# Supplementary material for: Influenza virus mRNAs encode determinants for nuclear export via the cellular TREX-2 complex
Source: Nat Commun. 2023 Apr 21;14:2304. doi: 10.1038/s41467-023-37911-0 (PMC10121598; doi:10.1038/s41467-023-37911-0)
Supplement: Supplementary file 3 — Supplementary Data 1 [file 41467_2023_37911_MOESM3_ESM.xlsx]

## Sheet: Auxin Treated vs Control
Gene	baseMean	log2FoldChange	lfcSE	stat	pvalue	padj
SIX1	8.91876	-6.43396	1.88367	-3.41566	0.000636271	0.00620654
LURAP1L	77.792	-6.16358	0.948071	-6.50118	7.96905e-11	8.54172e-09
LOC100505782	5.88415	-5.85246	2.05815	-2.84355	0.00446137	0.0289428
LOC100506776	4.66213	-5.52209	2.20497	-2.50439	0.0122664	0.0620145
PRKAG2-AS1	4.59455	-5.49361	2.1892	-2.50942	0.012093	0.0614388
RIMBP3	12.2773	-5.47012	1.7	-3.21771	0.00129218	0.0109127
MAFG-AS1	4.49317	-5.44876	2.20017	-2.47652	0.0132672	0.0656246
HRCT1	4.13207	-5.34225	2.2586	-2.3653	0.0180157	NA
APLN	3.93639	-5.2856	2.40342	-2.1992	0.0278638	NA
MIR641	3.73717	-5.20789	2.38035	-2.18787	0.0286793	NA
SSR4P1	3.40632	-5.0736	2.43897	-2.08022	0.0375053	NA
RHPN1-AS1	3.20711	-4.9814	2.45167	-2.03184	0.0421701	NA
DNAJC5G	2.84247	-4.7991	2.52755	-1.89872	0.0576016	NA
TMEM37	2.87272	-4.78969	2.56819	-1.86501	0.0621802	NA
BAHCC1	2.80867	-4.77498	2.53443	-1.88405	0.0595588	NA
HOXD1	2.67704	-4.71101	2.57664	-1.82835	0.0674965	NA
SIGLEC10	7.59546	-4.66766	1.87729	-2.48638	0.0129052	0.0642035
CXCR2	2.47783	-4.58972	2.64659	-1.7342	0.0828822	NA
THAP7-AS1	6.62971	-4.57458	1.90547	-2.40076	0.0163611	0.0763909
CLDN5	6.59592	-4.56378	1.90915	-2.39048	0.0168263	0.077878
EBF4	2.44403	-4.56192	2.67738	-1.70387	0.0884052	NA
LOC100129175	2.28215	-4.49834	2.79646	-1.60859	0.107707	NA
CCDC71	151.747	-4.45832	0.496202	-8.9849	2.58975e-19	2.36764e-16
ERC2	2.14698	-4.37716	2.79241	-1.56752	0.116993	NA
LOC100996455	2.01535	-4.29226	2.84485	-1.50878	0.131355	NA
LOC158376	2.01535	-4.29226	2.84485	-1.50878	0.131355	NA
MIR4435-1	2.01535	-4.29226	2.84485	-1.50878	0.131355	NA
MIR4435-2	2.01535	-4.29226	2.84485	-1.50878	0.131355	NA
SLC6A11	2.01535	-4.29226	2.84485	-1.50878	0.131355	NA
CCDC114	1.84992	-4.16534	2.93914	-1.4172	0.156426	NA
NEURL3	1.84992	-4.16534	2.93914	-1.4172	0.156426	NA
PNLIPRP1	1.84992	-4.16534	2.93914	-1.4172	0.156426	NA
SLITRK3	15.1593	-4.14445	1.26419	-3.27835	0.00104415	0.00929561
C10orf91	1.78587	-4.14317	3.02851	-1.36805	0.171295	NA
LOC643802	1.81613	-4.12807	2.99736	-1.37723	0.16844	NA
ASB9P1	1.75208	-4.10591	3.00352	-1.36703	0.171615	NA
LDLRAD1	1.75208	-4.10591	3.00352	-1.36703	0.171615	NA
LINC00466	1.75208	-4.10591	3.00352	-1.36703	0.171615	NA
VPS37D	1.75208	-4.10591	3.00352	-1.36703	0.171615	NA
C10orf114	9.96147	-4.09729	1.49637	-2.73815	0.00617863	0.0366188
LOC401242	5.34003	-4.06999	2.06152	-1.97427	0.048351	0.162515
MIR135A1	1.71829	-4.06667	3.01387	-1.34932	0.177234	NA
DCDC1	1.65424	-4.03706	3.39002	-1.19087	0.233705	NA
ACE2	1.58666	-3.96071	3.11275	-1.27242	0.203225	NA
LOC100190940	1.58666	-3.96071	3.11275	-1.27242	0.203225	NA
GLCE	670.438	-3.95262	0.379757	-10.4083	2.27266e-25	5.04596e-22
SCN4B	4.88109	-3.95217	2.0476	-1.93015	0.0535886	0.174314
TMEM86A	47.2269	-3.93246	0.717177	-5.48325	4.1759e-08	2.08019e-06
LRRC3	16.6412	-3.88783	1.13165	-3.43554	0.000591379	0.00586549
ICOS	4.14835	-3.85739	2.20106	-1.75251	0.0796857	NA
CHMP6	46.2916	-3.81571	0.729301	-5.232	1.67682e-07	6.54802e-06
CACNA1C	1.42123	-3.79919	3.2428	-1.17158	0.241368	NA
FAM71B	1.42123	-3.79919	3.2428	-1.17158	0.241368	NA
FBXL21	1.42123	-3.79919	3.2428	-1.17158	0.241368	NA
MIR320B2	1.42123	-3.79919	3.2428	-1.17158	0.241368	NA
TCF21	1.42123	-3.79919	3.2428	-1.17158	0.241368	NA
LOC440925	14.6865	-3.78971	1.2226	-3.09972	0.00193704	0.0151207
CMA1	3.85483	-3.77364	2.19232	-1.7213	0.0851959	NA
SCARA5	4.32077	-3.76301	2.12316	-1.77236	0.0763343	NA
AGPAT4-IT1	1.38744	-3.75021	3.27586	-1.1448	0.252291	NA
ELAVL2	1.38744	-3.75021	3.27586	-1.1448	0.252291	NA
LOC100129636	1.38744	-3.75021	3.27586	-1.1448	0.252291	NA
IFLTD1	3.78724	-3.73444	2.20192	-1.69599	0.0898875	NA
SLC25A48	3.75345	-3.71482	2.21746	-1.67526	0.0938831	NA
GDF5	1.35365	-3.70032	3.37264	-1.09716	0.272573	NA
LINC00086	1.2896	-3.67031	3.39857	-1.07996	0.280162	NA
LOC100128076	1.2896	-3.67031	3.39857	-1.07996	0.280162	NA
TTC30B	81.7567	-3.654	0.570982	-6.39951	1.55879e-10	1.56319e-08
KIAA1456	7.41606	-3.63677	1.60763	-2.26219	0.0236855	0.099117
NUDT18	58.4939	-3.62319	0.668223	-5.42212	5.88965e-08	2.73244e-06
KCNE1L	1.25581	-3.6172	3.40073	-1.06365	0.287485	NA
LOC100129083	1.25581	-3.6172	3.40073	-1.06365	0.287485	NA
NUDT9P1	1.25581	-3.6172	3.40073	-1.06365	0.287485	NA
SCNN1D	1.25581	-3.6172	3.40073	-1.06365	0.287485	NA
SLC22A11	1.25581	-3.6172	3.40073	-1.06365	0.287485	NA
ZNF605	1.25581	-3.6172	3.40073	-1.06365	0.287485	NA
PURG	3.42614	-3.60438	2.28709	-1.57596	0.115034	NA
HPS6	160.65	-3.58273	0.4764	-7.52043	5.45982e-14	1.2298e-11
KLF15	3.39235	-3.58237	2.27837	-1.57234	0.115872	NA
ASPN	1.22202	-3.56145	3.45479	-1.03087	0.302601	NA
FRMPD4	1.22202	-3.56145	3.45479	-1.03087	0.302601	NA
MIR628	1.22202	-3.56145	3.45479	-1.03087	0.302601	NA
TM4SF4	1.22202	-3.56145	3.45479	-1.03087	0.302601	NA
CEBPA-AS1	3.22692	-3.50462	2.31045	-1.51685	0.129303	NA
KLRB1	3.22692	-3.50462	2.31045	-1.51685	0.129303	NA
MESDC1	174.944	-3.50399	0.469425	-7.46443	8.3663e-14	1.85756e-11
SLC5A3	3099.83	-3.48191	0.329869	-10.5554	4.79378e-26	1.24175e-22
SERF1A	12.6141	-3.47474	1.23212	-2.82014	0.00480026	0.0304388
SERF1B	12.6141	-3.47474	1.23212	-2.82014	0.00480026	0.0304388
CALCB	1.12418	-3.47038	3.57869	-0.969733	0.332179	NA
RNASE1	1.12418	-3.47038	3.57869	-0.969733	0.332179	NA
F8A1	235.937	-3.43013	0.43715	-7.84658	4.27538e-15	1.3029e-12
CHAC1	122.184	-3.41032	0.529653	-6.43879	1.20431e-10	1.24783e-08
PTP4A3	1.09038	-3.40882	3.59756	-0.947537	0.343365	NA
RNU11	1.09038	-3.40882	3.59756	-0.947537	0.343365	NA
TMEM177	206.613	-3.40802	0.408527	-8.34222	7.29107e-17	3.65541e-14
LOC283761	3.02771	-3.3971	2.35075	-1.44511	0.148427	NA
SNAI3	3.45985	-3.38059	2.25724	-1.49767	0.13422	NA
FLJ35946	5.59293	-3.38004	1.80221	-1.8755	0.0607237	0.189227
HES2	17.3088	-3.35962	1.0539	-3.18779	0.00143367	0.0118774
TMEM187	28.9641	-3.35942	0.835525	-4.02072	5.80196e-05	0.000898148
PRR15L	253.626	-3.35196	0.443729	-7.55406	4.21901e-14	9.78684e-12
C1orf127	1.05659	-3.34445	3.69463	-0.905219	0.365349	NA
RAB6C	1.05659	-3.34445	3.69463	-0.905219	0.365349	NA
MBLAC2	431.356	-3.3082	0.361652	-9.14749	5.82709e-20	6.03764e-17
LRRC37A11P	0.992545	-3.30124	4.12367	-0.80056	0.423387	NA
BDNF	634.485	-3.29351	0.458866	-7.1775	7.10002e-13	1.26837e-10
ACTL10	5.99129	-3.27781	1.69534	-1.93342	0.0531842	0.173362
CLDN23	20.6161	-3.27621	1.03481	-3.16598	0.0015456	0.01259
KCNE3	1324.57	-3.27385	0.40393	-8.10501	5.274e-16	2.10176e-13
LINC00313	2.76444	-3.27016	2.42787	-1.34693	0.178004	NA
ZNF182	46.8435	-3.26813	0.667007	-4.8997	9.59844e-07	2.99556e-05
GPRC5C	18.5341	-3.24448	1.05477	-3.076	0.00209795	0.0160669
EFCC1	0.958753	-3.23808	3.80752	-0.850443	0.395079	NA
LOC645949	0.958753	-3.23808	3.80752	-0.850443	0.395079	NA
OR6A2	0.958753	-3.23808	3.80752	-0.850443	0.395079	NA
TDRD9	0.958753	-3.23808	3.80752	-0.850443	0.395079	NA
GPR135	5.76182	-3.22594	1.70997	-1.88655	0.0592213	0.186036
RTP3	17.3589	-3.21477	1.09522	-2.93527	0.00333257	0.0231123
GPR1	377.823	-3.20887	0.362741	-8.84616	9.05793e-19	6.70373e-16
NFE2	3.12901	-3.20454	2.33297	-1.37359	0.16957	NA
C1orf74	157.322	-3.20231	0.436582	-7.33495	2.21796e-13	4.36782e-11
CACNA1A	2.63281	-3.20215	2.48534	-1.28842	0.197601	NA
C17orf62	204.447	-3.19908	0.407054	-7.85911	3.86873e-15	1.25266e-12
FOXQ1	1248.26	-3.19678	0.418117	-7.64565	2.07885e-14	5.29664e-12
TOMM40L	517.958	-3.1907	0.340353	-9.37468	6.93868e-21	8.98675e-18
RDH16	4.93123	-3.18509	1.87903	-1.69507	0.0900614	0.247741
JAKMIP2-AS1	2.66307	-3.18435	2.46802	-1.29024	0.196966	NA
TUBA3FP	2.59902	-3.17263	2.47299	-1.28291	0.199523	NA
MGC12916	7.26699	-3.17246	1.57142	-2.01885	0.0435033	0.151158
AHSG	3.03117	-3.16581	2.34998	-1.34717	0.177927	NA
ARMCX2	0.924961	-3.16509	3.85264	-0.821537	0.41134	NA
C8G	0.924961	-3.16509	3.85264	-0.821537	0.41134	NA
EYA4	0.924961	-3.16509	3.85264	-0.821537	0.41134	NA
FAM71C	0.924961	-3.16509	3.85264	-0.821537	0.41134	NA
GRAMD1B	0.924961	-3.16509	3.85264	-0.821537	0.41134	NA
MIR1206	0.924961	-3.16509	3.85264	-0.821537	0.41134	NA
ZNF280A	0.924961	-3.16509	3.85264	-0.821537	0.41134	NA
B3GALT4	4.86365	-3.15721	1.91345	-1.65001	0.0989408	0.263401
FSBP	519.243	-3.15651	0.372039	-8.48436	2.16915e-17	1.24863e-14
LRRC20	285.485	-3.14075	0.410987	-7.64196	2.13935e-14	5.36286e-12
TOB2P1	96.8515	-3.13838	0.512084	-6.12865	8.86278e-10	7.23905e-08
IL36G	2.99737	-3.13777	2.35784	-1.33078	0.183261	NA
LIPT2	22.635	-3.133	0.913126	-3.43107	0.000601209	0.00593646
GEMIN8P4	14.8042	-3.13173	1.11715	-2.80333	0.00505786	0.0317229
NPY1R	86.4586	-3.1237	0.528062	-5.91541	3.31049e-09	2.28674e-07
TAS2R30	5.36338	-3.09652	1.75177	-1.76766	0.0771184	0.223489
FAM154A	0.891169	-3.09432	4.34286	-0.712507	0.476151	NA
LOC100303749	0.891169	-3.09432	4.34286	-0.712507	0.476151	NA
MIR4743	0.891169	-3.09432	4.34286	-0.712507	0.476151	NA
FAM225B	6.09259	-3.09057	1.74218	-1.77397	0.0760683	0.22123
FGF20	17.501	-3.0881	1.00423	-3.07509	0.00210439	0.0160957
SLC16A13	95.2643	-3.07189	0.523889	-5.86363	4.52846e-09	3.04681e-07
FAM78A	21.8684	-3.06914	0.915846	-3.35115	0.000804754	0.00750299
TAS2R31	18.187	-3.06426	1.12238	-2.73016	0.00633036	0.0373525
LYPD6	364.251	-3.06378	0.390239	-7.85104	4.12616e-15	1.28258e-12
C9orf69	182.965	-3.05203	0.410869	-7.42823	1.10059e-13	2.40921e-11
SLC12A3	2.83549	-3.04729	2.66246	-1.14454	0.2524	NA
ZBTB42	46.1635	-3.04085	0.695853	-4.36996	1.24268e-05	0.000254127
FLJ20518	0.82712	-3.03855	4.44164	-0.684104	0.493909	NA
FRG2C	0.82712	-3.03855	4.44164	-0.684104	0.493909	NA
HLA-DPB1	0.82712	-3.03855	4.44164	-0.684104	0.493909	NA
TTTY10	0.82712	-3.03855	4.44164	-0.684104	0.493909	NA
LOC100131551	2.3998	-3.03503	2.53134	-1.19898	0.230534	NA
TRO	2.3998	-3.03503	2.53134	-1.19898	0.230534	NA
LOC100129961	49.0674	-3.02438	0.648331	-4.66486	3.08823e-06	8.14939e-05
P2RY1	128.616	-3.02164	0.453486	-6.66314	2.68032e-11	3.33261e-09
PAQR8	40.6085	-3.01827	0.760895	-3.96673	7.28649e-05	0.00107241
TMEM203	445.544	-3.00592	0.363715	-8.26451	1.40276e-16	6.05601e-14
KLF13	876.002	-3.00436	0.332929	-9.02403	1.81288e-19	1.76098e-16
GRM1	2.36601	-3.00178	2.55642	-1.17421	0.24031	NA
MIR5187	39.9939	-2.99128	0.698564	-4.28204	1.85191e-05	0.000353593
GLTPD1	24.1494	-2.97994	0.922654	-3.22975	0.00123898	0.0105526
TIGD5	14.2332	-2.96445	1.14086	-2.59843	0.00936523	0.0507689
GATA3-AS1	0.793329	-2.9609	4.10889	-0.720608	0.471151	NA
LOC731424	0.793329	-2.9609	4.10889	-0.720608	0.471151	NA
MIR3127	0.793329	-2.9609	4.10889	-0.720608	0.471151	NA
OR5E1P	0.793329	-2.9609	4.10889	-0.720608	0.471151	NA
SLC16A11	0.793329	-2.9609	4.10889	-0.720608	0.471151	NA
F8A2	103.422	-2.96031	0.492872	-6.00625	1.89868e-09	1.38542e-07
F8A3	103.422	-2.96031	0.492872	-6.00625	1.89868e-09	1.38542e-07
KLHL9	1582.58	-2.95899	0.339466	-8.71658	2.86739e-18	1.7826e-15
FZD8	4.26954	-2.95886	1.98427	-1.49116	0.135919	NA
SCML2	175.754	-2.95672	0.445521	-6.63656	3.21099e-11	3.89884e-09
CDHR4	2.26817	-2.95471	2.58069	-1.14493	0.252238	NA
INHBE	5.56606	-2.94769	1.77905	-1.65689	0.0975413	0.260882
FASLG	24.1937	-2.93794	0.873993	-3.36151	0.000775175	0.00728843
PNMA2	32.5579	-2.93721	0.749385	-3.9195	8.87333e-05	0.00125145
NR0B2	2.66653	-2.92853	2.45296	-1.19388	0.232526	NA
SLC26A2	1052.37	-2.92774	0.416449	-7.03024	2.06174e-12	3.40889e-10
VSIG8	10.6897	-2.90602	1.35681	-2.14181	0.032209	0.123299
C2CD4D	4.70522	-2.90122	1.8247	-1.58997	0.111841	0.286364
LOC645249	5.46468	-2.89902	1.8072	-1.60415	0.108681	0.280865
TUBAL3	2.63273	-2.89287	2.48999	-1.1618	0.245316	NA
PIGC	562.781	-2.88439	0.329945	-8.74204	2.28939e-18	1.48257e-15
TMIE	9.37312	-2.8765	1.31615	-2.18554	0.028849	0.11406
C21orf88	0.759537	-2.87162	4.20515	-0.682881	0.494682	NA
CTF1	0.759537	-2.87162	4.20515	-0.682881	0.494682	NA
CXorf48	0.759537	-2.87162	4.20515	-0.682881	0.494682	NA
FOLR3	0.759537	-2.87162	4.20515	-0.682881	0.494682	NA
HKDC1	0.759537	-2.87162	4.20515	-0.682881	0.494682	NA
LINC00551	0.759537	-2.87162	4.20515	-0.682881	0.494682	NA
LOC442459	0.759537	-2.87162	4.20515	-0.682881	0.494682	NA
MESP2	0.759537	-2.87162	4.20515	-0.682881	0.494682	NA
MIR27B	0.759537	-2.87162	4.20515	-0.682881	0.494682	NA
NLRP12	0.759537	-2.87162	4.20515	-0.682881	0.494682	NA
SLC6A14	0.759537	-2.87162	4.20515	-0.682881	0.494682	NA
SLITRK6	0.759537	-2.87162	4.20515	-0.682881	0.494682	NA
SPEM1	0.759537	-2.87162	4.20515	-0.682881	0.494682	NA
SUSD3	0.759537	-2.87162	4.20515	-0.682881	0.494682	NA
TUBB4A	0.759537	-2.87162	4.20515	-0.682881	0.494682	NA
ZNF521	0.759537	-2.87162	4.20515	-0.682881	0.494682	NA
NREP	298.606	-2.87137	0.359528	-7.9865	1.38826e-15	4.90084e-13
C1orf141	2.53489	-2.84806	2.48702	-1.14517	0.252138	NA
ADH6	4.5398	-2.84065	1.84267	-1.54159	0.123173	0.305222
MIR5582	3.84438	-2.8368	2.09625	-1.35328	0.175967	NA
DOLK	247.086	-2.83296	0.376477	-7.52491	5.27552e-14	1.20577e-11
COL27A1	2.10274	-2.83169	2.64583	-1.07025	0.284509	NA
LOC284648	2.10274	-2.83169	2.64583	-1.07025	0.284509	NA
MIR1184-1	79.46	-2.82925	0.529303	-5.34523	9.03007e-08	3.98708e-06
MIR1184-2	79.46	-2.82925	0.529303	-5.34523	9.03007e-08	3.98708e-06
MIR1184-3	79.46	-2.82925	0.529303	-5.34523	9.03007e-08	3.98708e-06
HOXB13	99.621	-2.8134	0.519746	-5.41302	6.197e-08	2.86648e-06
MIR942	2.43705	-2.79629	2.53931	-1.1012	0.27081	NA
ICAM4	2.06895	-2.79266	2.66678	-1.0472	0.295006	NA
SPIN2B	27.1165	-2.7869	0.804442	-3.46438	0.000531446	0.00539852
HCP5	164.21	-2.7793	0.426564	-6.51555	7.24237e-11	7.87842e-09
KRTAP1-5	2.0049	-2.77895	2.74413	-1.01269	0.311208	NA
C4orf46	1715.5	-2.77112	0.360754	-7.68145	1.57297e-14	4.21502e-12
C17orf47	6.30816	-2.76739	1.58388	-1.74722	0.0805994	0.230568
SOCS2	317.789	-2.76657	0.373828	-7.40066	1.35512e-13	2.84612e-11
LOC100506025	18.1253	-2.76389	0.978214	-2.82544	0.00472157	0.0300531
B3GALT6	97.4028	-2.76308	0.565887	-4.88274	1.04621e-06	3.21986e-05
ARMCX5	541.341	-2.74343	0.322926	-8.49552	1.97049e-17	1.1779e-14
SP5	27.6559	-2.74207	0.815881	-3.36087	0.000776976	0.00730094
SMTNL1	1.97111	-2.73888	2.71589	-1.00846	0.313232	NA
FUT4	768.07	-2.73841	0.309273	-8.85435	8.41762e-19	6.54133e-16
STK4-AS1	4.30679	-2.73788	1.86631	-1.467	0.142375	NA
ASCL2	46.4361	-2.7377	0.643742	-4.2528	2.11119e-05	0.00039343
KLHL23	1074.49	-2.73317	0.306307	-8.92297	4.5393e-19	3.91943e-16
GPRIN2	29.324	-2.73055	0.772166	-3.53622	0.000405904	0.00430618
ORAI1	29.1378	-2.73053	0.794063	-3.43869	0.000584539	0.00580876
PRB3	6.6798	-2.73028	1.55291	-1.75817	0.078719	0.226775
MFSD6L	31.2161	-2.7297	0.841936	-3.24218	0.00118621	0.0102573
SLCO3A1	2.36947	-2.72483	2.5453	-1.07053	0.28438	NA
SRL	2.36947	-2.72483	2.5453	-1.07053	0.28438	NA
ANXA10	0.661696	-2.71722	4.85842	-0.55928	0.575971	NA
CXCR7	0.661696	-2.71722	4.85842	-0.55928	0.575971	NA
CYP46A1	0.661696	-2.71722	4.85842	-0.55928	0.575971	NA
GPR182	0.661696	-2.71722	4.85842	-0.55928	0.575971	NA
HIST2H2AC	0.661696	-2.71722	4.85842	-0.55928	0.575971	NA
IL37	0.661696	-2.71722	4.85842	-0.55928	0.575971	NA
LINC00479	0.661696	-2.71722	4.85842	-0.55928	0.575971	NA
LOC283194	0.661696	-2.71722	4.85842	-0.55928	0.575971	NA
MAB21L1	0.661696	-2.71722	4.85842	-0.55928	0.575971	NA
MIR2277	0.661696	-2.71722	4.85842	-0.55928	0.575971	NA
MIR4282	0.661696	-2.71722	4.85842	-0.55928	0.575971	NA
POU3F2	0.661696	-2.71722	4.85842	-0.55928	0.575971	NA
RNASE3	0.661696	-2.71722	4.85842	-0.55928	0.575971	NA
SNX29P2	0.661696	-2.71722	4.85842	-0.55928	0.575971	NA
SSPO	0.661696	-2.71722	4.85842	-0.55928	0.575971	NA
FBXL4	287.109	-2.71271	0.400243	-6.77766	1.22136e-11	1.67985e-09
CLDN12	1791.96	-2.71258	0.35108	-7.7264	1.10633e-14	3.07047e-12
RPP25	3.64163	-2.70834	2.10206	-1.28842	0.1976	NA
C11orf82	1229.29	-2.70471	0.307237	-8.80333	1.32819e-18	8.9751e-16
TNFRSF13C	3.57758	-2.69783	2.0873	-1.2925	0.196185	NA
SUOX	239.941	-2.69551	0.383111	-7.03583	1.98074e-12	3.31018e-10
MEIS3P1	15.63	-2.69437	1.06592	-2.52776	0.0114794	0.0591552
FASTKD5	888.838	-2.68924	0.38781	-6.93441	4.07927e-12	6.21569e-10
TMEM125	344.291	-2.68901	0.464607	-5.78771	7.13515e-09	4.47155e-07
NAA40	671.219	-2.68855	0.3516	-7.64662	2.06332e-14	5.29664e-12
TTC30A	187.576	-2.68531	0.445987	-6.02105	1.73286e-09	1.28862e-07
EHD3	2.33568	-2.68433	2.57977	-1.04053	0.298093	NA
MIR4645	2.33568	-2.68433	2.57977	-1.04053	0.298093	NA
LOC100134229	107.364	-2.67954	0.47289	-5.66631	1.45907e-08	8.30654e-07
SIGLEC15	5.91326	-2.66949	1.59712	-1.67144	0.0946354	0.25589
TMEM47	463.689	-2.66528	0.46249	-5.76288	8.26885e-09	5.07962e-07
SP8	17.7363	-2.6652	0.9862	-2.7025	0.00688211	0.0400007
HCN4	5.84921	-2.66502	1.60409	-1.66139	0.0966359	0.259398
SNN	330.609	-2.65826	0.369158	-7.20089	5.98203e-13	1.10682e-10
DIO3	19.8495	-2.65598	0.909692	-2.91964	0.00350431	0.0239613
CYP4B1	5.90973	-2.64982	1.68811	-1.56969	0.116487	0.293826
SLC30A10	38.4222	-2.64679	0.719294	-3.67971	0.000233504	0.00274517
ALG1L2	17.4125	-2.64646	0.964246	-2.74459	0.00605858	0.0360775
ZMAT1	4.04353	-2.64187	1.90518	-1.38668	0.16554	NA
TIMM10B	1026.76	-2.63715	0.328318	-8.03231	9.5651e-16	3.62587e-13
ZNF672	256.051	-2.63419	0.467139	-5.63899	1.71052e-08	9.52863e-07
H1F0	2766.81	-2.63206	0.316902	-8.30559	9.93276e-17	4.54044e-14
C12orf60	80.322	-2.6302	0.51517	-5.10549	3.29934e-07	1.19252e-05
MAGEF1	644.836	-2.62831	0.346867	-7.57729	3.52846e-14	8.43682e-12
ZNF747	68.4302	-2.62705	0.567953	-4.62546	3.73764e-06	9.52302e-05
TRIAP1	859.834	-2.62419	0.327284	-8.01809	1.074e-15	3.88188e-13
PEX11G	4.00973	-2.62014	1.90771	-1.37345	0.169613	NA
RNF26	676.14	-2.61974	0.345659	-7.57896	3.48341e-14	8.43682e-12
SBK1	45.1219	-2.61947	0.654115	-4.0046	6.21228e-05	0.000945654
BHLHE40-AS1	0.627905	-2.61723	4.53025	-0.577723	0.563451	NA
C16orf74	0.627905	-2.61723	4.53025	-0.577723	0.563451	NA
CALB2	0.627905	-2.61723	4.53025	-0.577723	0.563451	NA
CIB3	0.627905	-2.61723	4.53025	-0.577723	0.563451	NA
CYGB	0.627905	-2.61723	4.53025	-0.577723	0.563451	NA
DKK1	0.627905	-2.61723	4.53025	-0.577723	0.563451	NA
FAM25A	0.627905	-2.61723	4.53025	-0.577723	0.563451	NA
FLJ34208	0.627905	-2.61723	4.53025	-0.577723	0.563451	NA
FLJ40292	0.627905	-2.61723	4.53025	-0.577723	0.563451	NA
FOXL2	0.627905	-2.61723	4.53025	-0.577723	0.563451	NA
HIST1H4J	0.627905	-2.61723	4.53025	-0.577723	0.563451	NA
INHBA-AS1	0.627905	-2.61723	4.53025	-0.577723	0.563451	NA
KCNA7	0.627905	-2.61723	4.53025	-0.577723	0.563451	NA
KCNS2	0.627905	-2.61723	4.53025	-0.577723	0.563451	NA
KRTAP5-6	0.627905	-2.61723	4.53025	-0.577723	0.563451	NA
LINC00277	0.627905	-2.61723	4.53025	-0.577723	0.563451	NA
LOC100506834	0.627905	-2.61723	4.53025	-0.577723	0.563451	NA
LOC729059	0.627905	-2.61723	4.53025	-0.577723	0.563451	NA
LST1	0.627905	-2.61723	4.53025	-0.577723	0.563451	NA
MIR3926-1	0.627905	-2.61723	4.53025	-0.577723	0.563451	NA
MIR3926-2	0.627905	-2.61723	4.53025	-0.577723	0.563451	NA
MIR593	0.627905	-2.61723	4.53025	-0.577723	0.563451	NA
PPP1R3G	0.627905	-2.61723	4.53025	-0.577723	0.563451	NA
PTPRVP	0.627905	-2.61723	4.53025	-0.577723	0.563451	NA
SCN2B	0.627905	-2.61723	4.53025	-0.577723	0.563451	NA
SLC35G2	0.627905	-2.61723	4.53025	-0.577723	0.563451	NA
SNORA77	0.627905	-2.61723	4.53025	-0.577723	0.563451	NA
SOCS1	0.627905	-2.61723	4.53025	-0.577723	0.563451	NA
SPAM1	0.627905	-2.61723	4.53025	-0.577723	0.563451	NA
FAM205A	5.61974	-2.61095	1.6577	-1.57504	0.115246	0.291767
MGC2889	7.89137	-2.60872	1.42174	-1.83488	0.0665229	0.201226
PHOSPHO2-KLHL23	1129.66	-2.60557	0.309914	-8.4074	4.19197e-17	2.17172e-14
SIX5	28.6613	-2.60448	0.795743	-3.27301	0.00106409	0.00943418
SHC3	21.2732	-2.5993	0.905841	-2.86949	0.00411131	0.0270754
APOBR	1.80569	-2.59471	2.79577	-0.928083	0.353365	NA
LARP6	1.80569	-2.59471	2.79577	-0.928083	0.353365	NA
LOC643733	1.80569	-2.59471	2.79577	-0.928083	0.353365	NA
MIR4646	1.80569	-2.59471	2.79577	-0.928083	0.353365	NA
RNF128	1.80569	-2.59471	2.79577	-0.928083	0.353365	NA
SLC45A1	1.80569	-2.59471	2.79577	-0.928083	0.353365	NA
ARHGEF17	323.776	-2.58929	0.414634	-6.24478	4.24404e-10	3.85736e-08
SOWAHB	257.041	-2.58823	0.400526	-6.46208	1.03274e-10	1.08451e-08
CCDC71L	581.9	-2.58715	0.360244	-7.18166	6.88714e-13	1.24465e-10
CD84	38.4605	-2.58613	0.702682	-3.68037	0.000232898	0.00274013
FAM220A	363.024	-2.58366	0.390773	-6.61165	3.80054e-11	4.509e-09
FLJ20021	9.43026	-2.57529	1.27488	-2.02002	0.0433814	0.150903
AFAP1-AS1	5537.04	-2.5731	0.291209	-8.83592	9.92765e-19	7.01343e-16
LDOC1L	966.529	-2.55861	0.332212	-7.70174	1.34229e-14	3.65999e-12
CLDN1	125.137	-2.55775	0.479926	-5.32946	9.85043e-08	4.27641e-06
FZD2	59.0978	-2.55415	0.584658	-4.36862	1.25037e-05	0.000255029
NAT14	141.513	-2.55052	0.542377	-4.70248	2.57021e-06	6.99583e-05
FITM2	80.2996	-2.55019	0.537296	-4.74635	2.07125e-06	5.78981e-05
SLC19A1	61.9802	-2.54939	0.611336	-4.17019	3.04348e-05	0.000528947
COX8C	1.7719	-2.54791	2.80899	-0.907057	0.364377	NA
OR2T8	1.7719	-2.54791	2.80899	-0.907057	0.364377	NA
ARL4A	871.587	-2.54701	0.390351	-6.52492	6.80385e-11	7.49967e-09
IGSF10	3.84431	-2.54593	1.93427	-1.31623	0.188098	NA
MEIS3	3.84431	-2.54593	1.93427	-1.31623	0.188098	NA
C6orf47	240.305	-2.54558	0.374761	-6.79254	1.10175e-11	1.55589e-09
TMEM41A	930.281	-2.53944	0.313725	-8.09446	5.75179e-16	2.23486e-13
UBQLN2	750.466	-2.53908	0.344299	-7.37465	1.64781e-13	3.4147e-11
IFIT3	93.9544	-2.53077	0.532552	-4.75215	2.01268e-06	5.63623e-05
EID2	307.382	-2.52865	0.477429	-5.29639	1.18116e-07	4.93483e-06
MARCKS	3575.8	-2.52034	0.31076	-8.11024	5.05215e-16	2.06633e-13
DNAJC30	51.7273	-2.50963	0.608434	-4.12474	3.71156e-05	0.000616952
ACCSL	0.594113	-2.5051	4.86992	-0.514402	0.606971	NA
ARMC4	0.594113	-2.5051	4.86992	-0.514402	0.606971	NA
CREB3L3	0.594113	-2.5051	4.86992	-0.514402	0.606971	NA
CXCR1	0.594113	-2.5051	4.86992	-0.514402	0.606971	NA
DDX43	0.594113	-2.5051	4.86992	-0.514402	0.606971	NA
FKSG29	0.594113	-2.5051	4.86992	-0.514402	0.606971	NA
LINC00589	0.594113	-2.5051	4.86992	-0.514402	0.606971	NA
MED12L	0.594113	-2.5051	4.86992	-0.514402	0.606971	NA
MIR1260A	0.594113	-2.5051	4.86992	-0.514402	0.606971	NA
MIR199A1	0.594113	-2.5051	4.86992	-0.514402	0.606971	NA
MIR23B	0.594113	-2.5051	4.86992	-0.514402	0.606971	NA
MMP28	0.594113	-2.5051	4.86992	-0.514402	0.606971	NA
NGB	0.594113	-2.5051	4.86992	-0.514402	0.606971	NA
OR2V2	0.594113	-2.5051	4.86992	-0.514402	0.606971	NA
PATE2	0.594113	-2.5051	4.86992	-0.514402	0.606971	NA
POU5F1P4	0.594113	-2.5051	4.86992	-0.514402	0.606971	NA
RGAG4	0.594113	-2.5051	4.86992	-0.514402	0.606971	NA
RNU6-57	0.594113	-2.5051	4.86992	-0.514402	0.606971	NA
SFTPD	0.594113	-2.5051	4.86992	-0.514402	0.606971	NA
SPATA31C2	0.594113	-2.5051	4.86992	-0.514402	0.606971	NA
WHAMMP3	0.594113	-2.5051	4.86992	-0.514402	0.606971	NA
PCDHAC2	110.443	-2.50486	0.47751	-5.24567	1.55717e-07	6.1782e-06
SMIM12	679.964	-2.50078	0.316283	-7.90677	2.64149e-15	8.7349e-13
ZFP82	1.7381	-2.50022	2.85853	-0.874654	0.381762	NA
ADAMTS13	13.214	-2.48712	1.10946	-2.24174	0.024978	0.102782
DHRS4-AS1	153.572	-2.48652	0.426704	-5.82727	5.63422e-09	3.65213e-07
MS4A4A	1.67406	-2.48448	2.90595	-0.854963	0.392572	NA
TPTE2P6	5.28536	-2.48023	1.65785	-1.49605	0.13464	0.322282
CYP2R1	216.733	-2.47756	0.39935	-6.20399	5.5048e-10	4.77964e-08
RNF144A	384.441	-2.47701	0.35308	-7.01544	2.29233e-12	3.71119e-10
EIF1B-AS1	5.22131	-2.47555	1.66549	-1.48638	0.137179	0.326199
FOXD1	94.4239	-2.47433	0.503289	-4.91633	8.81806e-07	2.79694e-05
HOMEZ	301.787	-2.4732	0.361061	-6.84981	7.39476e-12	1.07411e-09
CDH7	6.13237	-2.46999	1.63643	-1.50938	0.131201	0.317065
SLC25A27	132.74	-2.46475	0.483905	-5.09347	3.51575e-07	1.25903e-05
CREG2	6.16262	-2.46085	1.61984	-1.51919	0.128714	0.31321
FBXO34	663.866	-2.45915	0.383768	-6.40791	1.47526e-10	1.50705e-08
STEAP2	666.681	-2.45836	0.372185	-6.60521	3.9696e-11	4.60415e-09
TAS2R43	8.26883	-2.45687	1.35047	-1.81928	0.0688689	0.206215
NT5C1B	8.73831	-2.45441	1.33332	-1.84082	0.0656485	0.199552
CCDC87	11.4723	-2.45338	1.17989	-2.07932	0.0375878	0.136844
HARBI1	126.293	-2.45005	0.534353	-4.58508	4.53805e-06	0.000112849
TMC3	11.5026	-2.44918	1.17743	-2.0801	0.0375162	0.136648
ERVMER34-1	791.054	-2.44338	0.357313	-6.83821	8.01912e-12	1.15401e-09
ALG11	846.798	-2.44288	0.304612	-8.01965	1.06051e-15	3.88188e-13
ZSCAN26	349.35	-2.43714	0.355508	-6.85538	7.11213e-12	1.0428e-09
KCNB2	4.55615	-2.43591	1.84447	-1.32065	0.186617	0.398625
SIGLEC6	1.64026	-2.43411	2.88935	-0.842443	0.39954	NA
LOC338651	21.3303	-2.43289	0.880514	-2.76303	0.00572672	0.0346591
ADORA1	12.9099	-2.42874	1.10741	-2.19317	0.0282952	0.112328
LHFP	115.169	-2.42771	0.553036	-4.38978	1.13463e-05	0.000235754
C8orf74	1.97457	-2.42197	2.75489	-0.879154	0.379318	NA
NKAIN3	1.97457	-2.42197	2.75489	-0.879154	0.379318	NA
ZBED2	8.91662	-2.42075	1.39113	-1.74013	0.081836	0.232478
NR1I3	148.09	-2.41744	0.426212	-5.67193	1.412e-08	8.09791e-07
IMP3	345.622	-2.41262	0.547059	-4.41017	1.0329e-05	0.000219127
GDPD1	71.7724	-2.41246	0.583517	-4.13434	3.55974e-05	0.000596823
GPR176	75.9296	-2.41008	0.560791	-4.29764	1.72627e-05	0.000333703
BCL2	27.4323	-2.40515	0.792694	-3.03415	0.00241218	0.0179637
ZNF75D	200.635	-2.40208	0.391505	-6.13549	8.48972e-10	6.98134e-08
DIRAS2	50.8955	-2.39626	0.608165	-3.94016	8.14276e-05	0.00117835
PRR15	32.7314	-2.39582	0.724093	-3.30872	0.000937252	0.00845176
POLL	356.685	-2.39449	0.356672	-6.71343	1.901e-11	2.4828e-09
DYNLL2	1950.08	-2.39146	0.361379	-6.61759	3.65114e-11	4.36508e-09
FLRT3	163.643	-2.39065	0.455829	-5.24462	1.56608e-07	6.19338e-06
RNF125	294.237	-2.38966	0.357804	-6.67866	2.41133e-11	3.0469e-09
EPHA10	61.2915	-2.38139	0.573466	-4.15262	3.28694e-05	0.000560763
FAM170A	1.60647	-2.38129	2.91424	-0.817122	0.413859	NA
LRIT1	1.60647	-2.38129	2.91424	-0.817122	0.413859	NA
PTPRCAP	1.60647	-2.38129	2.91424	-0.817122	0.413859	NA
SMIM18	1.60647	-2.38129	2.91424	-0.817122	0.413859	NA
BHLHB9	282.016	-2.37924	0.380167	-6.25842	3.88908e-10	3.55554e-08
HILPDA	594.399	-2.37571	0.345937	-6.86745	6.53575e-12	9.67416e-10
MYCL1	55.3257	-2.37121	0.629546	-3.76654	0.000165523	0.00206466
LOC100499489	13.582	-2.36734	1.15543	-2.04887	0.0404749	0.144063
SLC35G6	4.89046	-2.36147	1.69949	-1.38952	0.164676	0.366672
ANGPTL7	2.91589	-2.36017	2.24709	-1.05032	0.29357	NA
XKRX	82.6204	-2.36011	0.509354	-4.63353	3.59489e-06	9.23796e-05
KBTBD6	903.455	-2.35991	0.357261	-6.60555	3.96034e-11	4.60415e-09
NDP	239.019	-2.35854	0.426879	-5.52507	3.29362e-08	1.68387e-06
ATP6V0E2-AS1	83.1437	-2.35756	0.509431	-4.62783	3.69513e-06	9.44566e-05
CTBP1-AS1	195.312	-2.35632	0.388214	-6.06964	1.28195e-09	9.82422e-08
SLAMF6	90.4097	-2.3501	0.514324	-4.5693	4.89357e-06	0.000119397
ADNP2	1747.22	-2.34976	0.33725	-6.96742	3.22817e-12	5.06967e-10
LRRC58	6289.95	-2.34827	0.322781	-7.27511	3.46134e-13	6.55563e-11
CGNL1	223.482	-2.34791	0.406594	-5.77459	7.71393e-09	4.7956e-07
GLDN	36.2777	-2.34296	0.703172	-3.33199	0.00086228	0.00789721
RP1L1	3.35157	-2.33939	2.1139	-1.10667	0.268437	NA
PTGER2	356.981	-2.33862	0.354936	-6.58884	4.43287e-11	5.10338e-09
DACT1	78.826	-2.33596	0.558102	-4.18555	2.8447e-05	0.000500706
INTS5	446.299	-2.33279	0.406347	-5.74088	9.41845e-09	5.71803e-07
FUT2	50.2304	-2.33053	0.612277	-3.80634	0.000141039	0.0018086
ENTPD1	748.48	-2.32946	0.316487	-7.36035	1.83429e-13	3.70241e-11
C9orf129	5.6361	-2.32941	1.68099	-1.38573	0.165828	0.368397
MIR1238	1.57268	-2.32844	3.00181	-0.775677	0.437939	NA
LIPC	21.0739	-2.32416	0.871377	-2.66722	0.00764813	0.0433822
TMEM185B	1421.53	-2.31986	0.331617	-6.99561	2.641e-12	4.23159e-10
SKIDA1	95.4412	-2.31758	0.517979	-4.47428	7.66696e-06	0.000172946
THEM5	8.07661	-2.31713	1.35983	-1.70399	0.0883827	0.244643
SNX33	169.161	-2.31517	0.486119	-4.76256	1.91153e-06	5.37233e-05
ABHD15	295.302	-2.31377	0.367429	-6.29719	3.03084e-10	2.80389e-08
MFAP3	1756.59	-2.31318	0.328126	-7.04966	1.7936e-12	3.06332e-10
MED20	567.584	-2.31244	0.321344	-7.19616	6.19316e-13	1.1324e-10
GPC2	21.442	-2.31085	0.875722	-2.6388	0.00831998	0.0463474
ASPG	0.496272	-2.30991	4.88206	-0.473142	0.636112	NA
BCRP2	0.496272	-2.30991	4.88206	-0.473142	0.636112	NA
BRD7P3	0.496272	-2.30991	4.88206	-0.473142	0.636112	NA
C21orf90	0.496272	-2.30991	4.88206	-0.473142	0.636112	NA
CAMP	0.496272	-2.30991	4.88206	-0.473142	0.636112	NA
CCIN	0.496272	-2.30991	4.88206	-0.473142	0.636112	NA
DDX11L10	0.496272	-2.30991	4.88206	-0.473142	0.636112	NA
DMKN	0.496272	-2.30991	4.88206	-0.473142	0.636112	NA
DRAXIN	0.496272	-2.30991	4.88206	-0.473142	0.636112	NA
EMCN	0.496272	-2.30991	4.88206	-0.473142	0.636112	NA
EMR4P	0.496272	-2.30991	4.88206	-0.473142	0.636112	NA
F2RL2	0.496272	-2.30991	4.88206	-0.473142	0.636112	NA
HIC1	0.496272	-2.30991	4.88206	-0.473142	0.636112	NA
IGFBPL1	0.496272	-2.30991	4.88206	-0.473142	0.636112	NA
KRT32	0.496272	-2.30991	4.88206	-0.473142	0.636112	NA
KRTAP1-3	0.496272	-2.30991	4.88206	-0.473142	0.636112	NA
LINC00112	0.496272	-2.30991	4.88206	-0.473142	0.636112	NA
LINC00113	0.496272	-2.30991	4.88206	-0.473142	0.636112	NA
LINC00516	0.496272	-2.30991	4.88206	-0.473142	0.636112	NA
LOC101101776	0.496272	-2.30991	4.88206	-0.473142	0.636112	NA
LOC644838	0.496272	-2.30991	4.88206	-0.473142	0.636112	NA
MAPK4	0.496272	-2.30991	4.88206	-0.473142	0.636112	NA
MIR5087	0.496272	-2.30991	4.88206	-0.473142	0.636112	NA
MIR711	0.496272	-2.30991	4.88206	-0.473142	0.636112	NA
MIRLET7A2	0.496272	-2.30991	4.88206	-0.473142	0.636112	NA
MMP3	0.496272	-2.30991	4.88206	-0.473142	0.636112	NA
MYO3A	0.496272	-2.30991	4.88206	-0.473142	0.636112	NA
PCDHGB8P	0.496272	-2.30991	4.88206	-0.473142	0.636112	NA
SH3RF3-AS1	0.496272	-2.30991	4.88206	-0.473142	0.636112	NA
SLC38A3	0.496272	-2.30991	4.88206	-0.473142	0.636112	NA
SPATA31C1	0.496272	-2.30991	4.88206	-0.473142	0.636112	NA
TERC	0.496272	-2.30991	4.88206	-0.473142	0.636112	NA
TSPY26P	0.496272	-2.30991	4.88206	-0.473142	0.636112	NA
ZC4H2	0.496272	-2.30991	4.88206	-0.473142	0.636112	NA
ZNF812	0.496272	-2.30991	4.88206	-0.473142	0.636112	NA
ZNF880	0.496272	-2.30991	4.88206	-0.473142	0.636112	NA
NUDT16	1185.23	-2.30778	0.339814	-6.79131	1.11121e-11	1.55589e-09
THEM6	79.449	-2.30383	0.533637	-4.31723	1.58e-05	0.00030811
STEAP4	235.263	-2.30167	0.468465	-4.91322	8.95935e-07	2.83597e-05
ANKRD34A	22.5581	-2.30088	0.86055	-2.67374	0.00750113	0.0428297
C1orf115	381.517	-2.3007	0.341918	-6.72881	1.71056e-11	2.27227e-09
SSTR1	18.8664	-2.29697	0.907159	-2.53205	0.0113399	0.0586114
GMNC	5.25503	-2.2872	1.6635	-1.37493	0.169152	0.373326
SLC38A7	288.218	-2.28332	0.372717	-6.12615	9.00311e-10	7.27206e-08
MYADM	619.828	-2.28313	0.403033	-5.66487	1.47133e-08	8.34577e-07
EXD3	1.8732	-2.27769	2.78954	-0.816509	0.414209	NA
KCNJ8	385.667	-2.27561	0.393102	-5.78885	7.08681e-09	4.45924e-07
TMEM52B	2213.23	-2.27187	0.287202	-7.91038	2.56607e-15	8.66996e-13
TMEM186	220.084	-2.27128	0.401032	-5.66357	1.48253e-08	8.37873e-07
FAM217B	1047.69	-2.26645	0.371718	-6.09723	1.0792e-09	8.51415e-08
C2orf44	822.3	-2.26593	0.334646	-6.77111	1.27801e-11	1.7272e-09
SESN3	668.498	-2.26453	0.356392	-6.35405	2.09723e-10	2.05001e-08
UTP14C	1661.21	-2.26245	0.305071	-7.41615	1.20577e-13	2.6028e-11
ADAMTS14	10.0303	-2.25973	1.23837	-1.82477	0.0680362	0.204309
ARHGEF6	1.80915	-2.25908	2.83289	-0.797447	0.425191	NA
SNORA79	1.80915	-2.25908	2.83289	-0.797447	0.425191	NA
TAF7	3593.45	-2.25665	0.353638	-6.38125	1.75648e-10	1.73881e-08
COL19A1	1.47484	-2.25284	3.00088	-0.750728	0.452817	NA
HOXD11	3.18615	-2.25034	2.14338	-1.0499	0.293762	NA
LINC00657	12971.3	-2.24386	0.285668	-7.85476	4.00533e-15	1.27043e-12
STOX1	148.289	-2.23813	0.45124	-4.95996	7.05062e-07	2.30212e-05
SACS	2230.24	-2.23802	0.302006	-7.41052	1.25804e-13	2.67843e-11
NAT2	4.55961	-2.23738	1.73857	-1.28691	0.198125	0.412677
PHOSPHO1	4.55961	-2.23738	1.73857	-1.28691	0.198125	0.412677
PDXP	173.371	-2.23632	0.415555	-5.38151	7.38616e-08	3.33233e-06
LHX6	175.666	-2.23578	0.436353	-5.12379	2.99454e-07	1.09767e-05
C2orf72	65.0488	-2.23452	0.580636	-3.8484	0.000118893	0.00158477
ANKRD20A1	7.71197	-2.23192	1.36734	-1.63231	0.102614	0.269899
ADAMTS15	35.842	-2.23156	0.690836	-3.23024	0.00123686	0.0105507
ATXN1L	1198.08	-2.22997	0.348461	-6.39949	1.55897e-10	1.56319e-08
LOC283038	13.3013	-2.22648	1.08278	-2.05625	0.0397582	0.142418
NTSR1	3.71614	-2.22641	2.04688	-1.08771	0.276724	NA
JOSD1	2237.82	-2.22365	0.322038	-6.90495	5.02226e-12	7.50539e-10
LINC00638	8.98759	-2.21509	1.26634	-1.74921	0.0802553	0.229777
LOC100132111	16.1963	-2.21462	0.973567	-2.27474	0.0229213	0.0969633
BLCAP	1242.48	-2.21334	0.300224	-7.37231	1.67699e-13	3.42944e-11
AMIGO1	60.6706	-2.2126	0.587247	-3.76775	0.000164724	0.00205634
LOC642852	270.853	-2.21009	0.431301	-5.12425	2.98724e-07	1.09758e-05
FAM167A	1.83941	-2.20925	3.089	-0.7152	0.474486	NA
GPR39	233.745	-2.20776	0.450077	-4.9053	9.32823e-07	2.92888e-05
FAM84A	508.616	-2.20776	0.373494	-5.9111	3.39824e-09	2.33697e-07
ZKSCAN8	1108.64	-2.20572	0.31303	-7.04635	1.83672e-12	3.10286e-10
VPS37C	106.056	-2.20382	0.501696	-4.39274	1.11933e-05	0.000233512
LPO	10.2632	-2.20291	1.19132	-1.84913	0.0644387	0.196798
KIAA1143	1561.52	-2.20191	0.290967	-7.56757	3.80282e-14	8.95505e-12
EDA	130.782	-2.19879	0.515137	-4.26835	1.9692e-05	0.000372781
FAM161A	394.271	-2.19852	0.33834	-6.49796	8.14148e-11	8.60781e-09
EMILIN1	6.54708	-2.19784	1.56348	-1.40574	0.159802	0.359895
PEX11B	382.141	-2.19761	0.338107	-6.49974	8.04593e-11	8.56506e-09
CRHR1	306.529	-2.19567	0.355725	-6.17236	6.72765e-10	5.69967e-08
B3GNT1	156.455	-2.19026	0.42508	-5.15258	2.56927e-07	9.62209e-06
GCNT4	12.0688	-2.18981	1.10846	-1.97554	0.0482071	0.162242
PRMT6	540.622	-2.18754	0.372839	-5.86725	4.43078e-09	2.99405e-07
C16orf3	32.9446	-2.18593	0.767894	-2.84666	0.00441812	0.0287187
HCG11	250.783	-2.1852	0.366842	-5.9568	2.57222e-09	1.80893e-07
PFN4	4.95797	-2.18466	1.6935	-1.29003	0.19704	0.411502
SNORD45C	117.809	-2.18068	0.464697	-4.69269	2.69638e-06	7.24952e-05
FAM168B	4545.16	-2.17915	0.297501	-7.32484	2.39176e-13	4.6466e-11
GPR37	141.227	-2.17397	0.435837	-4.98802	6.09998e-07	2.05207e-05
FAM65B	83.9417	-2.17168	0.500826	-4.3362	1.44966e-05	0.000287014
FAM72B	23.3003	-2.17001	0.862504	-2.51594	0.0118716	0.0605342
PKP1	3.08477	-2.16706	2.08039	-1.04166	0.297567	NA
FAM122A	613.399	-2.16421	0.359965	-6.01227	1.82941e-09	1.34752e-07
AADACL3	0.46248	-2.16358	4.89227	-0.442244	0.658313	NA
ACTN1-AS1	0.46248	-2.16358	4.89227	-0.442244	0.658313	NA
AGTR2	0.46248	-2.16358	4.89227	-0.442244	0.658313	NA
ASCL5	0.46248	-2.16358	4.89227	-0.442244	0.658313	NA
AZGP1	0.46248	-2.16358	4.89227	-0.442244	0.658313	NA
BBOX1	0.46248	-2.16358	4.89227	-0.442244	0.658313	NA
BMX	0.46248	-2.16358	4.89227	-0.442244	0.658313	NA
C19orf81	0.46248	-2.16358	4.89227	-0.442244	0.658313	NA
CAHM	0.46248	-2.16358	4.89227	-0.442244	0.658313	NA
CCBE1	0.46248	-2.16358	4.89227	-0.442244	0.658313	NA
CD86	0.46248	-2.16358	4.89227	-0.442244	0.658313	NA
CDX1	0.46248	-2.16358	4.89227	-0.442244	0.658313	NA
CLPS	0.46248	-2.16358	4.89227	-0.442244	0.658313	NA
CNR2	0.46248	-2.16358	4.89227	-0.442244	0.658313	NA
CRIP2	0.46248	-2.16358	4.89227	-0.442244	0.658313	NA
DDX11L5	0.46248	-2.16358	4.89227	-0.442244	0.658313	NA
DEGS2	0.46248	-2.16358	4.89227	-0.442244	0.658313	NA
EGR4	0.46248	-2.16358	4.89227	-0.442244	0.658313	NA
FAM150A	0.46248	-2.16358	4.89227	-0.442244	0.658313	NA
FAM172BP	0.46248	-2.16358	4.89227	-0.442244	0.658313	NA
FAM95B1	0.46248	-2.16358	4.89227	-0.442244	0.658313	NA
FGB	0.46248	-2.16358	4.89227	-0.442244	0.658313	NA
GCKR	0.46248	-2.16358	4.89227	-0.442244	0.658313	NA
GGT3P	0.46248	-2.16358	4.89227	-0.442244	0.658313	NA
GNAS-AS1	0.46248	-2.16358	4.89227	-0.442244	0.658313	NA
HIST1H2AL	0.46248	-2.16358	4.89227	-0.442244	0.658313	NA
IL22RA2	0.46248	-2.16358	4.89227	-0.442244	0.658313	NA
IL4	0.46248	-2.16358	4.89227	-0.442244	0.658313	NA
KRT72	0.46248	-2.16358	4.89227	-0.442244	0.658313	NA
LINC00633	0.46248	-2.16358	4.89227	-0.442244	0.658313	NA
LOC100271702	0.46248	-2.16358	4.89227	-0.442244	0.658313	NA
LOC100505978	0.46248	-2.16358	4.89227	-0.442244	0.658313	NA
LPAR4	0.46248	-2.16358	4.89227	-0.442244	0.658313	NA
MIR205HG	0.46248	-2.16358	4.89227	-0.442244	0.658313	NA
MIR24-1	0.46248	-2.16358	4.89227	-0.442244	0.658313	NA
MIR3074	0.46248	-2.16358	4.89227	-0.442244	0.658313	NA
MIR30D	0.46248	-2.16358	4.89227	-0.442244	0.658313	NA
MIR3125	0.46248	-2.16358	4.89227	-0.442244	0.658313	NA
MIR4441	0.46248	-2.16358	4.89227	-0.442244	0.658313	NA
MIR4672	0.46248	-2.16358	4.89227	-0.442244	0.658313	NA
MYCNOS	0.46248	-2.16358	4.89227	-0.442244	0.658313	NA
NMBR	0.46248	-2.16358	4.89227	-0.442244	0.658313	NA
P2RX6	0.46248	-2.16358	4.89227	-0.442244	0.658313	NA
PIH1D3	0.46248	-2.16358	4.89227	-0.442244	0.658313	NA
POU5F2	0.46248	-2.16358	4.89227	-0.442244	0.658313	NA
PROK1	0.46248	-2.16358	4.89227	-0.442244	0.658313	NA
PRR26	0.46248	-2.16358	4.89227	-0.442244	0.658313	NA
PRSS45	0.46248	-2.16358	4.89227	-0.442244	0.658313	NA
RAPGEF4-AS1	0.46248	-2.16358	4.89227	-0.442244	0.658313	NA
RBP1	0.46248	-2.16358	4.89227	-0.442244	0.658313	NA
RFPL4A	0.46248	-2.16358	4.89227	-0.442244	0.658313	NA
ROS1	0.46248	-2.16358	4.89227	-0.442244	0.658313	NA
RSPO4	0.46248	-2.16358	4.89227	-0.442244	0.658313	NA
SAMD7	0.46248	-2.16358	4.89227	-0.442244	0.658313	NA
SDR42E1	0.46248	-2.16358	4.89227	-0.442244	0.658313	NA
SMIM9	0.46248	-2.16358	4.89227	-0.442244	0.658313	NA
SOX21	0.46248	-2.16358	4.89227	-0.442244	0.658313	NA
SPATC1	0.46248	-2.16358	4.89227	-0.442244	0.658313	NA
SRY	0.46248	-2.16358	4.89227	-0.442244	0.658313	NA
SYNGR1	0.46248	-2.16358	4.89227	-0.442244	0.658313	NA
TBC1D3H	0.46248	-2.16358	4.89227	-0.442244	0.658313	NA
TNRC18P1	0.46248	-2.16358	4.89227	-0.442244	0.658313	NA
IFNE	23.4328	-2.16127	0.828542	-2.60852	0.00909346	0.0495607
C17orf103	54.4101	-2.15878	0.59895	-3.60428	0.000313024	0.00348747
CDPF1	41.9023	-2.15809	0.691889	-3.11914	0.00181382	0.0143556
KCNJ2-AS1	1.74157	-2.15432	2.83716	-0.75932	0.447661	NA
SNORD15A	32.9797	-2.15235	0.70958	-3.03328	0.0024191	0.0180066
ZNF70	109.792	-2.15233	0.484074	-4.44628	8.73703e-06	0.000192066
MAFB	23.1919	-2.14807	0.859403	-2.49949	0.0124372	0.0625766
FGF2	411.652	-2.14803	0.338133	-6.35261	2.11688e-10	2.05628e-08
OXGR1	185.658	-2.1403	0.395485	-5.41185	6.23781e-08	2.8768e-06
ZNF318	796.554	-2.13993	0.326517	-6.55383	5.6079e-11	6.27036e-09
ECE2	131.323	-2.13967	0.484343	-4.41767	9.97713e-06	0.000213001
NEURL1B	193.961	-2.13282	0.389637	-5.47387	4.40319e-08	2.17252e-06
CBX3P2	12.3858	-2.13133	1.09821	-1.94073	0.0522913	0.17159
ASTN2	92.8379	-2.12659	0.489192	-4.34715	1.37917e-05	0.000276225
LOXL1-AS1	31.3812	-2.12641	0.748526	-2.84079	0.00450016	0.0291013
DUSP19	42.8209	-2.12386	0.675727	-3.14308	0.0016718	0.0134488
HEYL	4.26256	-2.12341	1.78189	-1.19166	0.233393	NA
FLJ42627	17.6037	-2.12249	1.00499	-2.11196	0.0346897	0.129728
LRRIQ3	12.042	-2.1216	1.10419	-1.92141	0.0546806	0.176902
D2HGDH	48.2972	-2.12065	0.666026	-3.18404	0.00145235	0.0119933
TNFRSF14	6.74976	-2.11828	1.45178	-1.4591	0.144538	0.33801
SP6	29.2065	-2.11737	0.750994	-2.81942	0.00481098	0.0304944
UFSP1	7.96133	-2.11684	1.36225	-1.55393	0.120201	0.300444
LOC100131289	56.3979	-2.11681	0.630263	-3.35862	0.000783339	0.00734741
SPIN4	1051.49	-2.1141	0.330591	-6.3949	1.6065e-10	1.60052e-08
TMEM178B	449.722	-2.11291	0.342556	-6.16808	6.91251e-10	5.80725e-08
ZBTB25	199.908	-2.11288	0.405717	-5.20778	1.91111e-07	7.38866e-06
C20orf195	1.34321	-2.11214	3.13134	-0.674517	0.499982	NA
LRRC29	1.34321	-2.11214	3.13134	-0.674517	0.499982	NA
PTHLH	1.34321	-2.11214	3.13134	-0.674517	0.499982	NA
RRS1	637.127	-2.10784	1.09245	-1.92945	0.0536744	0.174557
TMEM106A	59.2088	-2.10467	0.590073	-3.56679	0.000361378	0.00390852
SLC33A1	1385.21	-2.10447	0.36007	-5.84462	5.07733e-09	3.36256e-07
SFMBT2	3.01719	-2.10356	2.11842	-0.992989	0.320715	NA
CCL20	4.22876	-2.10135	1.78413	-1.1778	0.238876	NA
FLJ33534	4.22876	-2.10135	1.78413	-1.1778	0.238876	NA
EFR3B	45.905	-2.10042	0.636791	-3.29845	0.000972218	0.00873422
OXLD1	14.5457	-2.10032	1.03816	-2.02312	0.0430608	0.150169
TRIM68	468.725	-2.09997	0.373617	-5.62064	1.90251e-08	1.04483e-06
MIR4786	2.95314	-2.09732	2.11844	-0.990029	0.32216	NA
SCARNA5	2.95314	-2.09732	2.11844	-0.990029	0.32216	NA
LOC100506190	63.5025	-2.09312	0.542111	-3.86106	0.000112897	0.00152049
PRRG1	929.629	-2.08922	0.376144	-5.55432	2.78697e-08	1.45842e-06
ZNF281	1294.53	-2.08901	0.339065	-6.16107	7.22531e-10	5.97318e-08
LHB	3.66498	-2.0867	2.0047	-1.04091	0.297919	NA
RAB11FIP2	930.632	-2.08504	0.319213	-6.53182	6.4977e-11	7.21337e-09
TMEM198B	213.418	-2.08449	0.483084	-4.31497	1.59624e-05	0.00031011
ZNF599	5.40655	-2.08396	1.59485	-1.30668	0.191322	0.404617
TP53RK	672.763	-2.08233	0.319786	-6.51162	7.43453e-11	8.02413e-09
TNNI1	45.1264	-2.08186	0.623664	-3.33812	0.000843479	0.00777542
C9orf117	38.5318	-2.08148	0.659925	-3.15412	0.00160981	0.013004
RGS9BP	6.64838	-2.07784	1.46235	-1.42089	0.155348	0.353918
THAP10	231.838	-2.0762	0.380339	-5.4588	4.79356e-08	2.32992e-06
C14orf169	301.415	-2.07439	0.416194	-4.98419	6.2221e-07	2.07965e-05
KRT39	2.45341	-2.0737	2.39339	-0.866426	0.386257	NA
SCAMP5	65.2266	-2.07266	0.538394	-3.8497	0.000118261	0.0015804
FAM109B	5.9565	-2.06869	1.6853	-1.22749	0.219639	0.438969
MIR644B	7.76212	-2.06786	1.36649	-1.51326	0.130214	0.315674
GPR152	2.38936	-2.06749	2.48089	-0.833363	0.40464	NA
RPUSD4	872.269	-2.06458	0.304868	-6.77206	1.26964e-11	1.7272e-09
LOC100288842	51.1402	-2.06281	0.592908	-3.47914	0.000503025	0.00516381
SRMS	3.63119	-2.06235	2.00591	-1.02814	0.303885	NA
ZBED3	46.8412	-2.06201	0.618992	-3.33124	0.000864607	0.00790919
PCDHA10	74.291	-2.05963	0.525359	-3.92043	8.83923e-05	0.00124777
PCDHA11	74.291	-2.05963	0.525359	-3.92043	8.83923e-05	0.00124777
PCDHA12	74.291	-2.05963	0.525359	-3.92043	8.83923e-05	0.00124777
PCDHA13	74.291	-2.05963	0.525359	-3.92043	8.83923e-05	0.00124777
PCDHA2	74.291	-2.05963	0.525359	-3.92043	8.83923e-05	0.00124777
PCDHA3	74.291	-2.05963	0.525359	-3.92043	8.83923e-05	0.00124777
PCDHA4	74.291	-2.05963	0.525359	-3.92043	8.83923e-05	0.00124777
PCDHA6	74.291	-2.05963	0.525359	-3.92043	8.83923e-05	0.00124777
PCDHA7	74.291	-2.05963	0.525359	-3.92043	8.83923e-05	0.00124777
PCDHA8	74.291	-2.05963	0.525359	-3.92043	8.83923e-05	0.00124777
PCDHA9	74.291	-2.05963	0.525359	-3.92043	8.83923e-05	0.00124777
PCDHAC1	74.291	-2.05963	0.525359	-3.92043	8.83923e-05	0.00124777
SAP30L	311.052	-2.05929	0.358981	-5.73648	9.66639e-09	5.82306e-07
ORMDL3	662.37	-2.05537	0.385991	-5.32492	1.00997e-07	4.36026e-06
LINC00346	49.408	-2.05475	0.607631	-3.38158	0.000720707	0.0068593
JAGN1	470.906	-2.05453	0.376085	-5.46294	4.68303e-08	2.28879e-06
MSX1	82.1857	-2.05354	0.627551	-3.27231	0.00106674	0.00944555
FBXL18	166.753	-2.05287	0.465498	-4.41005	1.03346e-05	0.000219127
ZNF488	59.367	-2.05143	0.57114	-3.59182	0.000328382	0.00363513
PRSS16	379.671	-2.0488	0.347071	-5.90313	3.56668e-09	2.442e-07
CPAMD8	1.30942	-2.04475	3.13694	-0.65183	0.514511	NA
CYS1	1.30942	-2.04475	3.13694	-0.65183	0.514511	NA
MIR4678	1.30942	-2.04475	3.13694	-0.65183	0.514511	NA
MIR5193	1.30942	-2.04475	3.13694	-0.65183	0.514511	NA
POU6F2-AS1	1.30942	-2.04475	3.13694	-0.65183	0.514511	NA
PCDHA1	75.3069	-2.04279	0.519656	-3.93104	8.45785e-05	0.00121266
ZNF718	205.594	-2.0411	0.485885	-4.20078	2.66001e-05	0.000474105
TMEM221	47.9763	-2.03992	0.633644	-3.21934	0.00128486	0.0108647
PCDHA5	74.5101	-2.03656	0.525107	-3.87837	0.000105158	0.00143997
SNORD88C	53.5236	-2.03349	0.595364	-3.41554	0.000636548	0.00620654
PGRMC2	1631.87	-2.02963	0.320167	-6.33926	2.30868e-10	2.22866e-08
PNMA1	697.477	-2.02684	0.389147	-5.20842	1.90458e-07	7.38181e-06
KIAA2018	1188.87	-2.02531	0.302615	-6.69269	2.19107e-11	2.81435e-09
FFAR4	24.2484	-2.02164	0.799621	-2.52825	0.0114633	0.0591416
DNAAF2	625.525	-2.02076	0.378474	-5.33923	9.33447e-08	4.0982e-06
PEX11A	195.967	-2.02075	0.382455	-5.28364	1.26645e-07	5.23298e-06
KCNG3	5.64302	-2.02038	1.58507	-1.27463	0.202439	0.417837
ZNF623	756.425	-2.0194	0.313887	-6.43352	1.24679e-10	1.28328e-08
CLDN19	1.60993	-2.01885	2.9138	-0.692857	0.4884	NA
GFAP	1.60993	-2.01885	2.9138	-0.692857	0.4884	NA
LGI2	1.60993	-2.01885	2.9138	-0.692857	0.4884	NA
TLL1	1.60993	-2.01885	2.9138	-0.692857	0.4884	NA
BATF2	16.83	-2.01316	0.96724	-2.08134	0.0374027	0.136299
CDCA7L	2610.21	-2.01233	0.308857	-6.51542	7.24884e-11	7.87842e-09
LOC153684	17.0433	-2.01007	0.985059	-2.04056	0.041295	0.145898
C15orf56	5.20733	-2.00975	1.6178	-1.24228	0.214135	0.432555
LOC84931	5.20733	-2.00975	1.6178	-1.24228	0.214135	0.432555
PTCHD1	8.96072	-2.00864	1.28368	-1.56475	0.117642	0.295856
EID2B	8.43073	-2.00829	1.31289	-1.52967	0.126098	0.309555
ATHL1	199.044	-2.00616	0.476861	-4.20702	2.58762e-05	0.000465376
C6orf223	20.1677	-2.00603	0.891941	-2.24906	0.0245089	0.101509
PARP11	270.68	-2.00474	0.368063	-5.44671	5.13096e-08	2.46128e-06
HIF1AN	2034.84	-2.00454	0.30328	-6.60954	3.85514e-11	4.53914e-09
BPGM	288.272	-2.00375	0.369087	-5.42893	5.66943e-08	2.65405e-06
PCNXL4	2343.79	-1.99898	0.321302	-6.2215	4.92435e-10	4.32397e-08
CDCA7	1004.46	-1.99894	0.326194	-6.12805	8.89627e-10	7.23905e-08
ORAI3	101.375	-1.99874	0.505259	-3.95588	7.62527e-05	0.0011107
KIAA0317	1986.17	-1.99856	0.298748	-6.68979	2.23492e-11	2.84714e-09
SLC25A29	44.4395	-1.99784	0.645228	-3.09633	0.00195932	0.0152183
IGSF22	11.2487	-1.99754	1.1302	-1.76743	0.0771569	0.223559
TRIM65	207.228	-1.99622	0.462214	-4.31881	1.56872e-05	0.000306679
DUSP18	72.7477	-1.99427	0.52713	-3.78326	0.000154787	0.00194951
FNDC9	2.32178	-1.98934	2.44131	-0.814867	0.415149	NA
TMEM238	2.32178	-1.98934	2.44131	-0.814867	0.415149	NA
DCAF16	1447.45	-1.98872	0.315036	-6.31267	2.74259e-10	2.58733e-08
ARL4C	1250.19	-1.98802	0.366071	-5.43069	5.61365e-08	2.63587e-06
GEMIN7	168.016	-1.98701	0.449219	-4.42326	9.72216e-06	0.000208993
HOXA13	2097.32	-1.98655	0.321606	-6.17696	6.53487e-10	5.61132e-08
FAM174B	357.654	-1.98523	0.35633	-5.57133	2.52804e-08	1.34098e-06
NR2F1	217.059	-1.98423	0.419656	-4.72824	2.26471e-06	6.28537e-05
PPYR1	50.7779	-1.98357	0.592245	-3.34925	0.000810316	0.00754127
CHTF8	1725.1	-1.98307	0.318925	-6.21798	5.03601e-10	4.39718e-08
SNORD72	14.4045	-1.98206	1.03436	-1.91622	0.0553369	0.178137
RSG1	11.7649	-1.98166	1.11753	-1.77325	0.0761867	0.221409
METTL4	649.449	-1.98026	0.328785	-6.02297	1.71246e-09	1.27957e-07
IFIT2	43.5282	-1.97768	0.673202	-2.93773	0.00330628	0.0229711
MFSD5	300.849	-1.97657	0.438815	-4.50433	6.65819e-06	0.000153079
DGCR5	12.2611	-1.97558	1.08144	-1.82681	0.0677282	0.203711
RNASE6	3.40172	-1.97545	2.09959	-0.940874	0.34677	NA
ARHGEF38-IT1	1.27562	-1.97465	3.22056	-0.613139	0.539785	NA
CLK2P	1.27562	-1.97465	3.22056	-0.613139	0.539785	NA
LY9	1.27562	-1.97465	3.22056	-0.613139	0.539785	NA
RBP3	1.27562	-1.97465	3.22056	-0.613139	0.539785	NA
SNRNP35	244.336	-1.96921	0.425839	-4.6243	3.75866e-06	9.56089e-05
RASAL2-AS1	9.32529	-1.96916	1.30602	-1.50776	0.131617	0.317736
BTG1	955.947	-1.96888	0.365845	-5.38173	7.37715e-08	3.33233e-06
KRAS	4447.98	-1.96785	0.32422	-6.06949	1.28318e-09	9.82422e-08
PBX1	150.528	-1.96551	0.483547	-4.06477	4.80795e-05	0.000767987
RECQL5	234.013	-1.96516	0.437472	-4.49208	7.05312e-06	0.000160769
CDC7	1759.42	-1.9648	0.291212	-6.74696	1.50976e-11	2.02281e-09
LOC643723	7.82963	-1.96389	1.32703	-1.47991	0.138897	0.328526
ANKRD9	17.2891	-1.96116	0.957284	-2.04867	0.040494	0.144063
PPAPDC2	301.272	-1.95667	0.356087	-5.49493	3.90869e-08	1.97879e-06
DTD2	452.266	-1.95639	0.427003	-4.58169	4.61239e-06	0.000114514
FMO1	3.28392	-1.95637	2.1817	-0.896716	0.36987	NA
SLC6A9	187.893	-1.95611	0.456434	-4.28564	1.82214e-05	0.000348765
C9orf171	4.36386	-1.95571	1.76637	-1.10719	0.26821	0.495216
NLRX1	115.799	-1.95552	0.44292	-4.41506	1.00984e-05	0.000215294
LOC100133445	2.75393	-1.95466	2.16354	-0.903453	0.366285	NA
NKAIN2	2.75393	-1.95466	2.16354	-0.903453	0.366285	NA
CMTM4	3616.19	-1.9538	0.415788	-4.69901	2.61422e-06	7.08346e-05
CALML6	1.21158	-1.95235	3.5306	-0.55298	0.580277	NA
MGC34796	1.21158	-1.95235	3.5306	-0.55298	0.580277	NA
IFIT1	117.03	-1.95066	0.484315	-4.02766	5.63351e-05	0.000882621
OTOP1	5.04191	-1.95032	1.63834	-1.19043	0.233878	0.455963
DTX3L	1770.34	-1.94912	0.292106	-6.67264	2.51236e-11	3.14896e-09
BDNF-AS	142.579	-1.94911	0.464193	-4.19891	2.68199e-05	0.000476927
RHOG	236.075	-1.94337	0.42535	-4.56887	4.90354e-06	0.000119453
SAYSD1	137.037	-1.94251	0.424023	-4.58115	4.62433e-06	0.000114627
TNFAIP8L1	210.293	-1.94126	0.460173	-4.21854	2.45892e-05	0.000445934
APOLD1	220.77	-1.93992	0.418431	-4.63617	3.54921e-06	9.1479e-05
KLHL22	134.478	-1.93975	0.424853	-4.5657	4.97832e-06	0.000120896
KRTAP5-2	5.37975	-1.93935	1.66311	-1.1661	0.243575	0.467275
TMUB2	423.052	-1.93916	0.365418	-5.30669	1.11633e-07	4.7275e-06
MOB2	176.89	-1.93614	0.492755	-3.92922	8.52227e-05	0.00122077
NEU3	377.448	-1.93553	0.362555	-5.3386	9.36696e-08	4.10088e-06
VMA21	2145.46	-1.93501	0.295004	-6.55926	5.40765e-11	6.09027e-09
CHST14	134.733	-1.93376	0.422992	-4.57162	4.83968e-06	0.000118454
CHST12	13.7722	-1.93371	1.11497	-1.73433	0.0828601	0.234318
SLC29A2	348.001	-1.93354	0.387768	-4.98633	6.15374e-07	2.06569e-05
WNT10B	6.95589	-1.92937	1.44623	-1.33407	0.182181	0.392223
ASCL3	3.15582	-1.92708	2.25025	-0.856385	0.391785	NA
ABCA17P	4.26602	-1.92659	1.79097	-1.07572	0.282051	NA
FLJ37035	16.1962	-1.92282	0.957498	-2.00818	0.0446246	0.153884
ZFP14	222.097	-1.92259	0.392144	-4.90277	9.44944e-07	2.96095e-05
MYADML2	3.80008	-1.92112	1.85833	-1.03379	0.301235	NA
C2CD4A	2.72013	-1.91769	2.18706	-0.876834	0.380577	NA
MON1B	348.904	-1.91769	0.346167	-5.53978	3.02856e-08	1.5586e-06
HES6	23.3971	-1.91671	0.873654	-2.19391	0.0282421	0.112146
CPA4	48.8098	-1.91492	0.826064	-2.31812	0.0204428	0.0898282
MLXIPL	5.55453	-1.91022	1.67815	-1.13829	0.255001	0.480168
ZNF248	526.276	-1.90902	0.320524	-5.95595	2.58559e-09	1.81014e-07
SNORA71C	32.2972	-1.90878	0.740483	-2.57775	0.00994455	0.0530035
DEXI	136.897	-1.9084	0.434124	-4.39598	1.10273e-05	0.000231025
FZD7	383.266	-1.90804	0.40981	-4.65592	3.22541e-06	8.43928e-05
C19orf48	1138.14	-1.9075	0.295696	-6.45088	1.112e-10	1.15991e-08
ACTN2	1.51209	-1.90724	3.26021	-0.585004	0.558545	NA
PPP1R1B	1.51209	-1.90724	3.26021	-0.585004	0.558545	NA
SMAD5	3323.98	-1.90683	0.308528	-6.18042	6.39327e-10	5.52024e-08
TPI1P2	38.3947	-1.90549	0.685899	-2.77809	0.00546792	0.0334313
ANKRD46	525.013	-1.905	0.35131	-5.42256	5.8752e-08	2.73244e-06
ANKRD50	1615.95	-1.9028	0.311584	-6.10686	1.0161e-09	8.09855e-08
TACSTD2	374.481	-1.90232	0.366275	-5.19369	2.06166e-07	7.89219e-06
CEP19	96.317	-1.90088	0.470351	-4.04141	5.31318e-05	0.000841768
ZNF837	2.19014	-1.90049	2.50747	-0.75793	0.448493	NA
POLR2A	3403.59	-1.899	0.311687	-6.09265	1.1106e-09	8.67381e-08
PMP22	189.25	-1.89684	0.407587	-4.65383	3.2582e-06	8.51074e-05
MYOM1	3.76628	-1.89539	1.85869	-1.01975	0.307847	NA
LINC00628	5.34243	-1.89533	1.58528	-1.19558	0.23186	0.453793
DFFB	231.584	-1.89019	0.38505	-4.90895	9.15644e-07	2.88076e-05
FAM225A	15.1456	-1.88952	1.01321	-1.86488	0.0621977	0.192596
LOC100130298	8.11278	-1.88895	1.33242	-1.41769	0.156281	0.355261
DAB2	333.493	-1.88736	0.387039	-4.87641	1.08032e-06	3.28205e-05
RNF122	62.693	-1.88675	0.55252	-3.41482	0.000638251	0.00621535
ZNF322	751.87	-1.88582	0.326692	-5.77246	7.81202e-09	4.83723e-07
SNORA36A	10.2051	-1.88388	1.22889	-1.53299	0.125278	0.308277
TMEM138	769.38	-1.88257	0.348585	-5.40061	6.6415e-08	3.05391e-06
MORC2-AS1	82.5673	-1.88256	0.507113	-3.71231	0.000205377	0.00248016
MAF	14.4676	-1.8815	1.00586	-1.87054	0.0614085	0.190844
EVX1	1.17778	-1.88126	3.28216	-0.573177	0.566525	NA
INHBC	1.17778	-1.88126	3.28216	-0.573177	0.566525	NA
LOC151484	1.17778	-1.88126	3.28216	-0.573177	0.566525	NA
LYPD5	1.17778	-1.88126	3.28216	-0.573177	0.566525	NA
PRPH	1.17778	-1.88126	3.28216	-0.573177	0.566525	NA
SHISA2	1.17778	-1.88126	3.28216	-0.573177	0.566525	NA
ZNF157	1.17778	-1.88126	3.28216	-0.573177	0.566525	NA
UBIAD1	513.101	-1.87959	0.324147	-5.79859	6.68765e-09	4.24243e-07
LOC348761	64.2858	-1.87856	0.570358	-3.29365	0.000988942	0.00886397
TIGD2	746.105	-1.87693	0.334977	-5.60317	2.10469e-08	1.14375e-06
CDC23	2273.37	-1.87654	0.321335	-5.8398	5.22629e-09	3.4273e-07
LOC100506343	17.1201	-1.8764	0.932612	-2.01198	0.0442221	0.153087
TMEM246	217.616	-1.87553	0.399786	-4.69135	2.7141e-06	7.26032e-05
MGC34034	2.62229	-1.87435	2.20259	-0.850974	0.394784	NA
TRIB2	345.166	-1.8727	0.367101	-5.10132	3.37295e-07	1.21348e-05
MYPOP	30.1016	-1.87193	0.898888	-2.08249	0.0372977	0.136046
APH1B	195.806	-1.86901	0.420843	-4.44112	8.9492e-06	0.000195899
MIR659	1.4783	-1.86774	3.03227	-0.615954	0.537925	NA
SNORD12	84.0814	-1.8643	0.505711	-3.68649	0.000227369	0.00269137
CKS2	2460.93	-1.86399	0.423812	-4.39815	1.09177e-05	0.000229301
HEIH	155.813	-1.8621	0.470215	-3.9601	7.49187e-05	0.00109589
C1orf159	5.29481	-1.86206	1.74527	-1.06692	0.286009	0.51532
KLLN	44.5093	-1.86192	0.636359	-2.92589	0.00343467	0.0236726
ZNF770	3831.6	-1.85997	0.304917	-6.09993	1.06115e-09	8.41452e-08
LCMT2	643.906	-1.85867	0.333227	-5.57778	2.43602e-08	1.2966e-06
SGPP1	1270.27	-1.85712	0.357455	-5.19539	2.04289e-07	7.83967e-06
SWSAP1	22.7457	-1.85683	0.825442	-2.2495	0.0244805	0.10146
SAMD5	348.457	-1.85674	0.393513	-4.71836	2.3775e-06	6.55161e-05
SOGA1	99.013	-1.85631	0.486381	-3.81657	0.00013532	0.00175479
ALB	2.0923	-1.85628	2.81803	-0.658715	0.510079	NA
MIR664	2.0923	-1.85628	2.81803	-0.658715	0.510079	NA
SNORA36B	2.0923	-1.85628	2.81803	-0.658715	0.510079	NA
LOC728558	113.043	-1.85177	0.442272	-4.18695	2.82731e-05	0.00049821
MAPK6	2558.92	-1.85169	0.331024	-5.59382	2.22121e-08	1.19454e-06
SNORA39	15.6523	-1.85093	0.983796	-1.88141	0.0599159	0.187707
XIAP	2368.65	-1.85073	0.297453	-6.22194	4.91034e-10	4.32397e-08
ASB16	121.892	-1.85052	0.568686	-3.25404	0.00113778	0.00994008
ANKRD20A5P	32.2668	-1.84884	0.716523	-2.58029	0.00987167	0.0527403
DNAH11	796.013	-1.8488	0.337673	-5.47513	4.3719e-08	2.16395e-06
ARMCX5-GPRASP2	302.342	-1.84669	0.346699	-5.32648	1.00136e-07	4.33513e-06
C7orf25	352.619	-1.84584	0.348614	-5.2948	1.19146e-07	4.96451e-06
LENG9	19.8498	-1.84422	0.956237	-1.92863	0.0537772	0.174745
RPP25L	150.318	-1.84418	0.443165	-4.16139	3.16319e-05	0.000543831
MAT1A	4.74485	-1.84377	1.67222	-1.10259	0.270205	0.497424
C5orf24	2825.65	-1.84321	0.332468	-5.54403	2.95582e-08	1.53643e-06
PIGW	878.308	-1.84311	0.301756	-6.10793	1.00931e-09	8.08595e-08
FAM109A	60.6092	-1.84252	0.596161	-3.09064	0.00199722	0.0154279
DLX6-AS1	34.0804	-1.84178	0.743846	-2.47603	0.0132853	0.0656246
BBS12	105.937	-1.83854	0.498483	-3.68828	0.000225779	0.00267662
SMIM3	519.215	-1.83747	0.356757	-5.15049	2.59812e-07	9.70674e-06
SLC35E2B	1073.85	-1.83663	0.31898	-5.75782	8.52092e-09	5.21386e-07
MED22	764.89	-1.83523	0.308439	-5.95006	2.6804e-09	1.86811e-07
TMSB15B	13.4284	-1.835	1.04024	-1.76402	0.0777284	0.224795
C3orf18	182.356	-1.83352	0.403785	-4.54083	5.60335e-06	0.000133099
ATG9A	574.77	-1.83129	0.339904	-5.38767	7.13784e-08	3.24375e-06
SH3PXD2B	283.561	-1.83093	0.378259	-4.84042	1.29562e-06	3.83553e-05
RNF215	104.857	-1.83088	0.492044	-3.72097	0.00019846	0.00241351
RAP2A	1584.32	-1.83027	0.336015	-5.44699	5.12285e-08	2.46128e-06
MSMP	375.112	-1.82958	0.360193	-5.07945	3.78535e-07	1.3432e-05
FAM72D	161.275	-1.82926	0.497844	-3.67437	0.00023844	0.00278887
LOC257396	63.9637	-1.82911	0.545059	-3.3558	0.000791367	0.00740038
CSTF2T	1191.4	-1.82878	0.31384	-5.82711	5.63962e-09	3.65213e-07
LOC100294145	541.535	-1.82693	0.353009	-5.17531	2.27536e-07	8.60428e-06
MGC57346	768.248	-1.82557	0.312521	-5.84142	5.17579e-09	3.40856e-07
PIGV	243.85	-1.8241	0.367808	-4.95938	7.07197e-07	2.30425e-05
AP5S1	109.523	-1.82347	0.470438	-3.87611	0.000106138	0.00145083
CLEC2B	7.17146	-1.82141	1.39057	-1.30983	0.190254	0.403526
TERF2IP	1297.67	-1.82013	0.328907	-5.53388	3.13228e-08	1.60666e-06
C17orf59	35.7548	-1.82007	0.696891	-2.6117	0.00900942	0.0491659
CACFD1	52.6827	-1.81934	0.590202	-3.08257	0.0020522	0.0157819
BLOC1S4	142.049	-1.81759	0.502686	-3.61576	0.00029947	0.00336055
ASB16-AS1	169.026	-1.81693	0.574948	-3.16016	0.00157683	0.0127974
CENPBD1	217.632	-1.81531	0.455542	-3.98495	6.74946e-05	0.00100769
VPS25	910.598	-1.81181	0.325703	-5.56278	2.65509e-08	1.39883e-06
CEACAM19	37.0914	-1.81083	0.825262	-2.19424	0.0282178	0.112107
LOC729737	49.5013	-1.81082	0.628268	-2.88223	0.00394866	0.0263165
INSC	3.60086	-1.8104	1.88922	-0.958281	0.337921	NA
SLC6A7	3.60086	-1.8104	1.88922	-0.958281	0.337921	NA
CRB2	26.1344	-1.80844	0.77211	-2.3422	0.0191703	0.0856902
PVRL3	969.149	-1.80742	0.392701	-4.60255	4.17359e-06	0.000105645
C20orf144	2.05851	-1.80653	2.60679	-0.693008	0.488305	NA
SLC35E4	14.7715	-1.80617	0.983089	-1.83724	0.0661746	0.200602
ARFRP1	138.099	-1.80589	0.439063	-4.11307	3.90436e-05	0.000644179
ZNF775	14.3696	-1.8052	0.998081	-1.80867	0.0705026	0.20961
SELRC1	1329.48	-1.80517	0.385413	-4.68372	2.8171e-06	7.50605e-05
LINC00630	116.694	-1.80297	0.439263	-4.10454	4.0512e-05	0.000664175
UBN1	1371.57	-1.80296	0.316431	-5.69779	1.21371e-08	7.11827e-07
C9orf57	1.14399	-1.80045	3.30887	-0.544128	0.586353	NA
FMO2	1.14399	-1.80045	3.30887	-0.544128	0.586353	NA
KIAA1462	1.14399	-1.80045	3.30887	-0.544128	0.586353	NA
KIF5C	1.14399	-1.80045	3.30887	-0.544128	0.586353	NA
LOC285627	1.14399	-1.80045	3.30887	-0.544128	0.586353	NA
NRXN2	1.14399	-1.80045	3.30887	-0.544128	0.586353	NA
LINC00348	1.44451	-1.7991	3.03384	-0.593009	0.553175	NA
MIR554	1.44451	-1.7991	3.03384	-0.593009	0.553175	NA
RMST	1.44451	-1.7991	3.03384	-0.593009	0.553175	NA
SH3GL1P2	1.44451	-1.7991	3.03384	-0.593009	0.553175	NA
ACTRT3	188.673	-1.79898	0.40413	-4.4515	8.52717e-06	0.000188049
MLXIP	545.24	-1.79665	0.317891	-5.65176	1.58816e-08	8.87883e-07
COMMD5	175.436	-1.7964	0.411	-4.37079	1.23796e-05	0.000253497
FLJ33630	454.547	-1.79631	0.36731	-4.89043	1.00617e-06	3.12133e-05
ADORA2B	690.405	-1.7963	0.348379	-5.15617	2.52053e-07	9.46234e-06
MGAT2	974.746	-1.79608	0.355797	-5.04805	4.46337e-07	1.54498e-05
CTTNBP2	200.066	-1.79537	0.378663	-4.74135	2.12302e-06	5.92387e-05
PDCD7	791.942	-1.79522	0.351775	-5.10332	3.33745e-07	1.2035e-05
F2R	580.368	-1.79424	0.354828	-5.05666	4.26662e-07	1.49213e-05
LINC00598	3.07087	-1.79403	2.17202	-0.825973	0.408819	NA
C11orf52	103.122	-1.79389	0.462304	-3.88033	0.000104314	0.0014322
HSPB2-C11orf52	103.122	-1.79389	0.462304	-3.88033	0.000104314	0.0014322
NARFL	85.5288	-1.79212	0.519582	-3.44915	0.000562352	0.00565701
DNAJC27-AS1	16.1182	-1.79162	0.950712	-1.8845	0.0594975	0.186659
SLC36A1	576.581	-1.79036	0.327984	-5.45867	4.79715e-08	2.32992e-06
LTB4R2	74.6279	-1.79025	0.55529	-3.22399	0.00126416	0.0107071
LOC100131691	132.475	-1.7861	0.614905	-2.90467	0.00367641	0.0248864
GPX8	1976.58	-1.786	0.286518	-6.23348	4.56194e-10	4.09836e-08
NT5C1B-RDH14	454.461	-1.7845	0.341479	-5.22581	1.73393e-07	6.75408e-06
TRIM31	72.4858	-1.78125	0.534365	-3.33339	0.000857934	0.00786667
LINC00339	175.782	-1.77907	0.408098	-4.35941	1.30413e-05	0.000263573
SENP8	123.737	-1.77737	0.448024	-3.96712	7.2746e-05	0.00107168
C2orf69	1482.95	-1.77674	0.341343	-5.20515	1.93837e-07	7.45698e-06
KCNJ2	2.08877	-1.77614	2.63431	-0.674232	0.500164	NA
MIR3618	13.8978	-1.7761	1.04313	-1.70266	0.0886315	0.245109
C17orf70	36.2891	-1.77559	0.698075	-2.54355	0.0109733	0.0573652
INHBB	364.364	-1.77539	0.419508	-4.23207	2.31547e-05	0.000425378
C19orf71	4.51538	-1.77303	1.71516	-1.03374	0.30126	0.531643
ADPRH	155.832	-1.77121	0.42618	-4.15601	3.23857e-05	0.000554949
MANBAL	778.068	-1.77049	0.328392	-5.3914	6.99127e-08	3.18646e-06
CCND2	3.93517	-1.77027	1.83798	-0.963158	0.335468	NA
ZNF391	123.93	-1.76975	0.439213	-4.02935	5.59304e-05	0.000879143
FLG	60.4104	-1.76964	0.585459	-3.02264	0.00250577	0.0185274
RDH14	447.288	-1.76929	0.34409	-5.14196	2.71893e-07	1.00853e-05
CCDC121	84.0686	-1.76863	0.485422	-3.64348	0.000268972	0.00307606
FZD3	710.136	-1.76745	0.380444	-4.64577	3.38807e-06	8.77623e-05
THAP11	223.172	-1.76672	0.474037	-3.72698	0.000193791	0.00237158
ZNF252P	972.577	-1.76664	0.324711	-5.44067	5.30803e-08	2.52286e-06
WDR6	4071.11	-1.76607	0.347189	-5.08677	3.6421e-07	1.29829e-05
C10orf35	194.578	-1.76584	0.505513	-3.49317	0.00047732	0.00493908
FAM126A	804.395	-1.76401	0.348986	-5.05468	4.31118e-07	1.49898e-05
SHROOM1	122.589	-1.76132	0.495465	-3.55488	0.00037815	0.00406388
BOK	117.277	-1.7608	0.456732	-3.85522	0.000115627	0.00155188
TSPAN33	98.4836	-1.76059	0.482398	-3.64967	0.000262582	0.003023
CHIC1	692.991	-1.75988	0.323017	-5.44828	5.08605e-08	2.45489e-06
ALPPL2	2.02472	-1.75931	2.57939	-0.682063	0.495199	NA
ATPBD4-AS1	2.02472	-1.75931	2.57939	-0.682063	0.495199	NA
PSKH1	376.285	-1.75931	0.347559	-5.06189	4.15118e-07	1.45638e-05
MED29	603.762	-1.75696	0.359061	-4.89322	9.92012e-07	3.08357e-05
PRRC2C	5988.74	-1.75667	0.384651	-4.56693	4.94913e-06	0.000120375
C19orf60	12.0003	-1.75662	1.10833	-1.58494	0.112981	0.288261
LOC100506874	14.5212	-1.75612	1.00226	-1.75216	0.0797458	0.228805
TMEM234	57.0509	-1.755	0.559807	-3.13501	0.00171846	0.013753
RGP1	487.14	-1.75374	0.357205	-4.90961	9.12575e-07	2.87692e-05
LOC100506895	8.51106	-1.75324	1.29681	-1.35196	0.176389	0.383263
XK	1202.18	-1.75301	0.325763	-5.38125	7.39709e-08	3.33233e-06
EXOC3L1	5.99015	-1.75158	1.49619	-1.1707	0.241721	0.464803
COMMD2	1138.57	-1.75069	0.311259	-5.62454	1.86006e-08	1.02514e-06
ZMAT3	949.665	-1.74994	0.352471	-4.96479	6.87772e-07	2.26469e-05
ZC3HAV1L	368.535	-1.74941	0.399036	-4.3841	1.16468e-05	0.000241429
MRPL49	1867.47	-1.74932	0.340859	-5.13211	2.86518e-07	1.05951e-05
ZNF586	279.646	-1.74822	0.355102	-4.92315	8.51641e-07	2.70679e-05
MIR4724	48.3883	-1.74817	0.606967	-2.88017	0.0039746	0.0264327
PAQR3	1553.98	-1.74778	0.39476	-4.42743	9.53608e-06	0.000205847
LOC283403	3.90138	-1.74458	1.83816	-0.949088	0.342576	NA
MIR1182	39.2611	-1.74435	0.659897	-2.64336	0.00820869	0.0458754
TOB1-AS1	10.7758	-1.74391	1.14572	-1.52211	0.127982	0.312506
PRNP	4215.07	-1.74386	0.331145	-5.26617	1.39298e-07	5.65266e-06
GPRIN3	10.9341	-1.74246	1.15702	-1.50599	0.132071	0.318288
KIAA1984	51.4594	-1.73981	0.630666	-2.75869	0.00580341	0.0348653
ABCD2	0.330848	-1.73918	4.92819	-0.352904	0.72416	NA
ADCYAP1R1	0.330848	-1.73918	4.92819	-0.352904	0.72416	NA
AKR1C4	0.330848	-1.73918	4.92819	-0.352904	0.72416	NA
ALPK2	0.330848	-1.73918	4.92819	-0.352904	0.72416	NA
ANKRD20A19P	0.330848	-1.73918	4.92819	-0.352904	0.72416	NA
APBB1IP	0.330848	-1.73918	4.92819	-0.352904	0.72416	NA
APOC2	0.330848	-1.73918	4.92819	-0.352904	0.72416	NA
BET3L	0.330848	-1.73918	4.92819	-0.352904	0.72416	NA
C1orf95	0.330848	-1.73918	4.92819	-0.352904	0.72416	NA
C4orf48	0.330848	-1.73918	4.92819	-0.352904	0.72416	NA
C6orf195	0.330848	-1.73918	4.92819	-0.352904	0.72416	NA
CALY	0.330848	-1.73918	4.92819	-0.352904	0.72416	NA
CNTN5	0.330848	-1.73918	4.92819	-0.352904	0.72416	NA
CSH1	0.330848	-1.73918	4.92819	-0.352904	0.72416	NA
CTSL1P2	0.330848	-1.73918	4.92819	-0.352904	0.72416	NA
CXCL6	0.330848	-1.73918	4.92819	-0.352904	0.72416	NA
CYP11A1	0.330848	-1.73918	4.92819	-0.352904	0.72416	NA
DDX11L1	0.330848	-1.73918	4.92819	-0.352904	0.72416	NA
DIRC3	0.330848	-1.73918	4.92819	-0.352904	0.72416	NA
DTNA	0.330848	-1.73918	4.92819	-0.352904	0.72416	NA
ERBB4	0.330848	-1.73918	4.92819	-0.352904	0.72416	NA
FAM22F	0.330848	-1.73918	4.92819	-0.352904	0.72416	NA
FAM25B	0.330848	-1.73918	4.92819	-0.352904	0.72416	NA
FAM25C	0.330848	-1.73918	4.92819	-0.352904	0.72416	NA
FAM25G	0.330848	-1.73918	4.92819	-0.352904	0.72416	NA
FAM90A2P	0.330848	-1.73918	4.92819	-0.352904	0.72416	NA
FCGR2C	0.330848	-1.73918	4.92819	-0.352904	0.72416	NA
FCN3	0.330848	-1.73918	4.92819	-0.352904	0.72416	NA
HRASLS5	0.330848	-1.73918	4.92819	-0.352904	0.72416	NA
IL1RAPL1	0.330848	-1.73918	4.92819	-0.352904	0.72416	NA
ITPK1-AS1	0.330848	-1.73918	4.92819	-0.352904	0.72416	NA
KCNA1	0.330848	-1.73918	4.92819	-0.352904	0.72416	NA
KDM4E	0.330848	-1.73918	4.92819	-0.352904	0.72416	NA
LGALS17A	0.330848	-1.73918	4.92819	-0.352904	0.72416	NA
LINC00304	0.330848	-1.73918	4.92819	-0.352904	0.72416	NA
LINC00609	0.330848	-1.73918	4.92819	-0.352904	0.72416	NA
LINC00636	0.330848	-1.73918	4.92819	-0.352904	0.72416	NA
LIPK	0.330848	-1.73918	4.92819	-0.352904	0.72416	NA
LMX1A	0.330848	-1.73918	4.92819	-0.352904	0.72416	NA
LOC100130880	0.330848	-1.73918	4.92819	-0.352904	0.72416	NA
LOC100131635	0.330848	-1.73918	4.92819	-0.352904	0.72416	NA
LOC100192426	0.330848	-1.73918	4.92819	-0.352904	0.72416	NA
LOC257358	0.330848	-1.73918	4.92819	-0.352904	0.72416	NA
LOC339862	0.330848	-1.73918	4.92819	-0.352904	0.72416	NA
LOC388242	0.330848	-1.73918	4.92819	-0.352904	0.72416	NA
LOC613038	0.330848	-1.73918	4.92819	-0.352904	0.72416	NA
MIR101-1	0.330848	-1.73918	4.92819	-0.352904	0.72416	NA
MIR1266	0.330848	-1.73918	4.92819	-0.352904	0.72416	NA
MIR19A	0.330848	-1.73918	4.92819	-0.352904	0.72416	NA
MIR3609	0.330848	-1.73918	4.92819	-0.352904	0.72416	NA
MIR4277	0.330848	-1.73918	4.92819	-0.352904	0.72416	NA
MIR4451	0.330848	-1.73918	4.92819	-0.352904	0.72416	NA
MIR4470	0.330848	-1.73918	4.92819	-0.352904	0.72416	NA
MIR4762	0.330848	-1.73918	4.92819	-0.352904	0.72416	NA
MIR4795	0.330848	-1.73918	4.92819	-0.352904	0.72416	NA
MIR548AP	0.330848	-1.73918	4.92819	-0.352904	0.72416	NA
OR51Q1	0.330848	-1.73918	4.92819	-0.352904	0.72416	NA
OR7E12P	0.330848	-1.73918	4.92819	-0.352904	0.72416	NA
OSBPL10-AS1	0.330848	-1.73918	4.92819	-0.352904	0.72416	NA
PAEP	0.330848	-1.73918	4.92819	-0.352904	0.72416	NA
PCDHB2	0.330848	-1.73918	4.92819	-0.352904	0.72416	NA
PGBD5	0.330848	-1.73918	4.92819	-0.352904	0.72416	NA
PLIN5	0.330848	-1.73918	4.92819	-0.352904	0.72416	NA
RNF148	0.330848	-1.73918	4.92819	-0.352904	0.72416	NA
RTP1	0.330848	-1.73918	4.92819	-0.352904	0.72416	NA
SEBOX	0.330848	-1.73918	4.92819	-0.352904	0.72416	NA
SIRPB2	0.330848	-1.73918	4.92819	-0.352904	0.72416	NA
SPEG	0.330848	-1.73918	4.92819	-0.352904	0.72416	NA
SSTR5	0.330848	-1.73918	4.92819	-0.352904	0.72416	NA
TAS1R1	0.330848	-1.73918	4.92819	-0.352904	0.72416	NA
TBC1D3C	0.330848	-1.73918	4.92819	-0.352904	0.72416	NA
TEX101	0.330848	-1.73918	4.92819	-0.352904	0.72416	NA
TGFBR3L	0.330848	-1.73918	4.92819	-0.352904	0.72416	NA
TRIM51HP	0.330848	-1.73918	4.92819	-0.352904	0.72416	NA
WFDC10B	0.330848	-1.73918	4.92819	-0.352904	0.72416	NA
XCR1	0.330848	-1.73918	4.92819	-0.352904	0.72416	NA
ZC2HC1B	0.330848	-1.73918	4.92819	-0.352904	0.72416	NA
ZNF471	0.330848	-1.73918	4.92819	-0.352904	0.72416	NA
ZNF99	0.330848	-1.73918	4.92819	-0.352904	0.72416	NA
GCNT1	1665.6	-1.73897	0.310471	-5.60107	2.13027e-08	1.15361e-06
TTPAL	1304.65	-1.73716	0.297544	-5.83834	5.27231e-09	3.44295e-07
SLC52A3	242.918	-1.73693	0.39102	-4.44204	8.91112e-06	0.000195617
TTTY15	361.206	-1.73684	0.360346	-4.81992	1.43616e-06	4.18775e-05
SEC22C	1693.1	-1.73668	0.296936	-5.84865	4.95592e-09	3.30579e-07
RBM12	4991.2	-1.73622	0.314938	-5.5129	3.52973e-08	1.79278e-06
SRSF8	1498.5	-1.73531	0.291846	-5.94598	2.74816e-09	1.90678e-07
TMEM158	8.39939	-1.73393	1.32133	-1.31226	0.189431	0.402315
GATAD1	1109.91	-1.73283	0.312746	-5.5407	3.01263e-08	1.55556e-06
ANKRD20A3	8.28513	-1.73264	1.28559	-1.34775	0.17774	0.38538
ZNF768	412.45	-1.72924	0.412093	-4.19624	2.71388e-05	0.000480948
RWDD2A	157.297	-1.72904	0.423294	-4.08472	4.41307e-05	0.000712973
MIR4697	17.5488	-1.72774	0.914398	-1.88948	0.0588276	0.185118
ALG10	779.896	-1.7262	0.42533	-4.0585	4.93895e-05	0.000787294
FGF21	4.87995	-1.72604	1.63735	-1.05417	0.291807	0.521814
SRG7	1.1102	-1.72579	3.68579	-0.468229	0.639621	NA
LYPD1	163.424	-1.72487	0.502867	-3.43006	0.000603437	0.00595468
KCTD7	165.244	-1.7241	0.429159	-4.01741	5.88424e-05	0.000908172
RIMKLA	261.514	-1.72246	0.38698	-4.45102	8.54617e-06	0.000188137
HOXC11	25.7213	-1.72222	0.91119	-1.89008	0.0587479	0.184942
PCLO	68.6979	-1.72202	0.541042	-3.18279	0.00145862	0.0120265
SH3RF2	324.608	-1.72118	0.359621	-4.78609	1.70061e-06	4.83196e-05
RSAD1	239.204	-1.72064	0.417983	-4.11653	3.84618e-05	0.000635253
ZNF576	169.312	-1.71999	0.416698	-4.12768	3.66445e-05	0.00061126
RAB5B	1981.47	-1.71774	0.299321	-5.7388	9.53479e-09	5.76614e-07
SNORA38	7.23897	-1.71552	1.36435	-1.25739	0.208613	0.425895
NRN1	3.37139	-1.71514	1.97194	-0.869774	0.384424	NA
C16orf91	83.0782	-1.71407	0.607182	-2.82299	0.00475784	0.0302439
HOXA-AS4	1252.02	-1.71244	0.327017	-5.23656	1.63595e-07	6.4533e-06
HECTD3	730.342	-1.71191	0.337064	-5.07888	3.79664e-07	1.34413e-05
HPDL	1.99093	-1.71149	2.59047	-0.660686	0.508814	NA
ZNF467	1.99093	-1.71149	2.59047	-0.660686	0.508814	NA
PPIL1	1602.62	-1.71055	0.295862	-5.78156	7.40114e-09	4.61962e-07
SS18L2	514.976	-1.71003	0.404792	-4.22447	2.395e-05	0.000436955
HAP1	10.5463	-1.70978	1.18405	-1.44401	0.148735	0.344052
TIMM8A	518.288	-1.70951	0.376444	-4.54122	5.593e-06	0.000133099
KL	1.92688	-1.70951	2.90094	-0.589296	0.555663	NA
IGSF9	80.8825	-1.70951	0.494851	-3.45459	0.000551131	0.00555852
LOC100133331	36.181	-1.7093	0.685698	-2.49279	0.0126743	0.0634515
HPD	12.6315	-1.70854	1.0494	-1.62812	0.1035	0.271493
GTPBP2	855.977	-1.7075	0.376735	-4.53235	5.83301e-06	0.000137151
ZFP62	1145.99	-1.70509	0.300135	-5.68108	1.33849e-08	7.7334e-07
ZNF697	198.947	-1.70421	0.430233	-3.96115	7.45907e-05	0.00109367
LYSMD1	146.515	-1.70412	0.447192	-3.81071	0.000138568	0.00178725
LAMB2P1	5.87494	-1.70375	1.62108	-1.05099	0.293261	0.523592
LINC00326	6.77303	-1.70331	1.39981	-1.21681	0.223676	0.44364
LPIN2	855.243	-1.7033	0.341782	-4.98359	6.24143e-07	2.08164e-05
CXorf40B	305.274	-1.703	0.349422	-4.87375	1.09497e-06	3.30448e-05
NIF3L1	1264.68	-1.70205	0.322161	-5.28322	1.26936e-07	5.23298e-06
NCR3LG1	884.489	-1.70133	0.34436	-4.94056	7.7899e-07	2.50664e-05
GJD3	69.6163	-1.70065	0.519728	-3.27218	0.0010672	0.00944555
PAQR7	67.4372	-1.6992	0.602042	-2.8224	0.00476663	0.0302755
FAM86C1	155.353	-1.69723	0.414638	-4.09329	4.25298e-05	0.000690699
THTPA	168.738	-1.69494	0.445835	-3.80172	0.000143692	0.00183506
GPR63	330.164	-1.6937	0.357849	-4.733	2.21221e-06	6.15067e-05
SMIM13	1383.68	-1.69356	0.343278	-4.93351	8.07661e-07	2.57755e-05
LINC00858	94.365	-1.69291	0.539177	-3.13981	0.00169057	0.0135787
KRBOX1	1.04615	-1.69283	3.72976	-0.45387	0.649922	NA
LOC100505495	1.04615	-1.69283	3.72976	-0.45387	0.649922	NA
ALDH1B1	2445.5	-1.69099	0.317131	-5.33214	9.70615e-08	4.23744e-06
ZBTB12	37.9345	-1.6902	0.673695	-2.50886	0.0121122	0.0614388
TIFA	666.769	-1.68949	0.342226	-4.93676	7.94317e-07	2.5425e-05
TMEM168	707.196	-1.68894	0.398656	-4.23657	2.26961e-05	0.000419004
LOC440288	75.7054	-1.68885	0.503669	-3.3531	0.000799116	0.00746382
ZNF417	375.034	-1.68869	0.383782	-4.40012	1.08189e-05	0.000227533
SLC48A1	340.355	-1.68821	0.357626	-4.7206	2.35151e-06	6.49562e-05
TNFSF15	796.862	-1.6879	0.350289	-4.81857	1.44589e-06	4.20823e-05
SNORD54	68.2804	-1.68781	0.569453	-2.96391	0.00303754	0.0214394
FAM212B	279.036	-1.68756	0.414141	-4.07484	4.60463e-05	0.000739541
GPRIN1	435.161	-1.68709	0.331279	-5.09265	3.53099e-07	1.26158e-05
MRPL23-AS1	10.044	-1.68655	1.38358	-1.21898	0.222853	0.442687
WDR5B	266.437	-1.6847	0.390868	-4.31015	1.63148e-05	0.000316559
MZF1	89.8493	-1.68465	0.665935	-2.52976	0.0114142	0.0589562
ATXN7L3B	2523.36	-1.6834	0.308746	-5.45238	4.96992e-08	2.40631e-06
KDM4D	35.4577	-1.68265	0.671907	-2.50429	0.0122696	0.0620145
BTN2A2	311.526	-1.68221	0.372165	-4.52006	6.18207e-06	0.000144051
TNFSF10	18.8502	-1.68132	0.93075	-1.80641	0.0708545	0.210334
LOC100128881	77.8462	-1.68081	0.513857	-3.27096	0.00107183	0.00947815
KRTAP3-1	194.171	-1.68078	0.62019	-2.7101	0.00672635	0.0392716
RWDD3	316.879	-1.67964	0.344422	-4.87669	1.07879e-06	3.28205e-05
ACAP2	2643.11	-1.67872	0.299804	-5.59938	2.15124e-08	1.16092e-06
C14orf119	2243.75	-1.6785	0.319825	-5.24818	1.53605e-07	6.1371e-06
SNX27	1250.66	-1.67829	0.308696	-5.43671	5.42746e-08	2.56394e-06
LOC344595	268.1	-1.67812	0.392477	-4.27573	1.90516e-05	0.000363312
DNM1P41	1.34667	-1.67758	3.39905	-0.493543	0.621629	NA
TMEM115	228.263	-1.6759	0.43717	-3.83352	0.000126324	0.00166384
FAM84B	1955.1	-1.67569	0.343806	-4.87395	1.09389e-06	3.30448e-05
THNSL1	843.24	-1.67439	0.324444	-5.1608	2.45903e-07	9.27628e-06
IGSF9B	36.0374	-1.67429	0.756566	-2.21302	0.0268965	0.108578
TLR6	160.511	-1.67366	0.397854	-4.20672	2.59108e-05	0.000465376
PREB	1182.89	-1.6726	0.311704	-5.366	8.05035e-08	3.59536e-06
FBXL19	102.995	-1.6725	0.606806	-2.75623	0.00584717	0.0351011
P2RY2	17.6154	-1.67172	0.949371	-1.76087	0.0782609	0.225813
HNRNPA0	4227.72	-1.67143	0.283317	-5.89951	3.64593e-09	2.47446e-07
RBM14	900.82	-1.67114	0.307065	-5.4423	5.25959e-08	2.5075e-06
PIGQ	48.9708	-1.67021	0.594665	-2.80865	0.004975	0.0312789
ZNF589	536.789	-1.66857	0.366297	-4.55523	5.23275e-06	0.000126276
PARP16	231.561	-1.66778	0.366264	-4.55348	5.27655e-06	0.000126948
RAD51D	264.242	-1.66719	0.364611	-4.57251	4.81913e-06	0.000118454
LOC728463	255.344	-1.66511	0.49908	-3.33636	0.00084883	0.00781547
BAMBI	548.78	-1.66317	0.366839	-4.53379	5.7934e-06	0.000136426
TAF11	883.313	-1.66302	0.305488	-5.44383	5.21482e-08	2.49381e-06
MTERFD2	884.738	-1.66269	0.341711	-4.86577	1.1401e-06	3.42073e-05
PRLR	247.61	-1.66182	0.462081	-3.59638	0.000322672	0.00357779
LOC100132735	2.38928	-1.66065	2.32177	-0.71525	0.474455	NA
ARHGAP5-AS1	68.7711	-1.66006	0.576181	-2.88114	0.00396239	0.0263741
RUNX2	4849.84	-1.6594	0.298864	-5.55235	2.81854e-08	1.46999e-06
CEBPA	31.3188	-1.65912	0.777782	-2.13314	0.0329133	0.125254
TRPC3	7.10381	-1.65837	1.38668	-1.19593	0.231723	0.453582
IRGQ	975.627	-1.65774	0.314216	-5.27581	1.32171e-07	5.4058e-06
KRIT1	1081.28	-1.65757	0.332052	-4.9919	5.97886e-07	2.02007e-05
NUDT4P1	2997.53	-1.65743	0.314851	-5.26417	1.40823e-07	5.69648e-06
FBXL14	37.9412	-1.65645	0.669831	-2.47293	0.0134009	0.0660744
SPTSSA	1781.31	-1.65609	0.313793	-5.27764	1.30859e-07	5.36627e-06
TNKS1BP1	855.579	-1.65525	0.360563	-4.59073	4.41696e-06	0.000110723
PIGM	813.161	-1.65497	0.331601	-4.99084	6.01187e-07	2.02682e-05
PHYHIP	1.89309	-1.65481	2.68344	-0.616678	0.537447	NA
RNF151	1.89309	-1.65481	2.68344	-0.616678	0.537447	NA
ZNF419	192.698	-1.65467	0.380206	-4.35204	1.34879e-05	0.000270488
HS6ST3	10.7757	-1.65435	1.13927	-1.45212	0.146469	0.340475
ZNF704	1463.03	-1.65378	0.356298	-4.64155	3.458e-06	8.92762e-05
KRCC1	373.868	-1.65312	0.362932	-4.55492	5.24052e-06	0.000126276
IRS1	1152.91	-1.65284	0.350444	-4.71641	2.40039e-06	6.60299e-05
LOC100129361	556.275	-1.65247	0.322006	-5.13179	2.86998e-07	1.05951e-05
FAM19A3	4.795	-1.65003	1.77117	-0.931605	0.351541	0.580683
GUCY2C	9.44547	-1.64629	1.21012	-1.36044	0.173692	0.379678
MTMR4	2449.53	-1.64601	0.294975	-5.58018	2.40275e-08	1.28328e-06
EXOSC6	324.145	-1.646	0.350298	-4.69887	2.61608e-06	7.08346e-05
SPICE1	544.051	-1.64582	0.329089	-5.00113	5.69948e-07	1.93409e-05
NKX3-1	865.254	-1.64512	0.350338	-4.6958	2.65569e-06	7.15333e-05
TMEM30B	1210.72	-1.64462	0.325666	-5.05002	4.41772e-07	1.53259e-05
CYB561	861.13	-1.64444	0.319327	-5.14972	2.60881e-07	9.7233e-06
FAM189B	204.522	-1.64439	0.378751	-4.34161	1.41442e-05	0.000281833
MEX3B	80.282	-1.6433	0.54214	-3.03114	0.00243635	0.0180916
KIAA1147	1333.57	-1.64281	0.326722	-5.02816	4.95211e-07	1.69528e-05
LINC00261	82.3839	-1.64221	0.48973	-3.3533	0.000798545	0.00746301
TRIM56	306.983	-1.64123	0.429135	-3.82452	0.000131029	0.00171998
SGOL2	2299.78	-1.64049	0.295124	-5.55864	2.71891e-08	1.42761e-06
PPP2CB	1991.15	-1.64039	0.300003	-5.46791	4.55371e-08	2.23968e-06
AMACR	1108.23	-1.64013	0.34781	-4.71558	2.41027e-06	6.61845e-05
PDF	381.724	-1.63926	0.337701	-4.85419	1.20882e-06	3.60606e-05
ARGLU1	2173.01	-1.63896	0.488319	-3.35633	0.00078985	0.00739063
FAM72A	194.484	-1.63797	0.475448	-3.44512	0.000570812	0.00570152
C3orf72	21.3583	-1.6371	0.873109	-1.87502	0.0607901	0.189339
CTDSP2	3113.66	-1.63676	0.30568	-5.35447	8.58055e-08	3.82117e-06
IQSEC1	429.345	-1.63582	0.349239	-4.68394	2.81416e-06	7.50605e-05
ZNF618	430.564	-1.63516	0.327255	-4.99659	5.83528e-07	1.97586e-05
GLI4	17.5557	-1.63501	0.931628	-1.755	0.0792586	0.22778
LDB3	12.0548	-1.63477	1.09145	-1.49779	0.134187	0.321527
GJB2	1406.05	-1.63466	0.299178	-5.46385	4.65925e-08	2.28436e-06
CBX6	546.388	-1.63435	0.34212	-4.77713	1.77811e-06	5.03375e-05
LBH	3.33406	-1.63376	2.07733	-0.786473	0.431591	NA
PYCRL	78.6781	-1.62953	0.50064	-3.2549	0.00113432	0.00991696
ARFGAP2	1688.6	-1.62847	0.314401	-5.17959	2.22369e-07	8.43967e-06
ZXDC	1302.05	-1.62704	0.314023	-5.18127	2.20385e-07	8.39514e-06
VANGL2	97.6938	-1.62667	0.560668	-2.90131	0.00371608	0.0250783
DGCR11	33.2789	-1.62622	0.71294	-2.281	0.0225482	0.0957235
MAN1C1	2.83786	-1.62595	2.20633	-0.736949	0.461153	NA
EGFLAM	1.31288	-1.62548	3.1627	-0.513952	0.607285	NA
GRIN3B	1.31288	-1.62548	3.1627	-0.513952	0.607285	NA
MIR5094	1.31288	-1.62548	3.1627	-0.513952	0.607285	NA
SLC25A2	1.31288	-1.62548	3.1627	-0.513952	0.607285	NA
HAS3	683.991	-1.62482	0.34935	-4.651	3.30337e-06	8.61426e-05
PSCA	3.27001	-1.62333	1.96059	-0.827979	0.407683	NA
RIMBP3B	3.27001	-1.62333	1.96059	-0.827979	0.407683	NA
RIMBP3C	3.27001	-1.62333	1.96059	-0.827979	0.407683	NA
KCNN2	13.5286	-1.62063	1.03012	-1.57324	0.115663	0.292426
ZBTB4	734.125	-1.6196	0.377444	-4.29096	1.77899e-05	0.000341769
MGC45922	3.20596	-1.61901	2.00315	-0.80823	0.418958	NA
BTNL9	57.087	-1.61811	0.742336	-2.17976	0.0292754	0.115147
HTR7P1	28.1304	-1.61756	0.799225	-2.02391	0.0429797	0.150007
ZNF10	589.137	-1.61729	0.335027	-4.82735	1.38362e-06	4.06508e-05
ALPL	7.4848	-1.61702	1.35501	-1.19337	0.232726	0.454745
ARF6	4438.1	-1.61588	0.355045	-4.55121	5.33376e-06	0.000128126
KBTBD11	194.566	-1.61522	0.437502	-3.69191	0.000222573	0.00264265
RPSAP52	11.427	-1.61348	1.11006	-1.45351	0.146082	0.339831
DDX17	9117.68	-1.61345	0.286488	-5.63181	1.78328e-08	9.89846e-07
FAM221A	225.103	-1.61259	0.372225	-4.33229	1.47564e-05	0.000291059
C9orf40	630.384	-1.61219	0.314825	-5.12089	3.04103e-07	1.11209e-05
NRXN3	231.297	-1.6115	0.375014	-4.29718	1.72986e-05	0.000333981
RNF34	1275.66	-1.61138	0.325177	-4.95538	7.21884e-07	2.34134e-05
FBXO44	43.1617	-1.61124	0.647061	-2.49009	0.0127711	0.063742
TNRC18	274.185	-1.61099	0.386568	-4.16742	3.08073e-05	0.000532288
PCED1A	84.8063	-1.60992	0.53001	-3.03754	0.0023852	0.0178054
ZYG11A	2.72359	-1.60884	2.29233	-0.701836	0.482781	NA
ZNF33B	1406.67	-1.60825	0.303978	-5.29069	1.21856e-07	5.05037e-06
CSTA	1.01236	-1.60506	3.47358	-0.462076	0.644027	NA
ELAVL4	1.01236	-1.60506	3.47358	-0.462076	0.644027	NA
OR5AU1	1.01236	-1.60506	3.47358	-0.462076	0.644027	NA
LRRC2-AS1	12.8203	-1.60444	1.04581	-1.53416	0.124991	0.307813
SLC25A37	818.238	-1.60441	0.359763	-4.45963	8.21025e-06	0.000182813
ARHGEF35	468.68	-1.60441	0.323792	-4.95505	7.23102e-07	2.34134e-05
TBCCD1	403.29	-1.60216	0.339192	-4.72345	2.31875e-06	6.42388e-05
UST	239.543	-1.60106	0.380014	-4.21317	2.51808e-05	0.000454541
BSDC1	1105.29	-1.59999	0.320954	-4.9851	6.19295e-07	2.07437e-05
2022-03-08	117.208	-1.59985	0.43485	-3.67907	0.000234082	0.00274781
PELI3	72.0143	-1.59971	0.550809	-2.9043	0.00368073	0.0249046
CRADD	55.8407	-1.59919	0.556034	-2.87607	0.00402666	0.0266762
C10orf10	5.52767	-1.59896	1.54058	-1.0379	0.299317	0.5299
PKD1	35.0767	-1.59859	0.684577	-2.33515	0.0195358	0.0869489
SNORD12B	36.4372	-1.59776	0.674248	-2.3697	0.0178027	0.0812309
C12orf36	145.966	-1.59646	0.467686	-3.41352	0.000641284	0.00624097
SLC35C1	297.142	-1.59596	0.431728	-3.69668	0.000218439	0.00261153
FZD1	49.0259	-1.59576	0.59896	-2.66422	0.00771682	0.0436987
SOCS7	1748.52	-1.59522	0.341967	-4.66485	3.0884e-06	8.14939e-05
C9orf152	368.689	-1.59432	0.391266	-4.07477	4.60607e-05	0.000739541
TRIM6	502.958	-1.59378	0.330423	-4.82346	1.41089e-06	4.13736e-05
DNAJC14	1404.15	-1.59353	0.344423	-4.62665	3.71623e-06	9.48402e-05
ACMSD	21.7904	-1.59295	0.831236	-1.91637	0.0553183	0.178114
ITPRIPL2	2148.17	-1.59247	0.306771	-5.19106	2.09103e-07	7.98496e-06
KLHL12	1548.97	-1.59151	0.302735	-5.25712	1.46325e-07	5.88562e-06
MIR1260B	3.23622	-1.59131	1.98832	-0.800328	0.423521	NA
ZNF480	1356.48	-1.59123	0.387089	-4.11075	3.94368e-05	0.000649236
ACVR1C	256.558	-1.59117	0.368039	-4.32336	1.5367e-05	0.000302322
SLC7A2	1251.84	-1.59105	0.382249	-4.16233	3.15012e-05	0.000542784
TRAF3IP3	129.886	-1.58961	0.45816	-3.46955	0.000521339	0.00531636
STEAP1	447.384	-1.58939	0.363986	-4.36661	1.2619e-05	0.000256708
BIN3	273.428	-1.589	0.434269	-3.65902	0.000253178	0.00293649
TPBG	1132.62	-1.58645	0.349539	-4.5387	5.66008e-06	0.00013397
HOXA10	2172.39	-1.58533	0.326238	-4.85944	1.17718e-06	3.51842e-05
CYP2F1	2.74002	-1.58504	2.25932	-0.701555	0.482957	NA
RNU12	2.74002	-1.58504	2.25932	-0.701555	0.482957	NA
PLEKHM3	180.6	-1.5846	0.410069	-3.86423	0.000111438	0.00150606
NR2E3	6.2803	-1.58248	1.50172	-1.05378	0.291985	0.521853
CASQ1	3.6848	-1.58199	1.96762	-0.804013	0.421389	NA
ARMCX6	316.518	-1.58133	0.483455	-3.27089	0.0010721	0.00947815
TMEM136	205.317	-1.58127	0.384871	-4.10858	3.98098e-05	0.000654042
LOC100505783	55.3261	-1.58059	0.578528	-2.73209	0.0062933	0.0371479
ZNF446	59.0723	-1.58023	0.552509	-2.86009	0.00423518	0.0277501
WDR27	213.979	-1.57922	0.462786	-3.41243	0.000643874	0.00625834
MAMSTR	4.11695	-1.57901	1.7629	-0.895687	0.37042	NA
CD24	7748.27	-1.57709	0.357809	-4.40764	1.04502e-05	0.000221277
FAM219A	295.866	-1.5764	0.564161	-2.79424	0.00520214	0.0322633
KIAA1430	4011.72	-1.57637	0.364698	-4.32239	1.54351e-05	0.000303277
SLC6A2	11.6599	-1.57605	1.10658	-1.42425	0.154375	0.35232
LOC642846	113.936	-1.57565	0.505403	-3.1176	0.00182329	0.0144065
INHBA	8.11963	-1.57502	1.29763	-1.21377	0.224837	0.445036
DOLPP1	344.942	-1.57455	0.410137	-3.83909	0.000123491	0.00163622
HOXB9	2523.34	-1.57403	0.289481	-5.43742	5.40563e-08	2.56141e-06
LOC151475	16.609	-1.57303	1.08109	-1.45504	0.145659	0.339359
KDM3B	2976.63	-1.57212	0.296148	-5.30854	1.10506e-07	4.71539e-06
ITGA2	2346.88	-1.57186	0.298616	-5.2638	1.41111e-07	5.69648e-06
C4orf32	410.942	-1.57182	0.353913	-4.44125	8.94377e-06	0.000195899
FAM66A	5.34935	-1.57145	1.73207	-0.90727	0.364264	0.592878
ABLIM2	15.0371	-1.57039	1.01385	-1.54894	0.121397	0.302508
HOXD9	13.1337	-1.57028	1.03991	-1.51002	0.131038	0.316832
ZNF815P	34.6435	-1.56974	0.699444	-2.24426	0.0248156	0.102254
BET1L	1332.23	-1.56972	0.338171	-4.64179	3.45396e-06	8.92762e-05
C1QTNF3-AMACR	1132.93	-1.56903	0.340775	-4.60429	4.13873e-06	0.000104933
FAM83H	591.588	-1.56887	0.354665	-4.42352	9.71066e-06	0.000208993
CRK	3501.17	-1.56819	0.304942	-5.1426	2.70966e-07	1.0075e-05
CNOT11	2085.77	-1.56781	0.321272	-4.88001	1.0608e-06	3.24547e-05
TOB1	1191.02	-1.56744	0.405891	-3.86174	0.000112582	0.00151756
TMEM101	305.028	-1.56606	0.347991	-4.50029	6.78609e-06	0.00015533
TNK2	46.3595	-1.5643	0.621731	-2.51604	0.0118683	0.0605342
METTL16	1560.22	-1.5639	0.325512	-4.80442	1.55204e-06	4.45051e-05
LOC100506688	9.01678	-1.56384	1.23389	-1.2674	0.205011	0.420686
SLX4	245.702	-1.56352	0.363687	-4.29909	1.71498e-05	0.000331933
SMCR8	1212.21	-1.56347	0.309297	-5.05493	4.30558e-07	1.49898e-05
HDHD3	156.959	-1.56334	0.413407	-3.7816	0.000155826	0.00196101
TAS2R19	16.1907	-1.5631	1.00454	-1.55604	0.119699	0.299528
C17orf96	282.138	-1.56258	0.469854	-3.32568	0.00088203	0.00804018
GUCD1	1261.44	-1.5625	0.309014	-5.05641	4.27228e-07	1.49213e-05
FANCF	365.939	-1.5616	0.349754	-4.46485	8.01259e-06	0.000179959
COQ10A	37.9836	-1.56085	0.722424	-2.16057	0.0307283	0.119425
ELAC1	249.345	-1.55967	0.367151	-4.24802	2.15664e-05	0.00040094
KIAA1161	593.327	-1.55966	0.347956	-4.48234	7.38278e-06	0.000167264
EFCAB12	16.894	-1.55919	0.939519	-1.65956	0.097003	0.259935
NUDT4	3067.98	-1.55903	0.313332	-4.97565	6.50284e-07	2.1458e-05
SNORA59A	4.45126	-1.55871	1.69386	-0.920208	0.357464	0.58654
SNORA59B	4.45126	-1.55871	1.69386	-0.920208	0.357464	0.58654
SHROOM4	24.6446	-1.55844	0.785129	-1.98494	0.047151	0.159725
RAB27B	5175.44	-1.55762	0.386267	-4.0325	5.5186e-05	0.000870317
ABHD16B	2.62575	-1.55668	2.33886	-0.665572	0.505685	NA
LOC100130093	184.919	-1.55666	0.394414	-3.94677	7.92135e-05	0.00114845
MIR1236	2.1936	-1.55565	2.39542	-0.649425	0.516064	NA
HIST1H2AI	3.13838	-1.55387	1.98673	-0.782128	0.434139	NA
CXCR6	73.4607	-1.55374	0.561544	-2.76692	0.00565893	0.0343897
SAP30	271.265	-1.55369	0.354653	-4.38088	1.18201e-05	0.000243645
DNAL4	113.394	-1.55314	0.441855	-3.51505	0.000439672	0.00462653
LPIN3	234.242	-1.55186	0.463794	-3.346	0.000819858	0.00760294
SLC26A1	9.36752	-1.55169	1.28285	-1.20956	0.226447	0.446913
LOC100288123	11.5611	-1.55041	1.1559	-1.3413	0.179822	0.388383
HAS2	707.517	-1.55038	0.335003	-4.62795	3.69308e-06	9.44566e-05
SPTSSB	1073.68	-1.5494	0.411611	-3.76423	0.000167062	0.00208218
SLC16A9	455.077	-1.5489	0.351675	-4.40436	1.06098e-05	0.000223566
ABHD13	1244.23	-1.5474	0.332747	-4.65038	3.31325e-06	8.6221e-05
TMOD2	381.447	-1.54736	0.356743	-4.33746	1.44141e-05	0.000286109
MST1P2	17.6164	-1.54716	1.03433	-1.49582	0.134702	0.322359
TSPYL4	512.027	-1.54661	0.355219	-4.35395	1.33707e-05	0.000269181
ADO	1055.26	-1.54541	0.337472	-4.57936	4.66399e-06	0.00011506
LINC00476	119.473	-1.54524	0.448977	-3.44169	0.000578091	0.00575942
UNC119B	2898.74	-1.54457	0.284652	-5.42616	5.75794e-08	2.68738e-06
MIR4677	5.79439	-1.5439	1.5314	-1.00816	0.313377	0.544129
SNORD1C	47.0752	-1.54298	0.661199	-2.33361	0.0196161	0.0871563
ZNF487P	44.9834	-1.54265	0.605463	-2.54789	0.0108377	0.0567748
PPP1R3D	264.127	-1.54248	0.371348	-4.15372	3.2712e-05	0.00055877
LOC100505666	30.1455	-1.54223	0.720017	-2.14194	0.0321987	0.123289
RANBP6	2579.83	-1.54208	0.294615	-5.23423	1.65671e-07	6.50218e-06
CRYBG3	2572.08	-1.54188	0.292511	-5.27118	1.3555e-07	5.52946e-06
CYTH3	754.407	-1.54172	0.347226	-4.44011	8.99139e-06	0.000196321
AKAP3	52.954	-1.54126	0.56998	-2.70406	0.00684972	0.0398422
LOC100130000	1.27909	-1.541	3.18402	-0.483978	0.628401	NA
POM121L8P	1.27909	-1.541	3.18402	-0.483978	0.628401	NA
SGCG	1.27909	-1.541	3.18402	-0.483978	0.628401	NA
TMEM110	626.304	-1.54096	0.336026	-4.58585	4.52136e-06	0.000112614
FLJ44313	7.63632	-1.5403	1.35891	-1.13348	0.257014	0.482255
DUSP4	221.713	-1.5399	0.409228	-3.76295	0.000167922	0.00209122
SLC35E2	268.407	-1.5396	0.369209	-4.17	3.04599e-05	0.000528947
SNORD123	30.5274	-1.53941	0.713191	-2.15848	0.0308908	0.119817
PRDM8	8.453	-1.53915	1.31413	-1.17124	0.241504	0.464709
SLC30A6	2519.91	-1.53828	0.329835	-4.66379	3.10443e-06	8.16397e-05
UPF3B	1104.91	-1.53813	0.430058	-3.57657	0.000348138	0.00378639
MAP3K10	27.3424	-1.53796	0.774655	-1.98534	0.0471063	0.159609
NACAP1	6.24297	-1.53772	1.44467	-1.06441	0.287142	0.516564
PEX2	936.042	-1.5376	0.348933	-4.40659	1.05011e-05	0.000222052
ARHGEF11	1069.06	-1.53692	0.318661	-4.82305	1.41377e-06	4.138e-05
SNORD50A	30.1539	-1.53672	0.788686	-1.94846	0.0513601	0.169658
CSAD	106.655	-1.53625	0.525574	-2.92299	0.00346692	0.0238314
MMP19	74.7662	-1.53616	0.595152	-2.58111	0.00984822	0.0526556
ING4	142.972	-1.53589	0.521339	-2.94605	0.00321865	0.0224727
EFNA3	51.2199	-1.53566	0.689422	-2.22746	0.0259164	0.105471
FAM201A	56.8582	-1.53509	0.604029	-2.54141	0.0110406	0.0575813
BIRC2	1795.65	-1.53342	0.355102	-4.31825	1.57272e-05	0.000307075
YTHDF1	1775.4	-1.53313	0.341135	-4.49421	6.98301e-06	0.000159603
RAP2B	1158.43	-1.53304	0.343991	-4.45663	8.32567e-06	0.00018459
ADRA2C	23.9457	-1.53303	0.798509	-1.91987	0.0548745	0.177164
C6orf106	2384.25	-1.53267	0.339652	-4.51246	6.40811e-06	0.000148207
ZNF561	1768.63	-1.53248	0.288236	-5.31673	1.05647e-07	4.53582e-06
EFNA4	188.737	-1.5319	0.424165	-3.61157	0.000304349	0.00341038
MSL3P1	301.362	-1.53139	0.420941	-3.638	0.000274758	0.00312175
OR2W3	8.48326	-1.53022	1.30379	-1.17367	0.240528	0.463602
LOC100507462	29.4675	-1.5299	0.72873	-2.09941	0.0357811	0.13219
FPGT-TNNI3K	199.313	-1.52944	0.44648	-3.42556	0.000613533	0.0060428
MAVS	2094.99	-1.52879	0.338344	-4.51846	6.22914e-06	0.00014493
EXTL3	857.699	-1.52873	0.326706	-4.67921	2.87987e-06	7.63803e-05
STX17	2255.8	-1.5276	0.391528	-3.90164	9.55426e-05	0.00132862
ALG2	1043.41	-1.52736	0.327482	-4.66394	3.10214e-06	8.16397e-05
CDK18	25.7165	-1.52733	0.82178	-1.85856	0.0630892	0.194203
TSPAN5	709.015	-1.52561	0.368057	-4.14505	3.39738e-05	0.000575187
SFN	1237.4	-1.52524	0.323111	-4.72047	2.353e-06	6.49562e-05
RAB9B	77.0472	-1.52443	0.502918	-3.03117	0.00243605	0.0180916
GUSBP4	18.9178	-1.52442	0.887576	-1.71751	0.0858863	0.239994
SH3GL2	600.275	-1.52358	0.333254	-4.57184	4.83456e-06	0.000118454
TP53INP2	273.538	-1.52358	0.416801	-3.65541	0.000256772	0.00297373
YBX2	14.4839	-1.52335	0.983728	-1.54855	0.12149	0.302664
DMRTA2	87.0393	-1.52315	0.62692	-2.42958	0.0151165	0.072334
SLC35C2	358.917	-1.52302	0.339049	-4.49203	7.05471e-06	0.000160769
CEP44	583.116	-1.52247	0.328582	-4.63346	3.59604e-06	9.23796e-05
MRFAP1L1	2252.85	-1.52174	0.363748	-4.1835	2.87052e-05	0.000504679
ZNF32-AS2	307.808	-1.52113	0.360161	-4.22347	2.4057e-05	0.000437815
ZNF32	736.73	-1.52087	0.323849	-4.69623	2.65006e-06	7.15057e-05
SLC35A5	1142.88	-1.52025	0.335071	-4.53709	5.70365e-06	0.000134721
ZNF204P	362.89	-1.51956	0.334809	-4.53859	5.66326e-06	0.00013397
HOTAIR	24.8543	-1.51841	0.808855	-1.87724	0.0604852	0.188799
IGDCC4	6.14513	-1.51823	1.4517	-1.04583	0.295641	0.526297
FAM89A	147.145	-1.51818	0.412164	-3.68344	0.00023011	0.00271143
SNORD103A	41.2856	-1.51812	0.633709	-2.3956	0.0165931	0.0770602
SNORD103B	41.2856	-1.51812	0.633709	-2.3956	0.0165931	0.0770602
MIR632	340.674	-1.51668	0.410207	-3.69735	0.00021786	0.0026066
NKIRAS2	380.707	-1.51639	0.41682	-3.63799	0.000274775	0.00312175
WDFY4	3.04054	-1.51586	2.03738	-0.744028	0.45686	NA
LRRC47	656.147	-1.51549	0.391059	-3.87536	0.000106469	0.00145184
RNF185	992.705	-1.51512	0.347224	-4.36353	1.27982e-05	0.000258997
LOC100129216	15.7932	-1.51473	0.940835	-1.60999	0.1074	0.278621
JMJD4	198.207	-1.51447	0.392741	-3.85616	0.000115184	0.00154727
LOC100507501	51.5747	-1.51424	0.577851	-2.62046	0.00878101	0.0481828
KLHDC7A	75.2015	-1.51352	0.523377	-2.89183	0.00383002	0.025666
ETV5	2202.13	-1.51339	0.378256	-4.00095	6.30881e-05	0.000955667
KLRG1	23.5855	-1.51311	0.791452	-1.91182	0.0558994	0.179205
FUT9	5.71298	-1.51253	1.52944	-0.988943	0.322691	0.554389
C7orf49	854.913	-1.51204	0.301785	-5.01032	5.43385e-07	1.85204e-05
B3GALNT1	1201.67	-1.51123	0.400516	-3.77321	0.00016116	0.00201995
TAF1L	10.0967	-1.5112	1.15582	-1.30747	0.191052	0.404375
ASPHD2	47.2555	-1.511	0.660849	-2.28645	0.0222279	0.0948331
TGFB3	112.285	-1.51079	0.446278	-3.3853	0.000710999	0.00678352
HSDL1	1433.3	-1.51031	0.303277	-4.97998	6.35903e-07	2.10729e-05
AFF1	2232.11	-1.51019	0.285056	-5.29788	1.17153e-07	4.92105e-06
LINC00857	96.9708	-1.51016	0.472788	-3.19415	0.00140244	0.011656
MRPL36	380.997	-1.50951	0.383717	-3.93391	8.35755e-05	0.0012016
TRMT12	435.608	-1.50861	0.328956	-4.58605	4.51712e-06	0.000112614
SHISA7	2.15981	-1.50853	2.36727	-0.637244	0.523966	NA
NUDT16P1	179.042	-1.50698	0.386827	-3.89575	9.78958e-05	0.00135364
CDC25B	975.119	-1.50693	0.340769	-4.42214	9.77275e-06	0.00020979
PRICKLE2-AS3	2.60839	-1.50668	2.34861	-0.641519	0.521186	NA
SLC34A1	4.31962	-1.50651	1.71976	-0.876001	0.38103	NA
CCDC107	188.3	-1.50597	0.429895	-3.50312	0.000459851	0.00479263
TMEM17	122.677	-1.50491	0.456594	-3.29595	0.000980906	0.00880719
MYEOV	300.98	-1.50477	0.356799	-4.21741	2.47127e-05	0.000447652
EFNA2	0.978568	-1.50472	3.54336	-0.42466	0.671084	NA
HTR7	0.978568	-1.50472	3.54336	-0.42466	0.671084	NA
LINC00336	0.978568	-1.50472	3.54336	-0.42466	0.671084	NA
MIR3179-1	0.978568	-1.50472	3.54336	-0.42466	0.671084	NA
MIR3179-2	0.978568	-1.50472	3.54336	-0.42466	0.671084	NA
MIR3179-3	0.978568	-1.50472	3.54336	-0.42466	0.671084	NA
MPZ	0.978568	-1.50472	3.54336	-0.42466	0.671084	NA
MRM1	71.8172	-1.50444	0.522495	-2.87934	0.00398512	0.0264687
AAED1	219.966	-1.50442	0.377496	-3.98527	6.74043e-05	0.00100731
DEGS1	1314.66	-1.50347	0.296344	-5.0734	3.90765e-07	1.38029e-05
MOG	25.6137	-1.50278	0.765716	-1.96258	0.0496945	0.16599
ZBTB33	2247.86	-1.50208	0.312421	-4.80789	1.52534e-06	4.40647e-05
HPS4	645.287	-1.50199	0.31152	-4.82149	1.42487e-06	4.16265e-05
FANCB	661.423	-1.50167	0.364474	-4.12009	3.78722e-05	0.000626847
ZFP90	979.334	-1.50076	0.307122	-4.88654	1.02625e-06	3.17728e-05
VPS9D1	79.0685	-1.50066	0.502447	-2.9867	0.0028201	0.0202729
FGF9	16.4947	-1.5003	0.953698	-1.57314	0.115687	0.292426
GNG2	41.5582	-1.5002	0.665099	-2.25561	0.0240951	0.10021
IRS2	154.853	-1.49845	0.474615	-3.1572	0.00159293	0.0129119
ADCK2	315.54	-1.49834	0.365323	-4.10141	4.10643e-05	0.00067252
ZNF619	194.048	-1.49774	0.403924	-3.70799	0.000208914	0.00251701
ONECUT2	475.709	-1.49485	0.32149	-4.64977	3.32302e-06	8.6221e-05
FOXD2-AS1	3.88748	-1.49455	1.81754	-0.822297	0.410908	NA
LINC00441	3.51937	-1.4943	2.00505	-0.745268	0.45611	NA
NDNL2	543.4	-1.49397	0.425671	-3.50969	0.000448623	0.00471115
BLOC1S6	2728.22	-1.49298	0.361003	-4.13565	3.53958e-05	0.000594726
CYB5D1	945.667	-1.4925	0.341853	-4.36591	1.26593e-05	0.000256854
IL18R1	10.3167	-1.49221	1.17819	-1.26653	0.205324	0.421008
DCST1	20.7467	-1.49088	0.847564	-1.75902	0.0785743	0.226442
ZBTB22	140.116	-1.49072	0.447142	-3.33388	0.000856438	0.00786223
KLF9	1217.87	-1.48907	0.400405	-3.71891	0.000200087	0.00242949
ZNF444	32.4532	-1.48866	0.688095	-2.16344	0.030507	0.118832
DFNB31	27.6712	-1.48848	0.74577	-1.99589	0.0459456	0.15677
DNAJA3	1673.03	-1.48814	0.304931	-4.88027	1.05943e-06	3.24547e-05
FLJ45340	530.512	-1.48781	0.378283	-3.93305	8.38741e-05	0.00120367
SFT2D3	245.247	-1.48669	0.374709	-3.9676	7.26008e-05	0.00107055
HOXC4	38.1922	-1.48621	0.735909	-2.01955	0.0434296	0.151007
OR7D2	1.72766	-1.48427	2.77208	-0.535435	0.592349	NA
KBTBD7	159.74	-1.48266	0.431867	-3.43315	0.000596615	0.00590611
SDC3	353.529	-1.48226	0.358003	-4.14036	3.46756e-05	0.000584521
C1GALT1	1572.06	-1.48165	0.332166	-4.46058	8.17367e-06	0.000182661
NLRP11	3.00675	-1.48119	2.02344	-0.732017	0.464158	NA
BRCA1	2070.02	-1.48104	0.291223	-5.08557	3.66522e-07	1.30354e-05
ZNF516	245.911	-1.48036	0.383232	-3.86283	0.00011208	0.00151211
GPR161	181.815	-1.4791	0.410747	-3.60099	0.000317011	0.00352684
TSC22D3	268.06	-1.47902	0.375643	-3.9373	8.24048e-05	0.00118982
TMEM70	723.362	-1.47891	0.315772	-4.68348	2.82044e-06	7.50605e-05
ANKRD18A	514.048	-1.47858	0.347441	-4.25564	2.08455e-05	0.000390338
OVOL2	96.8132	-1.47812	0.457903	-3.22802	0.00124651	0.0106039
HSPA1L	27.3558	-1.47803	0.884371	-1.67128	0.094667	0.255925
FEN1	3155.94	-1.47722	0.310062	-4.76428	1.89534e-06	5.33647e-05
FBXO30	2016.22	-1.47694	0.306553	-4.81789	1.45086e-06	4.21481e-05
FAM105B	1335.86	-1.47681	0.302994	-4.87406	1.0933e-06	3.30448e-05
ATP6AP1L	29.1694	-1.4768	0.741817	-1.99079	0.0465038	0.15805
LOC728752	25.5979	-1.47675	0.909823	-1.62311	0.104565	0.273594
XKR9	32.6697	-1.47566	0.690986	-2.13559	0.0327129	0.124811
OSCAR	16.3595	-1.47563	0.941236	-1.56776	0.116937	0.294656
NEBL-AS1	2.55817	-1.47544	2.35305	-0.627033	0.530638	NA
PCCA-AS1	2.55817	-1.47544	2.35305	-0.627033	0.530638	NA
SVEP1	2.55817	-1.47544	2.35305	-0.627033	0.530638	NA
ASPM	3935.1	-1.47527	0.289449	-5.09681	3.45417e-07	1.23983e-05
ISCA2	363.845	-1.47521	0.348565	-4.23224	2.3138e-05	0.000425378
MFHAS1	1678.59	-1.47325	0.361473	-4.07569	4.58788e-05	0.000738911
ZRANB2-AS2	8.49119	-1.47142	1.35214	-1.08821	0.276501	0.504285
PAN2	439.405	-1.47018	0.424728	-3.46147	0.000537238	0.00544312
MYBL1	643.009	-1.46958	0.324533	-4.52828	5.94655e-06	0.000139579
SNORD77	243.856	-1.46762	0.383368	-3.82824	0.000129064	0.00169562
HSPB6	2.5746	-1.46727	2.30991	-0.635207	0.525293	NA
LOC100129617	3.48558	-1.46711	2.02634	-0.724023	0.469052	NA
LOC283174	220.471	-1.46689	0.431274	-3.40129	0.000670679	0.00645829
UNKL	156.828	-1.46645	0.401746	-3.6502	0.000262038	0.00302121
LMBR1L	223.285	-1.46643	0.371364	-3.94878	7.85504e-05	0.0011399
MIR4292	6.36423	-1.46579	1.51981	-0.964454	0.334818	0.565417
VIPAS39	316.337	-1.46549	0.346064	-4.23473	2.28829e-05	0.000421381
SYS1	518.426	-1.4641	0.329811	-4.43921	9.02887e-06	0.000196812
HCFC1	816.618	-1.46299	0.320012	-4.57167	4.83856e-06	0.000118454
ENPP5	395.141	-1.46258	0.37487	-3.90156	9.55733e-05	0.00132862
AMMECR1	1655.56	-1.46235	0.361014	-4.05067	5.10708e-05	0.000810281
PLCL2	28.4998	-1.46117	0.831642	-1.75697	0.078923	0.22711
CCDC117	2029.9	-1.46108	0.33237	-4.39594	1.10295e-05	0.000231025
JPH1	735.942	-1.46091	0.340594	-4.2893	1.79235e-05	0.00034391
ARPP19	8565.45	-1.46074	0.296269	-4.93044	8.2044e-07	2.61297e-05
MED28	1357.76	-1.45969	0.340687	-4.28455	1.83108e-05	0.000350044
TMEM167B	1522.02	-1.45765	0.298497	-4.88331	1.0432e-06	3.21695e-05
S1PR2	101.832	-1.45719	0.477222	-3.05348	0.00226204	0.017058
LOC646329	171.711	-1.45713	0.424841	-3.42983	0.000603963	0.00595609
PHLDA3	2.12602	-1.45695	2.37579	-0.61325	0.539711	NA
LOC440297	16.836	-1.4561	0.999803	-1.45639	0.145285	0.33894
STARD4-AS1	478.672	-1.45598	0.367275	-3.96429	7.36159e-05	0.00108244
FPGT	918.777	-1.45511	0.400786	-3.63065	0.00028271	0.0032002
TBC1D2B	662.464	-1.45507	0.346869	-4.19486	2.7304e-05	0.000482775
TRAM2	1423.82	-1.45421	0.365355	-3.98026	6.88413e-05	0.00102484
CYB561D2	249.788	-1.45406	0.364822	-3.98569	6.72857e-05	0.00100687
FOXO4	56.3358	-1.45315	0.561171	-2.58949	0.00961173	0.051834
ANO7	19.6294	-1.45257	0.861773	-1.68556	0.0918812	0.25097
TTC9C	630.797	-1.45243	0.373852	-3.88504	0.000102315	0.00140848
BTG2	117.893	-1.45211	0.485552	-2.99064	0.00278396	0.0200781
WAC-AS1	489.048	-1.44998	0.356198	-4.07071	4.68695e-05	0.000750975
DTWD2	768.951	-1.44965	0.378565	-3.82933	0.000128494	0.00168956
PLEKHJ1	163.769	-1.4491	0.454511	-3.18827	0.00143126	0.0118638
TRAF5	151.337	-1.44894	0.426028	-3.40104	0.00067131	0.00646037
TMEM64	1455.48	-1.44774	0.350346	-4.13232	3.59123e-05	0.000601454
LOC100130776	31.9335	-1.44724	0.722202	-2.00392	0.0450784	0.155002
ARL17B	58.0061	-1.44707	0.687115	-2.10601	0.0352039	0.130896
NOP9	757.147	-1.44645	0.334759	-4.32086	1.55422e-05	0.000304566
ZDHHC23	632.337	-1.44634	0.320304	-4.51553	6.31576e-06	0.000146726
MARK1	334.787	-1.44625	0.359405	-4.024	5.72185e-05	0.000891716
IER5	637.967	-1.44589	0.47649	-3.03446	0.0024097	0.0179538
NFATC4	43.4436	-1.44578	0.634651	-2.27808	0.0227218	0.0963181
TCF19	1007.01	-1.44573	0.329315	-4.39012	1.13288e-05	0.000235706
ZNF33A	1886.49	-1.44499	0.288556	-5.00764	5.51007e-07	1.8739e-05
CEBPG	1667.84	-1.44484	0.330859	-4.36694	1.26e-05	0.000256656
IBA57	159.645	-1.44319	0.415978	-3.46939	0.000521648	0.00531636
TREX2	6.79285	-1.44289	1.38485	-1.04191	0.297453	0.528223
TUBGCP6	193.53	-1.44282	0.468907	-3.07698	0.00209107	0.0160333
NOL3	167.878	-1.44182	0.44524	-3.23831	0.00120242	0.010342
LOC100289511	1589.83	-1.44153	0.418924	-3.44104	0.000579491	0.00576966
SLC39A13	53.9038	-1.44007	0.590127	-2.44027	0.0146765	0.0706854
PXMP4	76.1918	-1.44002	0.530764	-2.71311	0.00666555	0.0389942
NKD1	287.478	-1.43733	0.351498	-4.08917	4.3292e-05	0.00070088
SNORD37	4.66683	-1.43702	1.65959	-0.865892	0.38655	0.613925
MOAP1	600.853	-1.43634	0.362537	-3.96191	7.43512e-05	0.00109119
CD37	22.5663	-1.43518	0.82803	-1.73325	0.0830508	0.234601
LOC256021	14.3348	-1.43478	0.988338	-1.45171	0.146583	0.34069
AKAP1	1260.76	-1.43476	0.336915	-4.25853	2.05779e-05	0.000385792
ADAMTS2	0.297056	-1.43214	4.95403	-0.289086	0.772516	NA
ADRA1B	0.297056	-1.43214	4.95403	-0.289086	0.772516	NA
ADRA2A	0.297056	-1.43214	4.95403	-0.289086	0.772516	NA
ALPI	0.297056	-1.43214	4.95403	-0.289086	0.772516	NA
AMBN	0.297056	-1.43214	4.95403	-0.289086	0.772516	NA
ANKRD20A8P	0.297056	-1.43214	4.95403	-0.289086	0.772516	NA
APOA2	0.297056	-1.43214	4.95403	-0.289086	0.772516	NA
ART4	0.297056	-1.43214	4.95403	-0.289086	0.772516	NA
ATCAY	0.297056	-1.43214	4.95403	-0.289086	0.772516	NA
BHLHA15	0.297056	-1.43214	4.95403	-0.289086	0.772516	NA
C16orf92	0.297056	-1.43214	4.95403	-0.289086	0.772516	NA
C8orf4	0.297056	-1.43214	4.95403	-0.289086	0.772516	NA
CAPSL	0.297056	-1.43214	4.95403	-0.289086	0.772516	NA
CCDC54	0.297056	-1.43214	4.95403	-0.289086	0.772516	NA
CCDC70	0.297056	-1.43214	4.95403	-0.289086	0.772516	NA
CCL21	0.297056	-1.43214	4.95403	-0.289086	0.772516	NA
CDH22	0.297056	-1.43214	4.95403	-0.289086	0.772516	NA
CEND1	0.297056	-1.43214	4.95403	-0.289086	0.772516	NA
CIITA	0.297056	-1.43214	4.95403	-0.289086	0.772516	NA
CLDN3	0.297056	-1.43214	4.95403	-0.289086	0.772516	NA
CLDN6	0.297056	-1.43214	4.95403	-0.289086	0.772516	NA
COL26A1	0.297056	-1.43214	4.95403	-0.289086	0.772516	NA
CSNK1A1L	0.297056	-1.43214	4.95403	-0.289086	0.772516	NA
CXADRP3	0.297056	-1.43214	4.95403	-0.289086	0.772516	NA
DCC	0.297056	-1.43214	4.95403	-0.289086	0.772516	NA
DNASE1L3	0.297056	-1.43214	4.95403	-0.289086	0.772516	NA
EFTUD1P1	0.297056	-1.43214	4.95403	-0.289086	0.772516	NA
EIF3IP1	0.297056	-1.43214	4.95403	-0.289086	0.772516	NA
FAM153A	0.297056	-1.43214	4.95403	-0.289086	0.772516	NA
FAM19A2	0.297056	-1.43214	4.95403	-0.289086	0.772516	NA
FAM66D	0.297056	-1.43214	4.95403	-0.289086	0.772516	NA
FGL1	0.297056	-1.43214	4.95403	-0.289086	0.772516	NA
FLJ41941	0.297056	-1.43214	4.95403	-0.289086	0.772516	NA
FMN2	0.297056	-1.43214	4.95403	-0.289086	0.772516	NA
FMR1NB	0.297056	-1.43214	4.95403	-0.289086	0.772516	NA
GIMAP4	0.297056	-1.43214	4.95403	-0.289086	0.772516	NA
HP07349	0.297056	-1.43214	4.95403	-0.289086	0.772516	NA
HSPB2	0.297056	-1.43214	4.95403	-0.289086	0.772516	NA
HSPB8	0.297056	-1.43214	4.95403	-0.289086	0.772516	NA
HTR5A	0.297056	-1.43214	4.95403	-0.289086	0.772516	NA
IL21	0.297056	-1.43214	4.95403	-0.289086	0.772516	NA
IL34	0.297056	-1.43214	4.95403	-0.289086	0.772516	NA
KRT14	0.297056	-1.43214	4.95403	-0.289086	0.772516	NA
KRT76	0.297056	-1.43214	4.95403	-0.289086	0.772516	NA
KRT85	0.297056	-1.43214	4.95403	-0.289086	0.772516	NA
KRTAP5-4	0.297056	-1.43214	4.95403	-0.289086	0.772516	NA
LCN10	0.297056	-1.43214	4.95403	-0.289086	0.772516	NA
LGALS14	0.297056	-1.43214	4.95403	-0.289086	0.772516	NA
LGSN	0.297056	-1.43214	4.95403	-0.289086	0.772516	NA
LILRB5	0.297056	-1.43214	4.95403	-0.289086	0.772516	NA
LINC00637	0.297056	-1.43214	4.95403	-0.289086	0.772516	NA
LOC100288346	0.297056	-1.43214	4.95403	-0.289086	0.772516	NA
LOC100422737	0.297056	-1.43214	4.95403	-0.289086	0.772516	NA
LOC100507651	0.297056	-1.43214	4.95403	-0.289086	0.772516	NA
LOC201651	0.297056	-1.43214	4.95403	-0.289086	0.772516	NA
LOC339529	0.297056	-1.43214	4.95403	-0.289086	0.772516	NA
LOC647323	0.297056	-1.43214	4.95403	-0.289086	0.772516	NA
MAGI1-AS1	0.297056	-1.43214	4.95403	-0.289086	0.772516	NA
MAPT-IT1	0.297056	-1.43214	4.95403	-0.289086	0.772516	NA
MIMT1	0.297056	-1.43214	4.95403	-0.289086	0.772516	NA
MIR1205	0.297056	-1.43214	4.95403	-0.289086	0.772516	NA
MIR1469	0.297056	-1.43214	4.95403	-0.289086	0.772516	NA
MIR15A	0.297056	-1.43214	4.95403	-0.289086	0.772516	NA
MIR2053	0.297056	-1.43214	4.95403	-0.289086	0.772516	NA
MIR3140	0.297056	-1.43214	4.95403	-0.289086	0.772516	NA
MIR33A	0.297056	-1.43214	4.95403	-0.289086	0.772516	NA
MIR34A	0.297056	-1.43214	4.95403	-0.289086	0.772516	NA
MIR3677	0.297056	-1.43214	4.95403	-0.289086	0.772516	NA
MIR4268	0.297056	-1.43214	4.95403	-0.289086	0.772516	NA
MIR4706	0.297056	-1.43214	4.95403	-0.289086	0.772516	NA
MIR4774	0.297056	-1.43214	4.95403	-0.289086	0.772516	NA
MIR4779	0.297056	-1.43214	4.95403	-0.289086	0.772516	NA
MIR503	0.297056	-1.43214	4.95403	-0.289086	0.772516	NA
MIR548G	0.297056	-1.43214	4.95403	-0.289086	0.772516	NA
MIR5583-1	0.297056	-1.43214	4.95403	-0.289086	0.772516	NA
MIR5583-2	0.297056	-1.43214	4.95403	-0.289086	0.772516	NA
MIR604	0.297056	-1.43214	4.95403	-0.289086	0.772516	NA
MIR744	0.297056	-1.43214	4.95403	-0.289086	0.772516	NA
MIR875	0.297056	-1.43214	4.95403	-0.289086	0.772516	NA
MIR940	0.297056	-1.43214	4.95403	-0.289086	0.772516	NA
MMP23A	0.297056	-1.43214	4.95403	-0.289086	0.772516	NA
MYH13	0.297056	-1.43214	4.95403	-0.289086	0.772516	NA
NBPF6	0.297056	-1.43214	4.95403	-0.289086	0.772516	NA
NCAM1	0.297056	-1.43214	4.95403	-0.289086	0.772516	NA
OOEP	0.297056	-1.43214	4.95403	-0.289086	0.772516	NA
OR2T33	0.297056	-1.43214	4.95403	-0.289086	0.772516	NA
OR8S1	0.297056	-1.43214	4.95403	-0.289086	0.772516	NA
PABPC1P2	0.297056	-1.43214	4.95403	-0.289086	0.772516	NA
PATE4	0.297056	-1.43214	4.95403	-0.289086	0.772516	NA
PDE1B	0.297056	-1.43214	4.95403	-0.289086	0.772516	NA
PDE4B	0.297056	-1.43214	4.95403	-0.289086	0.772516	NA
PEG3	0.297056	-1.43214	4.95403	-0.289086	0.772516	NA
PGF	0.297056	-1.43214	4.95403	-0.289086	0.772516	NA
PRTN3	0.297056	-1.43214	4.95403	-0.289086	0.772516	NA
RGAG1	0.297056	-1.43214	4.95403	-0.289086	0.772516	NA
RPL39L	0.297056	-1.43214	4.95403	-0.289086	0.772516	NA
SCAND3	0.297056	-1.43214	4.95403	-0.289086	0.772516	NA
SCML4	0.297056	-1.43214	4.95403	-0.289086	0.772516	NA
SCN1B	0.297056	-1.43214	4.95403	-0.289086	0.772516	NA
SLC22A17	0.297056	-1.43214	4.95403	-0.289086	0.772516	NA
SLC22A25	0.297056	-1.43214	4.95403	-0.289086	0.772516	NA
SLC36A2	0.297056	-1.43214	4.95403	-0.289086	0.772516	NA
SNRPD2P2	0.297056	-1.43214	4.95403	-0.289086	0.772516	NA
SPATA19	0.297056	-1.43214	4.95403	-0.289086	0.772516	NA
SPINK7	0.297056	-1.43214	4.95403	-0.289086	0.772516	NA
SPRR4	0.297056	-1.43214	4.95403	-0.289086	0.772516	NA
STMN2	0.297056	-1.43214	4.95403	-0.289086	0.772516	NA
SULF1	0.297056	-1.43214	4.95403	-0.289086	0.772516	NA
SYNDIG1	0.297056	-1.43214	4.95403	-0.289086	0.772516	NA
SYNJ2-IT1	0.297056	-1.43214	4.95403	-0.289086	0.772516	NA
SYT16	0.297056	-1.43214	4.95403	-0.289086	0.772516	NA
TLR8	0.297056	-1.43214	4.95403	-0.289086	0.772516	NA
TMPRSS15	0.297056	-1.43214	4.95403	-0.289086	0.772516	NA
TRHDE	0.297056	-1.43214	4.95403	-0.289086	0.772516	NA
TTTY4	0.297056	-1.43214	4.95403	-0.289086	0.772516	NA
TTTY4B	0.297056	-1.43214	4.95403	-0.289086	0.772516	NA
TTTY4C	0.297056	-1.43214	4.95403	-0.289086	0.772516	NA
UNC13C	0.297056	-1.43214	4.95403	-0.289086	0.772516	NA
UNC5D	0.297056	-1.43214	4.95403	-0.289086	0.772516	NA
VAT1L	0.297056	-1.43214	4.95403	-0.289086	0.772516	NA
VCX	0.297056	-1.43214	4.95403	-0.289086	0.772516	NA
VN1R10P	0.297056	-1.43214	4.95403	-0.289086	0.772516	NA
VRTN	0.297056	-1.43214	4.95403	-0.289086	0.772516	NA
XIRP2	0.297056	-1.43214	4.95403	-0.289086	0.772516	NA
ZIM2	0.297056	-1.43214	4.95403	-0.289086	0.772516	NA
ZNF578	0.297056	-1.43214	4.95403	-0.289086	0.772516	NA
ZNF736	0.297056	-1.43214	4.95403	-0.289086	0.772516	NA
ZNF835	0.297056	-1.43214	4.95403	-0.289086	0.772516	NA
ZNF85	0.297056	-1.43214	4.95403	-0.289086	0.772516	NA
ZP4	0.297056	-1.43214	4.95403	-0.289086	0.772516	NA
COG8	654.062	-1.43117	0.316284	-4.52495	6.04096e-06	0.000141301
CLSPN	3705.95	-1.43091	0.380615	-3.75946	0.000170282	0.00211358
TRIM6-TRIM34	528.812	-1.43065	0.320741	-4.46045	8.17895e-06	0.000182661
CABP1	3.38774	-1.43019	2.03493	-0.702819	0.482168	NA
IGFBP4	450.054	-1.43013	0.337591	-4.23628	2.27252e-05	0.000419004
MACC1-AS1	5.06518	-1.42832	1.59135	-0.897553	0.369424	0.598432
WBP5	2152.15	-1.42799	0.301349	-4.73866	2.15135e-06	5.99217e-05
RAB9A	363.387	-1.42796	0.354123	-4.03238	5.52138e-05	0.000870317
SAC3D1	16.6963	-1.42659	1.00995	-1.41254	0.157792	0.357128
CBX2	818.334	-1.42646	0.350195	-4.07332	4.63469e-05	0.000743367
CELF2	2.47676	-1.42632	2.60359	-0.547828	0.58381	NA
EDEM3	1720.29	-1.42556	0.344072	-4.14322	3.42463e-05	0.000577911
SNORD12C	26.6986	-1.42469	0.793984	-1.79436	0.0727559	0.214121
RHEBL1	62.7167	-1.42443	0.577141	-2.46807	0.0135843	0.0666645
C5orf28	781.672	-1.4244	0.30998	-4.59515	4.32441e-06	0.000108754
JUND	51.0157	-1.42417	0.582044	-2.44684	0.0144113	0.0698194
MSI1	1.69387	-1.42388	2.75964	-0.515966	0.605878	NA
WFDC3	1.69387	-1.42388	2.75964	-0.515966	0.605878	NA
MAML1	1112.15	-1.42355	0.308375	-4.61628	3.90676e-06	9.92138e-05
ATF4	7308.86	-1.4232	0.339435	-4.19284	2.75486e-05	0.000486546
CLDN9	16.808	-1.42315	0.932092	-1.52684	0.126802	0.310648
SOCS2-AS1	9.13891	-1.42253	1.26388	-1.12552	0.260368	0.486025
H2AFX	209.733	-1.42222	0.373669	-3.8061	0.000141178	0.00180889
SRXN1	2261.53	-1.42153	0.30497	-4.66121	3.14357e-06	8.25294e-05
PRKCQ-AS1	45.1339	-1.4215	0.608742	-2.33515	0.0195358	0.0869489
CCDC158	20.5777	-1.42126	0.842768	-1.68642	0.0917141	0.250749
OXSM	580.548	-1.42115	0.324826	-4.3751	1.21376e-05	0.000249526
C1orf210	172.894	-1.42108	0.389363	-3.64977	0.000262477	0.003023
LOC728875	24.0471	-1.42063	0.835215	-1.70091	0.0889592	0.245796
SNORD76	630.99	-1.4198	0.354374	-4.0065	6.16261e-05	0.000941782
ZNF84	1598.88	-1.41958	0.298419	-4.757	1.96489e-06	5.51234e-05
AMOT	516.162	-1.41944	0.336942	-4.21272	2.52315e-05	0.000454928
RMI2	790.22	-1.41939	0.322941	-4.39521	1.10663e-05	0.000231485
CTDSPL	3771.98	-1.4189	0.286566	-4.95139	7.36857e-07	2.38092e-05
FAM103A1	364.189	-1.41809	0.383781	-3.69505	0.000219846	0.0026243
TTI1	1101.61	-1.41604	0.301121	-4.70254	2.56942e-06	6.99583e-05
RXRB	898.803	-1.41524	0.356126	-3.97399	7.06785e-05	0.00104717
GPRASP2	75.2774	-1.41488	0.530819	-2.66547	0.00768803	0.0435926
FUT6	8.64271	-1.41469	1.27667	-1.10811	0.267815	0.49505
EGLN2	301.001	-1.41434	0.376145	-3.7601	0.000169844	0.00211009
FBXO48	188.557	-1.41401	0.380135	-3.71976	0.00019941	0.00242317
FMNL3	409.299	-1.41263	0.336581	-4.197	2.70475e-05	0.000479877
PSPH	2052.19	-1.41187	0.355162	-3.97528	7.02962e-05	0.0010425
KIAA1984-AS1	43.8221	-1.4118	0.655473	-2.15387	0.0312501	0.120698
IRAK1BP1	89.0242	-1.41082	0.470307	-2.9998	0.00270161	0.0196686
FAM13C	27.8902	-1.41022	0.734715	-1.91941	0.0549326	0.177295
GSPT2	501.488	-1.41007	0.416575	-3.38492	0.000711996	0.00678886
LPAR2	172.521	-1.40915	0.410016	-3.43681	0.000588607	0.00584172
ANKRD52	1825.88	-1.40846	0.350298	-4.02075	5.80123e-05	0.000898148
WDR72	121.194	-1.40761	0.46059	-3.0561	0.00224236	0.0169343
FAM219B	682.109	-1.40748	0.397923	-3.53706	0.000404612	0.00429835
SOX4	7016.66	-1.4071	0.418113	-3.36535	0.000764471	0.00720522
AGRP	1.18124	-1.40684	3.56743	-0.394357	0.693317	NA
ELF5	1.18124	-1.40684	3.56743	-0.394357	0.693317	NA
GATA1	1.18124	-1.40684	3.56743	-0.394357	0.693317	NA
ZDHHC18	613.871	-1.40668	0.329044	-4.27506	1.91088e-05	0.000363957
RFX5	987.09	-1.40611	0.311981	-4.50705	6.57364e-06	0.000151359
RMI1	1784.61	-1.40602	0.317703	-4.42559	9.61802e-06	0.000207328
C21orf58	60.1667	-1.405	0.596894	-2.35386	0.0185797	0.0837262
PAQR4	479.298	-1.40493	0.362948	-3.87088	0.000108441	0.00147453
NUDT6	218.151	-1.40479	0.368086	-3.81647	0.000135375	0.00175479
DCAF7	3989.75	-1.40468	0.294772	-4.7653	1.88576e-06	5.31914e-05
ZC3H10	146.774	-1.404	0.410801	-3.41771	0.000631513	0.00617294
PIK3R3	520.851	-1.40377	0.374032	-3.75308	0.000174678	0.0021615
KCNC4	28.5707	-1.40354	0.781285	-1.79645	0.0724234	0.213466
PRR14L	2419.22	-1.40239	0.292144	-4.80033	1.58404e-06	4.53392e-05
TMEM127	1019.24	-1.40206	0.314388	-4.45966	8.20889e-06	0.000182813
ZNF76	314.032	-1.40165	0.351222	-3.99077	6.5859e-05	0.000988012
COX10-AS1	215.149	-1.40116	0.395046	-3.54684	0.000389878	0.00416746
SRD5A3-AS1	6.21264	-1.401	1.44629	-0.968686	0.332702	0.56309
MOCS1	152.26	-1.40063	0.401017	-3.49271	0.000478149	0.00493926
ZNF652	1686.51	-1.4003	0.333331	-4.20093	2.65825e-05	0.000474105
LSM10	244.914	-1.39988	0.369773	-3.78577	0.000153235	0.00193624
RNF113A	198.242	-1.39973	0.440177	-3.17991	0.00147319	0.0121209
LOC643339	2.02818	-1.39853	2.45712	-0.569174	0.569238	NA
MED6	1012.65	-1.39818	0.336609	-4.15373	3.27093e-05	0.00055877
CROT	217.388	-1.39807	0.384337	-3.63762	0.00027517	0.00312395
C15orf57	468.273	-1.39774	0.328078	-4.26038	2.0408e-05	0.000383561
GABARAPL1	1888.13	-1.39748	0.338993	-4.12245	3.74858e-05	0.000622227
METTL20	31.3142	-1.39613	0.749914	-1.86172	0.0626423	0.193364
LINC00662	207.895	-1.39588	0.38222	-3.65202	0.000260186	0.00300655
ADRB1	16.1255	-1.39585	1.05098	-1.32815	0.184129	0.395104
CCDC97	473.989	-1.39544	0.383362	-3.64001	0.000272632	0.00310421
SLC5A9	3.27347	-1.39526	1.96055	-0.711667	0.476671	NA
C14orf37	7.41031	-1.39483	1.33973	-1.04112	0.297818	0.528646
RFXAP	295.774	-1.39279	0.352516	-3.95098	7.78321e-05	0.00113053
PLSCR4	154.375	-1.39242	0.435569	-3.19678	0.0013897	0.0115811
STK35	1316.26	-1.3922	0.340661	-4.08676	4.37441e-05	0.000707462
MLLT11	168.166	-1.39155	0.393687	-3.53466	0.0004083	0.00432864
RASSF8	1622.05	-1.39149	0.333794	-4.16871	3.06328e-05	0.000530763
CCDC88A	1162.26	-1.39127	0.373394	-3.72601	0.000194535	0.0023788
RCCD1	360.608	-1.39115	0.375979	-3.70007	0.000215542	0.00258884
C4orf36	109.857	-1.39099	0.46387	-2.99866	0.00271166	0.0197214
C11orf95	150.348	-1.39083	0.502478	-2.76793	0.00564134	0.0343252
GOSR2	1299.83	-1.39036	0.318441	-4.36616	1.2645e-05	0.000256854
VHL	1576.75	-1.38997	0.385184	-3.60858	0.000307874	0.00343996
GPR153	47.4261	-1.38985	0.600791	-2.31337	0.0207025	0.0905852
ZNF740	1244.57	-1.38752	0.326878	-4.24477	2.18814e-05	0.000405824
BIVM	716.345	-1.3875	0.35061	-3.95738	7.57752e-05	0.00110582
GAL3ST4	6.97816	-1.38737	1.41746	-0.978777	0.32769	0.559643
MAP2K5	240.692	-1.38617	0.419161	-3.30701	0.000942973	0.00849112
TDGF1	101.087	-1.38557	0.452541	-3.06175	0.00220044	0.0166663
ZNF749	477.631	-1.38476	0.329305	-4.2051	2.60968e-05	0.000467278
KIAA1551	1381.42	-1.37906	0.292492	-4.71486	2.41881e-06	6.63019e-05
LOC100508120	7.29604	-1.37846	1.35248	-1.01921	0.308101	0.538761
FAM117A	54.5478	-1.37844	0.577983	-2.38491	0.0170834	0.0786464
IL1R1	127.193	-1.37757	0.446378	-3.08611	0.00202795	0.0156186
KCTD11	278.095	-1.37747	0.432596	-3.18418	0.00145163	0.0119933
SAPCD2	400.839	-1.37704	0.342476	-4.02084	5.79907e-05	0.000898148
C2orf54	157.777	-1.37677	0.497823	-2.76558	0.00568215	0.0344834
ZNF774	58.8789	-1.37671	0.541841	-2.54079	0.0110601	0.0576448
CHML	9122.72	-1.37584	0.36482	-3.77129	0.000162407	0.00203395
ABCA9	0.880727	-1.37521	3.9879	-0.344846	0.73021	NA
C19orf45	0.880727	-1.37521	3.9879	-0.344846	0.73021	NA
CHRFAM7A	0.880727	-1.37521	3.9879	-0.344846	0.73021	NA
CTAGE6P	0.880727	-1.37521	3.9879	-0.344846	0.73021	NA
DPEP2	0.880727	-1.37521	3.9879	-0.344846	0.73021	NA
TMPRSS11F	0.880727	-1.37521	3.9879	-0.344846	0.73021	NA
ZNF579	10.5686	-1.37472	1.1815	-1.16353	0.244613	0.468627
PSD4	230.518	-1.37412	0.396497	-3.46564	0.000528963	0.00537681
FIGNL1	1452.03	-1.37316	0.301949	-4.54766	5.42464e-06	0.000129907
WDR25	92.3209	-1.37279	0.469341	-2.92494	0.00344524	0.0237349
KBTBD3	230.463	-1.37264	0.382661	-3.58709	0.000334394	0.00368592
AKAP11	3283.26	-1.37233	0.326782	-4.19954	2.67453e-05	0.000476146
CLDN24	3.32016	-1.37184	2.07539	-0.661002	0.508611	NA
PMS1	1468.56	-1.37032	0.291766	-4.69666	2.64452e-06	7.14803e-05
CMTM8	123.357	-1.3703	0.497747	-2.75302	0.00590489	0.035352
MTFP1	308.029	-1.36897	0.350138	-3.9098	9.2371e-05	0.00129336
L2HGDH	841.91	-1.36851	0.324367	-4.21901	2.45373e-05	0.000445513
LOC152217	87.6704	-1.36851	0.546812	-2.5027	0.0123251	0.0622544
ZNF629	753.07	-1.3675	0.434151	-3.14982	0.0016337	0.0131764
PTH1R	2.84132	-1.36653	2.06461	-0.661885	0.508045	NA
MMEL1	39.6798	-1.36639	0.675605	-2.02246	0.0431285	0.150292
ADAM20	4.85308	-1.36573	1.79714	-0.759944	0.447288	0.668502
ZNF337	504.297	-1.36564	0.320938	-4.25516	2.08902e-05	0.000390426
MIR4315-1	103.952	-1.36482	0.474692	-2.87517	0.00403806	0.0266948
MIR4315-2	103.952	-1.36482	0.474692	-2.87517	0.00403806	0.0266948
FOXN3	2358.66	-1.36466	0.321413	-4.2458	2.17811e-05	0.000404447
CCDC88B	4.5014	-1.36424	1.68334	-0.810433	0.417691	0.643194
SLC46A1	805.685	-1.36399	0.3389	-4.02474	5.70373e-05	0.000890033
SARM1	793.416	-1.36374	0.349495	-3.90203	9.53905e-05	0.00132846
C1orf198	2049.81	-1.36355	0.301991	-4.51519	6.32604e-06	0.000146745
POP7	90.5748	-1.36323	0.555192	-2.45542	0.0140718	0.0687101
PYGO2	936.058	-1.3632	0.341114	-3.99632	6.4336e-05	0.000969845
ZNF74	261.637	-1.36287	0.372981	-3.654	0.000258184	0.00298564
ZDHHC14	93.0812	-1.3628	0.480017	-2.83906	0.00452464	0.0291792
KIAA0040	1014.57	-1.36275	0.324861	-4.19487	2.73025e-05	0.000482775
LOC100506668	427.297	-1.36269	0.334373	-4.07535	4.59445e-05	0.000739202
LOC729080	1.66008	-1.36255	2.80125	-0.486409	0.626677	NA
ZNF843	1.66008	-1.36255	2.80125	-0.486409	0.626677	NA
PGBD3	255.221	-1.36228	0.361364	-3.76983	0.000163359	0.00204093
SNX19	1381.44	-1.36222	0.291433	-4.67422	2.95068e-06	7.81252e-05
SEC22A	658.275	-1.3614	0.310535	-4.38403	1.16505e-05	0.000241429
PRR9	6.03338	-1.36129	1.54236	-0.882605	0.37745	0.605827
C7orf13	40.6367	-1.36068	0.645276	-2.10867	0.0349728	0.130354
SNAI3-AS1	35.1242	-1.35966	0.750287	-1.81219	0.0699569	0.208569
KLHL10	1.59603	-1.35906	3.10633	-0.437515	0.661738	NA
C17orf97	12.1611	-1.35835	1.1008	-1.23396	0.217216	0.436189
TMEM52	6.91058	-1.35711	1.40911	-0.963096	0.335499	0.565975
FSTL3	90.7128	-1.35625	0.486422	-2.78821	0.00530001	0.0327006
MIR3944	2.77728	-1.35527	2.32278	-0.583468	0.559579	NA
APBA1	53.7486	-1.3547	0.562577	-2.40802	0.0160391	0.0752189
ZYG11B	1985.42	-1.35417	0.322298	-4.20162	2.65011e-05	0.000473743
CDC42EP3	6391.48	-1.35389	0.338367	-4.00124	6.30115e-05	0.000955439
C5orf51	2504.16	-1.3537	0.302131	-4.48051	7.44633e-06	0.000168458
TYSND1	229.526	-1.35351	0.365941	-3.6987	0.000216707	0.00259881
RHNO1	789.661	-1.35188	0.311903	-4.33429	1.46229e-05	0.000289147
NAP1L5	211.551	-1.35137	0.386091	-3.50012	0.000465044	0.00483102
RASSF9	37.2618	-1.3508	0.674392	-2.00298	0.0451791	0.155211
AP5M1	1909.37	-1.35063	0.321467	-4.20147	2.65189e-05	0.000473743
ZNF552	422.412	-1.35005	0.339331	-3.97855	6.93368e-05	0.00103024
SLC35D3	37.3426	-1.34967	0.660637	-2.04297	0.0410549	0.145348
C1orf21	250.445	-1.34826	0.362658	-3.71772	0.000201026	0.00243708
LPAR5	20.5846	-1.34799	0.83542	-1.61355	0.106626	0.277349
BMPR1B	550.401	-1.34717	0.329436	-4.08931	4.3265e-05	0.00070088
RAD54B	1458.75	-1.34693	0.307736	-4.3769	1.2038e-05	0.000247808
PTAR1	2420.01	-1.34547	0.313359	-4.29369	1.75726e-05	0.00033843
RWDD2B	938.281	-1.34544	0.325292	-4.13609	3.53269e-05	0.00059421
RHBG	7.16441	-1.34515	1.36929	-0.98237	0.325918	0.557675
UGT8	1347.32	-1.3443	0.339299	-3.96199	7.4327e-05	0.00109119
MRPL32	1060.3	-1.34417	0.33603	-4.00014	6.33038e-05	0.000958002
TMEM139	600.452	-1.34398	0.376666	-3.56809	0.000359594	0.00389561
HOXD-AS1	70.4383	-1.34275	0.535968	-2.50528	0.0122353	0.0619418
FAM134A	1048.55	-1.34191	0.304642	-4.40487	1.05848e-05	0.000223519
CHRAC1	1126.51	-1.34117	0.297326	-4.51078	6.45903e-06	0.000149162
N4BP2	1151.37	-1.34082	0.323579	-4.14372	3.41717e-05	0.000577279
RHBDD1	1030.38	-1.33895	0.359614	-3.7233	0.000196636	0.00239884
HAGHL	2.40917	-1.33846	2.36683	-0.56551	0.571727	NA
TMEM241	313.053	-1.33814	0.344293	-3.88664	0.00010164	0.00140043
LSM2	559.413	-1.33809	0.31682	-4.2235	2.40537e-05	0.000437815
DACH1	4.86597	-1.33675	1.64471	-0.812757	0.416357	0.641967
FRAT1	7.62588	-1.33667	1.35866	-0.983812	0.325208	0.556834
SLC7A11-AS1	536.367	-1.33621	0.501406	-2.66493	0.00770046	0.0436472
CA7	1.14745	-1.33612	3.32481	-0.401865	0.687783	NA
KLRC1	1.14745	-1.33612	3.32481	-0.401865	0.687783	NA
LINC00359	1.14745	-1.33612	3.32481	-0.401865	0.687783	NA
LRRC25	1.14745	-1.33612	3.32481	-0.401865	0.687783	NA
SNORA70F	1.14745	-1.33612	3.32481	-0.401865	0.687783	NA
DDX12P	224.287	-1.33556	0.474618	-2.81398	0.00489328	0.0308901
TUSC2	327.351	-1.3355	0.458078	-2.91543	0.00355195	0.0242337
SPATA7	130.561	-1.33515	0.471832	-2.82972	0.00465894	0.0297491
KIF21B	106.365	-1.33447	0.460661	-2.89687	0.00376909	0.0253589
TSPYL1	1882.38	-1.33332	0.307224	-4.33991	1.42543e-05	0.000283663
FBXO33	719.762	-1.33296	0.337267	-3.95224	7.74219e-05	0.00112668
ZNHIT6	1869.88	-1.33136	0.349509	-3.80923	0.000139401	0.00179464
ETAA1	1368.63	-1.33116	0.341334	-3.89988	9.62386e-05	0.0013331
SNORD78	316.191	-1.32909	0.369722	-3.59484	0.000324591	0.00359571
ZNF518B	1342.39	-1.32744	0.319909	-4.14944	3.33289e-05	0.000566738
EXOG	616.04	-1.32675	0.331568	-4.00146	6.29539e-05	0.000955439
LOC100289341	22.7305	-1.32637	0.794497	-1.66945	0.095028	0.256633
RGS12	103.98	-1.32622	0.453558	-2.92404	0.00345524	0.0237827
LOC440600	30.9783	-1.32583	0.704391	-1.88224	0.0598034	0.187462
FAM83F	97.1884	-1.32548	0.455149	-2.91219	0.00358901	0.0244222
LOC100507266	31.3758	-1.32536	0.705139	-1.87957	0.0601661	0.188204
PPP1CC	7329.25	-1.32504	0.298677	-4.43635	9.14954e-06	0.000198606
RPS4Y1	2.74348	-1.32292	2.15512	-0.613849	0.539315	NA
PEX12	274.273	-1.32251	0.445653	-2.96757	0.00300159	0.0212629
CLDN20	18.6786	-1.32229	0.900631	-1.46818	0.142055	0.334013
WNT10A	19.9999	-1.32116	0.863895	-1.5293	0.126189	0.309581
ADH1A	1.62629	-1.32099	3.12776	-0.422345	0.672773	NA
FAM86C2P	54.8657	-1.31983	0.555253	-2.37698	0.0174549	0.0800483
NOC3L	3837.52	-1.3176	0.287072	-4.58979	4.43698e-06	0.000111046
SERPINF2	3.55663	-1.31665	1.87228	-0.703232	0.481911	NA
NFIL3	340.836	-1.31645	0.475714	-2.76731	0.00565211	0.0343682
MBNL1-AS1	298.167	-1.31623	0.381798	-3.44745	0.00056591	0.00567275
C9orf91	552.763	-1.31597	0.332322	-3.95992	7.49747e-05	0.00109589
WDR81	101.694	-1.31579	0.552628	-2.38096	0.0172676	0.0793534
TMEM60	383.737	-1.31561	0.362925	-3.62502	0.000288935	0.0032588
TNFSF9	32.0319	-1.31514	0.766638	-1.71546	0.0862612	0.240758
KLHL42	1382	-1.31445	0.310059	-4.23937	2.24149e-05	0.000415223
FIZ1	96.9437	-1.31347	0.551049	-2.38359	0.0171449	0.0789061
GTF3C2	2222.55	-1.31295	0.285746	-4.5948	4.33168e-06	0.000108761
SLC35F6	1732.19	-1.31253	0.300425	-4.36891	1.24866e-05	0.000255015
SNORD100	104.153	-1.31213	0.463301	-2.83214	0.00462373	0.0295607
MAPK1IP1L	3608.9	-1.31125	0.303873	-4.31513	1.59506e-05	0.00031011
SERP1	5205.58	-1.31114	0.364081	-3.60125	0.000316696	0.00352585
FAM120C	265.646	-1.31068	0.376895	-3.47757	0.000505979	0.00518387
GCC1	927.597	-1.31031	0.357035	-3.66999	0.000242563	0.00282814
NAT8L	27.2171	-1.31016	0.796599	-1.64469	0.100034	0.265087
SLC7A11	4896.36	-1.30978	0.393518	-3.3284	0.000873471	0.00797619
PACSIN3	23.0111	-1.30871	0.822577	-1.59099	0.111612	0.286015
C1orf111	21.74	-1.30871	0.900311	-1.45362	0.146052	0.339812
GNB3	86.8201	-1.30637	0.577278	-2.26298	0.0236369	0.0990202
ISPD	193.926	-1.30637	0.399051	-3.27369	0.00106153	0.00941856
MOGS	1273.74	-1.30635	0.293467	-4.45143	8.53006e-06	0.000188049
SCAF1	131.855	-1.30564	0.455365	-2.86723	0.00414078	0.0272464
VAV3	9.9813	-1.30543	1.20227	-1.08581	0.277565	0.505556
WBP1L	791.242	-1.30516	0.343731	-3.79705	0.000146427	0.00186691
TBCC	205.793	-1.30512	0.522429	-2.49818	0.0124832	0.0627471
DHRS13	210.896	-1.30472	0.388405	-3.35917	0.000781761	0.00734147
ZNHIT2	5.91558	-1.30425	1.47093	-0.886682	0.37525	0.603991
RAB11FIP5	430.784	-1.30357	0.354885	-3.67321	0.00023952	0.00279806
HSPA1A	26.1137	-1.30303	0.793398	-1.64234	0.10052	0.265964
TMEM53	72.5905	-1.30271	0.511653	-2.54608	0.0108941	0.0570086
FAHD2CP	44.854	-1.30255	0.601485	-2.16556	0.0303448	0.118289
GRIK5	6.66468	-1.30104	1.3864	-0.93843	0.348023	0.577759
ACOT4	41.0877	-1.30085	0.636931	-2.04237	0.0411153	0.145495
MED21	1389.29	-1.30073	0.312118	-4.16742	3.08069e-05	0.000532288
[truncated: 18,455 more rows]

## Sheet: TPM values 
Gene	Cytoplasm_Auxin treated_Expt1	Nucleus_Auxin treated_Expt1	Total_Auxin treated_Expt1	Cytoplasm_Control_Expt1	Nucleus_Control_Expt1	Total_Control_Expt1	Cytoplasm_Auxin treated_Expt2	Nucleus_Auxin treated_Expt2	Total_Auxin treated_Expt2	Cytoplasm_Control_Exp2	Nucleus_Control_Expt2	Total_Control_Expt2
A1BG	0.0945836	1.31208	0.300284	0.09736	0.367156	0.101822	0.200886	0.522203	0.174003	0.0360627	0.099733	0.137874
A1BG-AS1	0.07842	4.22344	1.10904	0.645776	2.50053	1.28743	0.166557	0.974166	0.504935	0.538197	0.909583	0.762085
A1CF	0.00876454	1.04419	0.096125	0.00360873	0.121508	0.0188706	0.00620501	0.967794	0.193487	0	0.0831754	0.0255521
A2M	0.179491	0.48334	0.22794	0.199541	0.308562	0.20289	0.101659	0.619366	0.148592	0.15056	0.302821	0.104658
A2M-AS1	0.305505	0.716723	0.551089	0.959141	1.12238	0.801658	0.459611	0.737937	0.386395	0.815376	0.765075	0.816445
A2ML1	0	0.114369	0.0179785	0	0.0172717	0.025147	0	0	0	0.0237504	0.0328414	0.0302674
A2MP1	0	0	0	0	0	0	0	0.0959836	0	0	0	0
A4GALT	0	0	0	0.0164376	0	0	0	0	0	0	0	0
A4GNT	0	0.307853	0	0	0.235363	0.0507674	0.0333865	0.130182	0.0867558	0	0.248629	0.0458284
AA06	0	0	0	0	0	0	0	0	0	0	0	0
AAAS	32.0521	38.2862	36.6621	36.3905	51.3061	38.9345	36.5001	32.443	34.2501	34.8075	42.8576	39.0126
AACS	25.7895	57.9724	34.4912	22.9043	66.5635	32.8123	31.4243	43.8057	35.0223	30.1654	50.1974	34.7279
AACSP1	0	0	0	0.0158249	0	0	0	0	0	0	0	0
AADAC	0	0	0.0300182	0	0	0.0279916	0	0	0	0	0	0
AADACL2	0	0	0	0	0	0	0	0	0	0	0	0
AADACL3	0	0.0504947	0	0.00849285	0.0114384	0.0111026	0	0	0	0.015729	0.0217496	0.020045
AADACL4	0	0	0	0	0	0	0	0	0	0	0	0
AADAT	6.09704	39.5468	12.9748	11.3004	38.6272	22.6643	7.77218	26.6133	12.3031	11.0471	23.115	14.7874
AAED1	4.56789	8.34502	5.19479	17.5166	9.1116	15.6699	4.77847	4.14054	5.01697	22.5113	9.9207	20.539
AAGAB	62.8219	69.0314	60.5942	85.7165	62.2372	84.8804	79.0219	70.6685	85.5736	121.876	82.6345	110.019
AAK1	1.92249	21.8186	5.39562	7.32221	15.3001	12.6947	2.25778	11.693	5.42254	10.6499	13.807	14.3546
AAMDC	19.3051	19.4717	15.3045	23.4709	16.7246	18.3743	16.5416	13.9521	14.4804	19.5862	12.0564	15.1374
AAMP	110.068	110.075	104.565	152.932	150.721	146.422	116.507	81.5871	103.986	127.658	132.17	144.67
AANAT	0.0997579	1.07453	0.345503	0.0164298	0.531075	0.322178	0.0565003	0.38554	0.220226	0.0304284	0.420756	0.116334
AAR2	14.8005	37.3413	22.3175	21.0927	17.9394	17.1852	13.3866	17.0517	12.1693	19.8776	18.7594	20.8702
AARD	0	0.0763169	0	0	0	0	0	0	0	0	0	0
AARS	51.5864	119.794	79.0032	60.0548	147.973	98.2574	74.4753	123.55	105.837	85.8742	173.574	127.277
AARS2	4.01694	18.185	7.40982	7.19823	22.9537	12.5782	5.46516	10.8478	6.71512	7.07186	13.1489	9.33482
AARSD1	67.7507	107.722	80.1602	58.9933	115.14	78.5716	55.7897	70.4842	59.588	48.8856	67.7914	51.5296
AASDH	3.89325	29.6259	10.4514	5.74574	27.4165	14.9722	4.84843	32.1453	14.1952	11.3745	36.0814	20.9686
AASDHPPT	65.1996	64.6731	83.1403	70.9025	69.3984	92.5803	89.2184	83.8886	120.832	125.993	120.138	143.998
AASS	1.60036	10.4473	4.36847	2.30773	16.4872	7.89442	2.19551	17.7892	7.48464	2.42988	17.0098	6.92594
AATF	98.7892	143.178	135.125	101.91	113.157	117.982	74.3168	91.8549	87.0844	86.0856	105.874	103.149
AATK	0.0077937	0.127195	0.0989738	0	0.138303	0.0167803	0	0.107574	0.0286757	0.0118863	0.016436	0.0151478
AATK-AS1	0.0264798	0.0432156	0.0611404	0.0218057	0.0587371	0.0285064	0	0.0730985	0.0487142	0	0	0
ABAT	1.71119	10.9869	3.12994	3.45035	5.01411	4.85934	2.42293	4.23781	3.04439	4.20998	4.33638	5.55679
ABCA1	0.481127	1.23946	0.697753	0.0720364	0.154351	0.124137	0.44478	0.856175	0.892432	0.0727709	0.176095	0.170021
ABCA10	0.0197877	0.322939	0.0837627	0.0217265	0.40235	0.156215	0.00933937	0.436998	0.0728058	0.020119	0.25038	0.0769187
ABCA11P	21.3311	168.31	50.448	19.199	47.5606	38.7392	17.2234	79.4464	32.5127	22.5172	27.5114	26.0832
ABCA12	0.013485	0.557532	0.0934086	0.0148063	0.209386	0.111298	0.0127293	0.421894	0.190195	0.0068554	0.227507	0.0786285
ABCA13	0.0218708	0.154672	0.0392766	0.0480273	0.0889413	0.0863303	0.0344085	0.0603752	0.0715291	0.0407678	0.0204991	0.0283387
ABCA17P	0	0.11391	0.0115113	0.0410549	0.475527	0.139544	0	0.0550508	0.0366869	0.0152069	0.126166	0.0775187
ABCA2	0.419585	0.823355	0.432499	0.588208	1.98885	0.844242	1.50648	1.28238	0.891359	0.601824	1.34835	0.640753
ABCA3	0.0441357	0.1029	0.0436744	0.109035	0.335661	0.14254	0.258901	0.19146	0.139192	0.14424	0.226044	0.1348
ABCA4	0.0912135	1.79565	0.368562	0.107975	0.910476	0.368228	0.0887923	1.91996	0.440483	0.0695554	0.613143	0.210523
ABCA5	0.498611	2.8699	1.14613	0.802865	5.88555	2.77491	1.17247	7.2017	2.8665	1.43261	8.73131	3.58221
ABCA6	0	0.218763	0.0364118	0	0.0961963	0.0339536	0	0.3265	0.0580229	0.0120254	0.0997706	0
ABCA7	0.367486	1.33943	0.749513	0.751503	5.12866	2.12311	1.6564	2.6545	1.18309	0.644526	3.50035	1.64276
ABCA8	0.0292019	0.0595725	0.0337127	0.0180354	0.0728719	0	0.010337	0.0403064	0.0268609	0.011134	0.0461875	0.0283783
ABCA9	0	0.0757113	0.00765104	0	0.0661526	0.028538	0.00938384	0.0731797	0	0	0.0279525	0
ABCB1	1.47873	6.27174	2.65785	1.97604	8.49486	5.22372	0.651958	4.59541	1.44978	0.823767	4.33225	1.97914
ABCB10	25.6052	48.4142	36.7475	28.004	42.5917	42.4603	43.5217	82.0115	63.3779	52.5906	80.1414	62.2656
ABCB11	0	0.0856347	0.0201923	0.00720158	0.0387972	0.0376583	0.0123827	0.0724249	0	0.0133375	0.0737711	0
ABCB4	0.0314132	0.615204	0.157151	0.103473	0.452922	0.135269	0.118611	0.520304	0.211897	0.111787	0.485811	0.345977
ABCB5	0	0.0264561	0.00623825	0	0.0119861	0	0	0	0	0	0	0
ABCB6	0.40126	11.2682	4.79217	0.432978	6.26116	2.71098	0.293875	4.77453	2.39274	0.168818	3.47238	1.61356
ABCB7	21.8209	56.2353	33.1057	23.4782	56.592	38.1438	34.3352	77.0181	47.5885	38.343	70.5768	48.3826
ABCB8	2.73754	5.90845	3.04718	3.40718	7.04157	3.76301	6.48977	4.4801	3.36292	2.57031	4.92693	3.51824
ABCB9	0.801202	2.2316	1.02363	1.30196	2.18005	1.10403	1.1647	1.97583	0.864718	1.49889	2.61332	1.80637
ABCC1	24.592	55.96	31.4319	15.2577	40.5487	21.6587	30.6494	55.346	37.5976	15.6621	37.3297	21.691
ABCC10	0.695468	4.22825	1.43816	2.78801	11.7142	5.01872	1.59073	4.17729	2.36203	2.47101	8.04247	4.23338
ABCC11	0.0255249	0.263828	0.0294677	0.126116	0.301967	0.16487	0.192755	0.164412	0.266092	0.220594	0.305031	0.24805
ABCC12	0.00808024	0.0527484	0.0373136	0	0.00896172	0.00869863	0	0	0.02973	0	0	0.0157047
ABCC13	0	0	0	0	0	0	0	0	0	0	0	0
ABCC2	0.603521	5.57243	1.58439	0.476565	2.4207	1.00571	0.620424	2.60176	0.927769	0.390871	1.70863	0.851631
ABCC3	2.5193	10.7831	4.22551	3.42505	12.9251	6.75469	4.21779	10.6944	5.53832	4.26511	11.361	5.65101
ABCC4	18.8822	58.7001	26.4719	28.2548	59.9669	44.7532	34.945	121.767	60.6395	51.1979	129.026	74.4764
ABCC5	8.54692	29.0848	12.2503	9.34698	37.6877	18.0455	8.97801	22.5328	13.3188	8.89448	24.0243	13.4619
ABCC5-AS1	0	0.871867	0	0.073321	0.197502	0	0	0.491584	0	0	0.751081	0
ABCC6	0.142215	2.14995	0.475266	0.14793	0.539599	0.209503	0.158974	0.743852	0.289168	0.079908	0.315699	0.0727389
ABCC6P1	0.0306598	0.150112	0.106188	0.0883674	0.238032	0.0990188	0.130237	0.0423188	0.028202	0	0.129316	0.119181
ABCC6P2	0	0	0	0.0974151	0.0656008	0	0	0	0	0.0902078	0	0
ABCC8	0	0.0136904	0	0	0.00930377	0	0	0	0	0	0	0
ABCC9	0.064153	0.104699	0.0740629	0.0447014	0.114937	0.0796878	0.0349371	0.0817369	0.090785	0.0301048	0.0936632	0.0287741
ABCD1	0.353308	0.799807	0.355254	0.863443	1.45364	0.625732	1.09735	0.723623	0.880605	1.30363	1.58631	0.996805
ABCD2	0	0	0	0	0	0.0168338	0	0	0	0	0.0164883	0
ABCD3	42.6385	141.579	84.9407	51.7036	124.391	106.129	72.0525	224.056	138.895	108.437	239.469	173.739
ABCD4	3.80947	21.8895	7.25353	8.73577	33.375	15.7063	6.14312	13.7295	7.90853	8.08944	17.7969	11.8774
ABCE1	134.894	421.873	252.506	157.917	309.832	293.223	166.612	524.076	321.247	255.962	440.237	375.95
ABCF1	13.9425	25.0114	22.0985	11.8643	20.4831	16.7856	10.9194	13.0309	13.3001	8.97728	12.7804	11.869
ABCF2	72.7113	91.0881	67.6672	104.604	126.751	109.372	88.2732	101.025	85.9573	118.716	134.264	120.383
ABCF3	44.4701	114.972	60.8051	30.8579	97.5623	51.0021	47.2193	62.3891	51.7027	31.6205	57.6937	38.6561
ABCG1	0	0.0945228	0.0802373	0.114466	0.192708	0.174581	0.0820077	0.255814	0.170479	0.494654	0.732851	0.472789
ABCG2	2.59676	5.82719	3.63595	2.21785	3.37626	2.58772	3.09302	7.84654	5.18066	4.054	6.77132	3.9558
ABCG4	0.0106121	0.20783	0.0367542	0.0349556	0.188317	0.0913942	0	0.0585903	0.0195228	0.0323693	0.201418	0
ABCG5	0.0914423	0.970032	0.281514	0.0251004	0.16903	0.0656271	0.107897	0.589003	0.392523	0	0.160701	0.207348
ABCG8	0.0156693	0.204581	0.0723591	0.0258068	0.26068	0.067474	0	0.0865113	0	0	0	0
ABHD1	1.15515	3.06349	1.10021	2.80618	3.39509	2.5182	1.34938	1.35525	1.5407	4.31625	3.34961	2.97482
ABHD10	20.0311	52.024	32.7294	39.3876	59.667	50.4497	21.3668	47.7374	28.692	66.5011	74.6945	64.5594
ABHD11	9.74792	6.71152	8.49889	19.0438	20.1868	16.4241	18.0438	7.56829	12.0954	18.1575	13.6513	15.6897
ABHD12	21.1132	24.0832	20.0955	20.0962	21.5531	17.8998	24.3524	19.8901	18.9268	19.2566	19.6145	18.2791
ABHD12B	0	0.359109	0.225804	0	0.027116	0	0.034618	0.809904	0.22489	0.111862	0	0.0950375
ABHD13	1.42556	22.16	6.03752	12.7251	20.5016	18.5262	1.4386	26.2644	7.02731	23.339	32.5382	29.1461
ABHD14A	5.20099	5.59724	5.35175	4.71743	3.26038	3.69211	7.89791	3.84948	3.18937	4.02353	2.38441	3.29629
ABHD14A-ACY1	13.801	12.3317	12.8797	15.0983	19.6201	12.7519	24.702	16.3804	16.8036	15.0828	18.4658	17.0617
ABHD14B	9.16737	6.6557	8.62504	10.456	9.16021	8.39324	16.4742	6.62236	11.6636	13.3802	7.98613	12.2559
ABHD15	0.659675	5.54552	1.76743	6.57002	9.7736	8.66933	0.810691	3.12672	1.44256	9.33945	14.4893	11.3216
ABHD16A	1.97649	4.22633	2.15688	2.79781	5.48026	3.21492	2.82241	3.47814	2.225	2.70999	4.21382	2.8414
ABHD16B	0	0	0	0.0580871	0.443323	0.202498	0	0.0649078	0.0865116	0.0717192	0	0.0913987
ABHD2	9.56065	34.6389	13.7929	19.7598	25.7864	25.2362	12.6179	26.0643	16.5202	29.7827	37.0558	36.5598
ABHD3	20.9603	51.2453	30.2709	24.1579	45.7307	34.5	25.5245	49.093	33.7214	29.8994	43.2214	33.1884
ABHD4	22.0527	37.1856	27.0348	32.1261	28.298	28.9723	23.8019	18.1943	22.321	34.8005	27.4828	34.3216
ABHD5	18.1217	39.0598	23.4697	26.8972	23.5075	30.6191	17.3307	33.3791	21.4408	37.3578	29.8428	36.4191
ABHD6	29.1246	23.8087	28.4259	23.8256	20.9217	22.806	34.3449	26.5429	31.1719	27.2259	25.6133	26.2513
ABHD8	0.699308	0.423906	0.345999	0.625228	0.709116	0.623771	1.55599	0.937654	0.441085	0.670386	0.589904	0.737837
ABI1	43.8046	66.7973	59.7253	40.6895	54.9735	56.2527	44.2517	66.3694	63.2929	59.2171	65.7683	65.1704
ABI2	13.9647	106.412	32.8388	30.9647	35.772	39.911	21.4611	84.2691	40.059	44.905	33.8531	47.4698
ABI3	0	0.0323143	0	0	0.0439205	0.0426311	0	0	0.0364259	0	0.0417564	0.0384837
ABI3BP	0.0746857	3.19958	0.64667	0.0307512	0.414166	0.241205	0.185063	4.56157	1.13353	0.0854281	0.452823	0.181449
ABL1	7.38813	14.7662	7.4622	14.4286	15.1144	16.0428	8.88451	7.50079	8.05198	15.4651	15.3444	16.5645
ABL2	6.92952	81.0872	18.0961	7.18797	20.3249	12.8122	5.84311	46.7795	17.6857	9.99935	17.1687	13.6543
ABLIM1	25.9062	54.9525	29.2809	42.8985	47.4911	51.7278	39.2807	38.7633	42.4035	62.8353	49.5209	63.1662
ABLIM2	0.0432105	0.155145	0.0897937	0.234849	0.287547	0.167463	0.07342	0.0238569	0.0794933	0.250424	0.273378	0.47031
ABLIM3	0.337152	0.613123	0.344749	0.610805	0.523505	0.601468	0.31371	0.106368	0.531642	0.470121	0.325035	0.486785
ABO	2.06281	17.9549	2.32039	5.8583	24.3157	11.5589	2.09699	7.08157	4.52468	3.38802	7.13883	5.4999
ABP1	0	0	0.0193378	0	0.130044	0	0	0.04624	0	0.0255462	0.176623	0
ABR	8.4907	28.1613	10.3689	14.682	16.4514	15.1244	9.19722	12.5817	9.36972	16.9546	11.1307	15.8954
ABRA	0.0606517	1.95495	0.437629	0.0499456	0.504512	0.359114	0.0429394	1.84174	0.75316	0.115626	1.05524	0.353647
ABRACL	229.5	101.944	194.834	242.341	140.422	239.828	244.837	137.377	257.105	315.343	165.498	257.221
ABT1	11.9943	12.6785	11.1629	21.76	16.3727	15.4153	15.8597	7.79376	7.97757	19.0807	13.1143	13.9873
ABTB1	0.227174	0.303343	0.190739	0.850335	1.14526	0.444654	0.701811	0.627121	0.151973	0.913409	1.21948	0.401395
ABTB2	2.41882	15.6651	6.637	2.4828	10.5229	5.27205	2.30336	5.92487	3.24336	2.36406	5.40635	3.60867
ACAA1	61.0933	109.961	74.3155	67.3906	110.04	70.6331	95.7587	99.0901	87.9184	76.1227	100.563	80.386
ACAA2	340.396	357.458	356.21	309.203	348.362	345.318	465.102	539.069	493.744	445.412	516.273	465.066
ACACA	11.0268	81.3799	20.9104	16.4746	60.6154	35.4382	16.0704	62.4802	29.6826	24.9542	73.2527	46.5933
ACACB	0.76754	5.49688	1.5585	1.23065	4.9524	2.41566	1.00368	2.41795	1.20437	0.964011	2.78027	1.8077
ACAD10	1.65733	10.2384	3.56845	2.53699	13.4195	5.50575	2.00115	11.5361	4.33961	3.00833	10.7856	4.60452
ACAD11	2.70093	12.8023	5.77535	4.44833	22.1412	11.0869	4.4063	12.8373	7.8637	7.4325	16.8897	10.6588
ACAD8	15.918	31.3042	22.429	15.9673	42.0005	24.2236	20.336	21.6831	19.6157	15.4515	24.4467	20.5394
ACAD9	34.7913	39.3893	31.6313	39.2376	58.705	41.7844	60.1378	50.8708	50.0141	51.5327	64.8237	53.4
ACADL	0.134164	0.766356	0.309778	0.124292	1.0044	0.469405	0.261206	1.20369	0.709603	0.306924	0.74271	0.651904
ACADM	58.3024	125.982	98.6676	60.4116	89.9363	100.224	85.2206	167.294	157.023	90.5983	123.458	123.745
ACADS	0.936684	3.37733	1.18197	0.717528	0.893909	0.469009	1.85063	1.62361	1.082	0.697663	0.918771	0.719747
ACADSB	8.7088	6.58452	9.02351	11.0612	13.6736	16.9724	15.0282	11.972	21.8144	17.677	15.9497	22.1997
ACADVL	100.94	167.063	135.307	90.0438	211.677	135.595	141.071	155.181	132.968	94.5314	141.553	112.641
ACAN	0	0.223572	0.0272677	0	0.0366741	0.0101707	0	0.104322	0.0173806	0	0.00996202	0
ACAP1	0.0999011	0.461948	0.0961109	0.246801	0.849462	0.268867	0.0471512	0.0459634	0.153154	0	0.561813	0.161806
ACAP2	3.40709	29.6842	9.02998	15.2706	40.8366	33.3679	3.54601	22.5729	10.1358	27.411	50.5172	43.1959
ACAP3	0.566558	1.77675	0.923401	1.13436	3.21575	1.88955	1.19545	0.797336	0.715291	0.796295	1.3588	1.18753
ACAT1	97.4891	125.22	129.605	81.1991	98.0758	95.0913	132.774	189.606	170.204	104.692	134.242	123.036
ACAT2	393.221	370.678	430.868	395.246	385.294	415.75	536.952	548.956	542.61	494.67	505.049	504.764
ACBD3	50.7898	120.55	100.516	35.709	57.7855	59.4182	45.8757	75.2449	79.2573	50.3777	65.3627	68.5495
ACBD4	0.484861	5.53912	1.13701	2.24592	7.31011	3.60484	0.879619	1.96589	1.22648	2.773	3.41904	3.12162
ACBD5	33.3579	99.0471	65.3969	30.1851	53.4327	54.5477	33.0308	75.2886	57.5219	47.8211	64.9668	65.273
ACBD6	12.4552	18.2607	13.3948	29.2592	31.7263	28.8477	22.3558	23.3977	18.3499	39.0948	35.7488	36.0106
ACBD7	2.85	2.85142	2.16012	4.37752	2.19889	4.36206	2.66688	1.5735	3.23702	3.87412	0.940745	2.72146
ACCS	1.22166	5.67925	1.41038	2.39311	14.8016	5.69902	2.28019	5.67184	2.65609	2.93591	9.17336	4.28115
ACCSL	0	0.0374456	0	0	0.0254473	0	0.0324877	0	0	0	0	0.0891891
ACD	5.33605	7.15816	7.35039	8.62185	14.0557	8.29026	9.95953	3.84998	4.53646	5.7953	5.32818	6.40339
ACE	1.2482	2.54636	0.988386	1.31119	3.878	1.62798	2.60574	5.41152	2.62011	1.64738	3.7966	2.64371
ACE2	0	0.13603	0	0.0098054	0.0792372	0.0769111	0.0337197	0.197222	0	0.0363197	0.100444	0.0462857
ACER1	0.0383811	0.125278	0.13293	0.0316062	0.0425682	0.082637	0.0543452	0	0.141217	0	0	0
ACER2	2.67947	8.43523	3.75261	2.88171	4.67689	3.56232	4.95494	7.31592	6.33003	4.89039	6.26825	5.94771
ACER3	16.791	35.9785	17.8024	25.6084	23.8591	29.0816	21.2951	34.1073	27.6154	37.1784	29.7094	36.7607
ACHE	0.0423659	0.0921893	0.0489103	0.0348876	0.0156626	0.060811	0.0199958	0	0	0.0215376	0	0
ACIN1	50.3166	223.203	98.4994	86.0591	257.812	143.622	39.7441	101.85	64.514	63.7362	129.023	89.4945
ACLY	126.466	198.284	167.531	119.831	212.228	173.498	182.449	199.622	211.901	157.819	227.15	198.868
ACMSD	0.0668139	2.07179	0.462809	1.32048	3.51988	2.19378	0.189208	1.84442	0.491663	1.47753	2.11354	1.36352
ACN9	0	0	0	0	0	0	0	0	0	0	0	0
ACO1	17.0895	33.7489	21.4007	22.2627	37.9599	32.6896	32.5635	52.5696	41.5074	35.7564	60.116	47.0548
ACO2	92.0793	99.2553	77.476	75.9512	87.5593	64.2747	129.321	123.646	96.3011	84.8071	95.3574	77.6088
ACOT1	2.70923	3.23111	2.13528	4.8696	4.04491	4.03834	3.0615	2.30121	2.63582	3.73459	4.83447	4.15177
ACOT11	2.25356	9.68704	3.17035	4.4214	8.54989	4.04339	5.78896	6.42502	3.96458	4.80796	6.54444	5.07412
ACOT12	0	0.890862	0.12119	0	0.0232852	0.0452032	0	0.463655	0	0	0	0
ACOT13	14.3727	31.5235	17.1196	24.3288	19.1245	23.4341	18.5203	33.0898	24.0277	33.9962	27.7042	32.0547
ACOT2	4.79796	10.4206	5.87609	12.7996	14.9322	12.6478	6.43196	9.66931	8.05476	15.4417	12.8114	13.8639
ACOT4	0.614098	0.668147	0.738499	3.07634	1.41894	1.90065	1.23182	0.776985	0.847305	2.88775	2.26636	2.9839
ACOT6	0.374331	0.135759	0	0	0	0	0	0.229634	0	0	0.0877134	0
ACOT7	28.3169	20.0259	22.7425	21.7495	16.4591	13.9248	52.3461	18.8187	22.3489	21.3533	17.1779	16.0693
ACOT8	12.3386	16.8777	9.79829	12.7742	13.0123	10.9795	22.8734	10.1396	12.596	14.5212	11.1302	9.35685
ACOT9	73.4585	117.597	95.6089	61.806	86.943	72.5468	83.4702	101.392	88.6548	76.7412	91.1748	75.0526
ACOX1	15.0445	71.1717	28.6613	15.5806	26.827	22.3439	22.213	74.8954	37.1937	27.3598	42.3251	33.8525
ACOX2	0.0180852	0	0.0208788	0	0.0802324	0.0389385	0.0256074	0.0499248	0.199625	0.0275819	0	0.0351503
ACOX3	6.26235	6.87675	6.1226	6.04235	7.2517	4.95845	11.0273	9.98741	8.39325	6.86947	7.78299	7.06002
ACOXL	3.80104	7.55318	4.30693	4.30388	4.91832	4.47083	3.31393	3.20617	2.687	2.44226	2.74621	2.53097
ACP1	149.927	93.7528	131.128	212.483	116.302	181.753	175.906	118.768	155.89	232.48	121.849	183.499
ACP2	15.4066	15.4755	11.7395	22.3846	26.202	19.4829	21.0476	18.2488	15.617	20.9075	27.6153	20.8873
ACP5	0.161498	0.263567	0.239714	0.151989	0.383819	0.248368	0.22867	0.127377	0.0424433	0.070372	0.194617	0.0448409
ACP6	3.4183	4.41021	4.18631	7.49375	17.4447	9.07545	4.74198	5.80207	5.01384	7.81993	14.6611	9.78613
ACPL2	4.12204	5.14185	4.84972	3.30795	4.71732	3.60371	4.96292	4.42116	5.45798	3.42358	4.90015	3.80168
ACPP	7.65612	10.2815	7.14678	7.51158	9.49816	9.11336	10.0508	18.8403	11.2074	10.9759	15.2002	11.1816
ACPT	1.02304	9.91655	1.61055	0.280819	1.20341	0.367112	1.36077	5.30596	2.45238	0.141841	0.32689	0.180762
ACR	0	0	0	0	0	0	0	0	0	0	0	0
ACRBP	0.398545	3.64965	1.09915	0.328195	2.72581	1.38248	0.282157	0.85571	0.366596	0.236377	2.1946	0.559441
ACRC	1.70819	36.3915	11.2104	1.15779	9.67672	3.89002	1.414	25.7903	6.79266	0.641276	6.15175	2.42618
ACRV1	0.781864	25.5784	4.18497	0.526788	4.80879	2.83118	0.956105	13.4407	5.09969	0.867223	4.64679	2.1413
ACSBG1	0.196182	0.937647	0.452973	0.150013	0.450708	0.226281	0.218256	0.657617	0.309352	0.170971	0.354621	0.190649
ACSBG2	0.33875	3.46786	1.08435	0.190197	1.65652	0.745927	0.305231	1.91277	0.509882	0.1409	0.422137	0.239416
ACSF2	10.4816	26.2681	15.8688	10.8431	27.4079	14.416	13.6265	24.5072	15.6115	12.6577	26.903	15.1522
ACSF3	3.21144	5.79113	3.61598	4.00766	6.51894	3.83069	5.16472	3.66652	3.17282	4.30826	5.39297	4.08411
ACSL1	25.6588	44.3474	35.8813	26.3352	42.3461	37.9603	48.6074	71.9227	62.5885	51.9871	75.0802	60.2796
ACSL3	44.2483	114.861	90.1505	43.0219	85.3536	80.9821	79.6005	229.865	163.069	99.4657	215.667	159.011
ACSL4	11.9132	32.6895	22.591	12.93	34.1171	28.5569	21.6893	72.8391	51.0757	34.4397	73.8683	58.0077
ACSL5	53.0683	179.097	85.9628	45.1337	99.5309	65.3786	65.1604	175.932	91.8626	58.3624	116.031	70.9518
ACSL6	0.0301943	0.157688	0.111547	0.0348102	0.0468835	0.0260041	0.0427531	0.150034	0.0666571	0.0368397	0.0764115	0.0586855
ACSM1	0.0814406	0.797476	0.305568	0.117364	0.338719	0.153428	0.144143	0.393435	0.18728	0.155258	0.30056	0.19786
ACSM2A	0	0.0689787	0	0.0116017	0	0.0151668	0	0	0.0777554	0	0	0
ACSM2B	0	0	0	0.0140875	0.0189734	0	0	0	0	0	0	0
ACSM3	5.94209	19.0977	13.9725	6.76944	17.8707	13.1861	7.92325	19.8752	14.2177	13.2599	22.141	18.4926
ACSM4	0	0.0781996	0.0829763	0	0	0	0	0.0661367	0.0881495	0	0	0
ACSM5	0	0	0	0	0	0	0	0	0	0	0	0
ACSS1	0	0.0508589	0.0119923	0.0342165	0.138251	0.0223654	0	0.0286757	0	0	0.0219065	0
ACSS2	18.4795	29.6466	19.6732	24.6733	45.8645	32.044	43.7207	51.5187	43.4035	45.1571	66.3033	55.9212
ACSS3	0	0	0	0	0.0152701	0.0148218	0	0	0.0253288	0.0629937	0.0290354	0
ACTA1	0.139942	6.07512	2.16489	0.207432	1.70729	0.723129	0.198149	2.00884	0.617874	0.0426854	0.531218	0.217593
ACTA2	2.84257	24.6684	6.17266	5.14606	14.4122	8.23316	4.63182	21.9841	8.38363	6.08997	12.5126	8.19952
ACTB	3145.01	1657.25	2777.43	2761.08	2037.03	2235.82	3713.03	1604.26	2601.06	2829.63	1958.36	2348.37
ACTBL2	0.0149458	0.0731757	0.0172546	0.0369229	0.0165763	0.0160897	0	0.0412585	0	0	0.031519	0
ACTC1	0	0.40599	0.156651	0	0.0376232	0.0243458	0	0.156074	0.124813	0	0	0.0439545
ACTG1	2549.92	1290.85	2205.23	2116.93	1445.57	1611.76	3680.91	1588.51	2456.45	2479.76	1675.56	2007.96
ACTG1P4	0	1.51217	0.218801	0	0.58389	0.02267	0	2.20903	0.348664	0	1.11024	0.0818578
ACTG2	0.0627478	0.307217	0.0362203	0.0258359	0	0.033775	0	0.0866088	0	0.0478487	0.198492	0
ACTL10	0.102955	0.20163	0.0237718	0.322171	0.502422	0.28817	0.174934	0.227369	0.0378808	0.533863	0.347393	0.440228
ACTL6A	179.26	251.794	197.668	199.92	273.122	235.716	206.978	311.718	241.228	242.785	315.34	255.537
ACTL6B	0	0	0	0.0224608	0.0605018	0	0.0386202	0	0	0	0	0
ACTL7A	0	0.332908	0	0	0.129279	0	0	0	0	0	0	0
ACTL7B	0	0	0	0	0.032917	0	0	0.0819306	0	0	0.0625901	0
ACTL8	0.673165	0.109862	0.36267	0.406516	0.348414	0.43481	0.444807	0.18583	0.412801	0.239552	0.0946418	0.348896
ACTL9	0	0	0	0	0	0	0	0	0	0	0	0
ACTN1	71.0481	90.7121	73.4266	76.2857	107.056	86.6836	98.4784	94.599	99.0523	79.3438	104.162	103.213
ACTN1-AS1	0	0.227549	0	0.114817	0	0.0750493	0	0	0	0	0	0.135496
ACTN2	0.027667	0	0	0.0151888	0.0306852	0.0694969	0	0.0254586	0.0169661	0.0140651	0.0583464	0
ACTN3	0	0.0204658	0.057909	0.0103266	0	0	0	0	0	0.0191251	0	0.024373
ACTN4	82.6091	175.479	100.552	75.5065	133.004	90.0228	132.581	145.597	122.403	77.8607	117.486	104.378
ACTR10	50.4491	55.7827	50.8952	59.1111	68.0198	69.209	65.9341	79.8575	70.528	79.5236	80.019	78.3691
ACTR1A	38.372	44.5958	34.6173	109.626	84.6326	93.2263	45.4828	38.8401	38.3176	124.514	92.6314	109.271
ACTR1B	25.7432	33.8038	22.5887	37.1288	51.4009	28.888	40.2476	21.6973	23.1351	34.1279	31.3568	27.5692
ACTR2	426.104	651.026	534.453	414.301	358.808	558.432	630.369	826.259	958.103	751.946	631.727	818.671
ACTR3	211.349	357.139	284.26	248.841	276.69	320.815	293.087	504.972	406.971	428.171	520.949	487.661
ACTR3B	15.1062	20.0426	18.3747	19.7918	23.6062	21.3722	14.8552	13.1031	11.7815	19.85	19.9406	18.8536
ACTR3BP2	0	0	0	0	0	0	0	0	0	0	0	0
ACTR3BP5	0	0	0	0	0	0	0	0	0	0	0	0
ACTR3C	4.23468	12.2384	3.93822	6.87751	11.9047	8.95925	6.03767	10.8782	6.11332	6.99656	7.50406	7.54464
ACTR5	7.83291	19.9037	11.3765	10.1956	22.4191	14.2897	7.89481	14.0433	7.62335	11.124	21.9184	13.3906
ACTR6	36.1462	79.0801	58.7751	39.9153	72.3803	66.4448	44.6561	115.32	73.3317	65.243	112.577	81.8748
ACTR8	14.0538	40.0866	23.5997	16.9189	36.1909	26.9132	18.3837	29.0415	24.0334	26.4542	40.0027	33.2657
ACTRT1	0	0	0	0	0	0	0	0	0	0	0	0
ACTRT2	0	0	0	0	0	0	0	0	0	0	0	0
ACTRT3	1.45936	4.5933	2.76788	9.82011	7.14482	9.20188	1.00366	2.41718	1.80262	9.34792	9.45272	10.7784
ACVR1	10.4799	21.4614	14.0197	11.2931	16.8916	15.7745	10.4879	18.262	13.9475	16.331	25.3835	18.7779
ACVR1B	13.4128	36.8188	17.1094	11.8679	16.9379	12.7653	14.2438	17.0504	13.0568	11.6059	15.0957	13.0008
ACVR1C	0.234625	2.65787	0.849783	1.3108	4.41865	2.58029	0.299644	1.24458	0.685535	1.8523	4.86066	3.21
ACVR2A	5.5503	41.4052	15.2332	8.7805	21.5409	14.4276	6.42691	50.8895	16.3343	14.9622	43.5787	24.8408
ACVR2B	0.627867	6.75338	1.67437	1.62973	6.53195	3.22939	1.26854	7.14586	3.2423	3.20869	10.7709	5.72338
ACVR2B-AS1	0	0.541525	0.153228	0.163945	0.294409	0.267905	0.140948	0.183196	0.122085	0.455447	0.489829	0.29021
ACVRL1	0	0.0618991	0.0328401	0.00780825	0	0.0204153	0	0.0261754	0	0	0	0
ACY1	14.3592	13.3215	13.4457	15.5338	20.811	13.2345	24.8068	17.5869	18.1297	16.0166	20.048	18.2832
ACY3	0.321221	0.262119	0.333756	0.529039	0.997536	0.484126	0.773207	0.266022	0.236376	0.440908	0.338709	0.124865
ACYP1	30.8625	41.5264	29.8672	44.6136	60.2894	54.9153	11.7221	22.5175	19.3736	21.2598	30.5529	23.3075
ACYP2	20.811	10.2617	17.2401	17.9817	9.32347	15.7451	17.7092	11.4144	20.7458	19.7001	10.4495	14.7447
ADA	2.99834	2.75807	2.8636	4.62391	6.74155	4.48958	4.6314	2.10688	3.51016	4.94694	3.73641	4.55609
ADAD1	0	0	0	0	0.0410769	0	0	0	0	0	0	0
ADAD2	0	0	0	0	0	0	0	0	0	0	0	0
ADAL	2.52636	15.1179	4.90964	6.96939	14.5235	12.2954	3.84545	11.3039	6.10008	9.50404	11.8766	11.5595
ADAM10	73.1707	178.144	116.822	70.255	153.921	137.062	118.24	334.087	247.506	149.008	366.542	249.79
ADAM11	0.0474315	0.479936	0.317598	0.234354	0.473452	0.224671	0.0537279	0.261873	0.052355	0.115741	0.360099	0.22125
ADAM12	0	0.0585741	0.0552462	0	0.0132686	0	0	0.0165129	0	0.00912286	0.0252297	0.0116261
ADAM15	56.8816	63.6328	54.2354	52.0433	58.1362	42.4075	91.1435	99.0488	74.7357	56.7488	90.1475	65.1856
ADAM17	33.414	110.599	52.714	27.1093	59.0365	44.246	42.0533	121.96	74.4871	42.3562	92.5752	61.5397
ADAM18	0	0	0	0	0	0	0	0	0	0	0	0
ADAM19	0.0644324	0.494229	0.208279	0.286519	0.621715	0.3052	0.0456161	0.39131	0.177802	0.245667	0.760931	0.413261
ADAM1A	1.27923	31.8918	8.33476	3.25713	27.3808	10.558	0.874422	21.3505	5.35592	1.77157	15.5353	5.3727
ADAM2	0	0	0	0	0	0	0	0	0	0	0	0
ADAM20	0	0.292912	0	0.0246329	0.580586	0.161012	0.0211775	0.247729	0.110061	0.0684312	0.378499	0.174417
ADAM20P1	0.137545	7.34037	2.08017	0.0679596	1.95264	0.844008	0.175279	9.98606	2.30264	0.104886	2.55259	0.66833
ADAM21	0.548631	3.78616	1.32105	2.64619	4.2246	3.47621	0.466096	4.37046	1.67256	3.56206	9.22294	4.4176
ADAM21P1	0	0.0332606	0	0.0335652	0.0226033	0	0	0.0562598	0.0374926	0.0310818	0	0
ADAM22	1.01433	6.21313	1.87565	1.50061	9.66218	3.87621	1.08183	7.62448	2.68191	2.39746	9.79726	5.07796
ADAM23	0.60242	0.938472	0.632252	1.04854	1.54887	1.57709	0.872374	0.982683	0.730441	0.856116	1.61692	1.14425
ADAM28	0.0227073	1.14882	0.117967	0	0.0503689	0.0122225	0.016076	1.00295	0.0626609	0.0173156	0.0239435	0.0220669
ADAM29	0	0	0	0	0	0	0	0	0	0	0	0
ADAM30	0	0.637776	0.161127	0	0	0	0	0.42381	0.0770277	0	0.0588665	0
ADAM32	1.71506	37.1369	10.2182	0.743992	9.62968	3.44536	1.43103	33.8178	7.83154	0.840748	9.04216	2.67862
ADAM33	0	0	0	0	0	0	0	0	0	0	0	0
ADAM3A	0	0.196968	0	0	0	0	0	0.0416461	0	0	0	0
ADAM5	0.146951	9.0335	2.34684	0	0.896403	0.316396	0.138716	4.59753	1.30665	0	0.309903	0.142807
ADAM6	0	0	0	0	0	0	0	0	0	0	0	0
ADAM7	0	0	0	0	0	0	0	0	0	0	0	0
ADAM8	0.139153	1.30067	0.671804	0.135425	1.50125	0.612831	0.0895601	0.62859	0.139635	0.0385863	0.480205	0.270458
ADAM9	153.441	446.124	270.186	143.869	353.9	290.943	238.559	835.627	499.964	217.666	631.406	372.3
ADAMDEC1	0.0342565	0	0	0	0	0	0	0	0.0315104	0	0	0
ADAMTS1	0.0179569	0	0.0414614	0	0.0199158	0.00966556	0	0	0	0	0	0
ADAMTS10	0	0	0	0	0	0	0	0	0	0	0	0
ADAMTS12	0.0421464	0.302649	0.175165	0.159652	0.280465	0.163339	0.0716119	0.139616	0.124057	0.244257	0.319975	0.0982988
ADAMTS13	0.0239076	0.28613	0.0276007	0.0656251	0.768957	0.377481	0.0451356	0.131996	0.058643	0.0729237	0.403348	0.201356
ADAMTS14	0.00792836	0.0388177	0.0549184	0.0718175	0.949673	0.247519	0.0224521	0.153206	0.0145856	0.0846415	0.61864	0.184914
ADAMTS15	0.0220712	0.552316	0.14439	0.6119	1.46058	0.665289	0.0312514	0.142166	0.0947421	0.302949	0.884366	0.757856
ADAMTS16	0.74719	4.34336	1.44414	0.73974	2.87718	1.47318	0.285296	0.950207	0.509677	0.640196	1.22164	0.848497
ADAMTS17	0	0.0322939	0.00761479	0	0	0	0	0	0	0	0	0
ADAMTS18	0	0.0461025	0.00815309	0	0	0	0	0	0	0	0.0297866	0
ADAMTS19	0.393872	3.65597	1.3452	0.723024	2.1478	1.24555	0.499604	3.62433	1.32843	0.888535	2.35346	1.59485
ADAMTS2	0.0118129	0	0	0.00486387	0	0	0	0.016305	0	0.00900802	0	0.0114798
ADAMTS20	0	0.0356625	0	0.00599818	0	0.00784136	0	0.100538	0.0134	0.0222176	0	0.014157
ADAMTS3	0	0	0	0	0	0	0	0.0198001	0	0	0	0
ADAMTS4	0	0.047196	0.0222573	0.0158761	0.0320735	0.0207546	0	0.0798313	0.0177337	0.0294029	0	0
ADAMTS5	0	0	0	0	0	0	0	0	0	0.00659078	0	0
ADAMTS6	0.0746922	0.825163	0.185726	0.141941	0.662723	0.278337	0.0813533	0.20619	0.0634196	0.227828	0.714886	0.346178
ADAMTS7	0.00760631	0.0496546	0.0175626	0.0125273	0.160286	0.0491306	0.0646203	0.104988	0.0559725	0.023201	0.0802042	0.0443508
ADAMTS8	0	0.0186052	0.0263223	0	0.0379313	0	0	0	0	0.0173865	0	0
ADAMTS9	0.0171329	0.0279613	0.00659317	0.00470289	0.00633399	0.0122961	0	0.0157654	0.0105063	0	0.0120438	0
ADAMTS9-AS2	0	0	0	0	0	0	0	0	0	0	0	0
ADAMTSL1	0.0104449	0.119324	0.0422042	0	0.00579217	0	0.0147893	0.0144167	0	0	0	0
ADAMTSL2	0.2728	0.577131	0.349934	0.124804	0.41462	0.217539	0.228899	0.446267	0.22305	0.0924559	0.340921	0.157101
ADAMTSL3	0	0	0.00657249	0	0	0	0	0	0	0	0	0
ADAMTSL4	0.165131	10.0348	1.09898	0.0479938	1.05578	0.428736	0.0962766	3.00324	1.39384	0.0444429	0.307272	0.132155
ADAMTSL5	0.496953	1.21656	1.14744	0.806428	2.67478	1.4004	0.76574	0.766626	0.61845	0.601869	1.91109	1.16473
ADAP1	4.98155	9.92034	4.85829	9.70019	7.24033	7.1633	8.63232	6.50353	4.40024	10.587	7.24387	8.31894
ADAP2	0.30381	0.223121	0.280592	0.612946	0.488582	0.572357	0.301123	0.0838678	0.335346	0.57918	0.480525	0.590484
ADAR	30.5771	109.683	40.3851	78.7296	142.613	119.575	39.2016	78.5413	53.1538	103.226	134.207	128.438
ADARB1	1.68905	7.77369	3.02952	3.2294	9.98882	5.62482	2.20125	4.2432	2.67722	3.5743	7.27192	4.82769
ADARB2	0	0	0	0	0.00549658	0	0	0	0	0	0	0
ADARB2-AS1	0	0	0	0	0	0	0	0	0	0	0	0
ADAT1	7.11624	24.7409	7.22536	21.398	35.298	28.3976	9.68228	16.0933	11.5564	28.1402	22.1933	26.3557
ADAT2	1.162	12.7844	3.09162	3.87155	13.4358	6.59975	1.05906	9.82605	3.83313	4.29806	11.5062	6.9701
ADAT3	0.847501	1.5927	0.622628	3.00309	1.90839	1.16119	1.27273	0.638061	0.566954	1.01836	0.920721	0.399321
ADC	0.0574134	1.2181	0.265129	0.488549	1.37966	0.700483	0.135489	0.686798	0.38728	0.817244	0.726469	0.557943
ADCK1	3.68239	5.70467	5.00651	3.70967	8.12675	4.62826	5.45223	4.79888	4.43602	4.13365	6.58314	4.65029
ADCK2	2.89696	8.38914	3.8135	12.7571	11.1867	10.8203	4.5021	4.09611	3.80212	16.8376	17.6203	16.0676
ADCK3	2.61349	12.7958	5.27598	4.62186	11.9428	5.85762	3.66009	7.64829	3.83586	4.63928	9.27626	5.74574
ADCK4	2.80955	7.5602	3.0891	5.50862	8.66188	4.39283	7.86158	4.80126	3.81496	5.86621	7.33575	5.55815
ADCK5	0.51107	0.729817	0.442512	0.999536	3.33009	1.16914	1.8091	0.999336	0.705151	0.876869	1.1227	0.662209
ADCY1	0.00668246	0.0763413	0.0270015	0	0.0370573	0.00359694	0.00473096	0.0184472	0.0307338	0	0.0140925	0.006494
ADCY10	0.184875	3.24349	0.6403	0.063434	0.83726	0.348292	0.0872571	1.72245	0.708562	0.105733	0.42237	0.134746
ADCY10P1	0.246768	12.962	2.22634	0.564471	5.76773	2.17443	0.271762	10.3443	2.58933	0.446044	3.33445	1.7586
ADCY2	0	0	0	0	0	0	0	0	0	0	0	0
ADCY3	6.96294	29.8277	10.2867	25.1805	48.8532	31.4559	10.9351	19.8246	11.5338	26.5989	37.0807	29.965
ADCY4	0.0112254	0.201522	0.0647973	0.00924396	0.0996004	0	0	0.123953	0	0.0171201	0.0710195	0
ADCY5	0.313674	5.92522	1.46392	0.0989253	1.14731	0.33768	0.188997	2.46876	0.687558	0.0407139	0.478533	0.064857
ADCY6	2.39405	17.1242	6.86647	7.43917	27.2644	14.8931	2.7454	8.00291	4.58777	6.68434	16.5794	10.9904
ADCY7	2.27911	18.631	6.38548	3.7368	13.4913	7.99045	2.46606	13.2592	5.71974	3.69379	10.6171	5.52716
ADCY8	0	0	0	0	0	0	0	0	0	0	0	0
ADCY9	0.924127	2.98111	1.27901	1.13483	2.4215	1.53591	0.933553	1.58138	1.12345	1.27752	2.01726	1.47052
ADCYAP1	0	0	0	0	0	0	0	0	0	0	0	0
ADCYAP1R1	0	0	0	0	0.0352199	0.0136744	0	0	0	0	0	0
ADD1	43.8666	61.5379	43.1414	61.0061	75.5485	70.6428	63.6915	55.7315	59.5603	74.7355	74.081	79.3721
ADD2	0.0140531	0.0229349	0	0	0	0.00756428	0	0.019397	0	0.0107163	0	0
ADD3	74.2326	152.898	119.648	93.3843	197.646	184.937	126.981	248.412	246.187	168.767	267.085	245.591
ADGB	0.00789538	0	0	0	0	0	0	0	0	0	0	0
ADH1A	0.0278391	0.22717	0.064279	0.0458501	0.463142	0	0	0	0	0.0424578	0.234838	0.216432
ADH1B	0	0.050821	0	0	0	0	0	0.0429815	0	0	0	0
ADH1C	0	0	0.0327286	0.0700357	0	0	0	0	0	0	0	0
ADH4	0.0422018	0.275497	0	0	0.0468056	0.0227158	0.0298775	0.174749	0	0	0.0889987	0
ADH5	129.005	147.158	114.476	147.035	162.266	163.303	164.698	208.876	177.363	198.771	203.284	187.413
ADH6	0	0.317403	0.0160377	0.102957	0.462217	0.224324	0	0.153395	0.0255563	0.0847461	0.146481	0.135
ADH7	0	0	0	0	0	0	0	0.0480919	0	0	0	0
ADHFE1	0.550906	24.707	4.90996	0.181465	4.05707	1.39964	0.468028	8.51646	2.35129	0.134431	1.67299	0.299807
ADI1	143.29	50.7473	110.887	135.663	67.3711	106.995	161.154	109.086	145.211	144.017	94.0543	125.472
ADIG	0	0.354031	0	0	0.0601483	0.0583825	0	0	0	0	0	0
ADIPOQ	0	0	0	0	0	0.0097115	0	0	0	0	0	0
ADIPOQ-AS1	0	0	0	0	0	0	0	0	0	0	0	0
ADIPOR1	116.817	76.4514	92.4422	97.5196	53.0238	76.1922	131.799	69.0673	109.061	113.33	59.8009	91.949
ADIPOR2	42.4011	78.0685	51.6137	82.4434	69.6289	88.027	53.7442	50.5006	54.6959	114.459	76.004	102.86
ADIRF	3.91488	20.283	4.66309	2.30274	17.6435	7.62622	3.16755	6.5186	2.97229	1.04249	2.62096	1.81165
ADK	81.0519	77.7072	87.6226	63.9955	53.8908	66.7406	117.285	120.05	118.273	99.6687	91.6027	92.8422
ADM	14.5824	23.9398	18.5983	10.0861	11.7304	8.59379	10.2423	8.51247	6.04399	8.43881	5.95603	5.93732
ADM2	0	0.127594	0.112823	0.225334	0.227615	0.252494	0	0.0539557	0.0539356	0.208662	0.185485	0.246924
ADM5	1.22587	8.87382	3.76635	1.22115	4.91211	1.97953	1.53978	3.65697	3.2373	0.995104	3.00219	1.92145
ADNP	10.4109	287.006	61.4046	30.6664	88.7369	63.0394	11.7051	220.011	52.2907	51.4304	122.782	81.7131
ADNP2	2.72862	13.5239	5.07418	20.8291	29.9963	28.5399	3.31474	9.99333	6.54565	38.4579	59.5214	45.3796
ADO	4.17138	18.8129	9.83862	24.9596	18.6053	26.8472	3.15961	11.2367	5.96177	34.3402	20.4317	30.7082
ADORA1	0.0858349	0.0933895	0.049547	0.541907	0.333195	0.400417	0.121537	0.0789834	0.105272	0.523631	0.42237	0.611704
ADORA2A	0.0650954	1.22172	0.375754	0.160815	0.974655	0.210232	0.0691281	0.943415	0.329324	0.124097	0.823672	0.253038
ADORA2A-AS1	0.0555154	1.75768	0.320455	0.0548592	0.849688	0.262962	0.0314425	1.34862	0.408521	0.0338669	0.632208	0.388438
ADORA2B	5.80412	20.9695	11.2275	36.1388	34.6681	36.7506	6.14801	11.864	6.64299	44.2597	44.1489	40.8178
ADORA3	0	0	0	0	0	0.0131909	0.0173496	0.0338252	0.0450835	0.0373748	0	0
ADPGK	45.927	58.9905	47.4448	43.0123	76.9399	51.6937	54.0351	89.5209	57.7205	46.6347	91.4598	52.7041
ADPGK-AS1	0.428294	1.64761	0.529772	0.440866	1.8831	0.823343	0.649754	0.886741	0.506521	0.30327	1.25806	0.683783
ADPRH	1.12927	1.12957	1.07942	4.71966	3.52844	3.75166	1.54739	1.17321	1.1616	6.48163	4.50692	5.80572
ADPRHL1	5.59216	5.11211	4.05996	8.60876	4.32663	5.48226	10.3671	3.71346	4.94943	7.97182	3.8095	6.05074
ADPRHL2	17.7555	40.9067	26.9983	34.5299	34.5097	30.1735	13.5668	17.9288	11.9935	28.0206	26.0912	26.3021
ADPRM	4.07133	19.5743	8.95586	6.81861	7.56648	7.75895	4.28461	12.0744	6.6802	10.1949	8.00584	10.1052
ADRA1A	0	0.0765741	0.0135419	0	0	0	0	0.064762	0.0215793	0	0	0
ADRA1B	0	0	0	0	0	0	0	0	0	0	0	0.036008
ADRA1D	0.0313268	0.383445	0.289328	0.18058	0.173722	0.269795	0.0443568	0	0.0864467	0.143331	0.0660647	0.0608868
ADRA2A	0	0	0	0	0.0239164	0	0	0	0	0	0	0.0209559
ADRA2B	0.0127859	0.730338	0.103327	0	0.0850842	0.068822	0	0.211775	0	0.0194999	0.0269639	0.0497012
ADRA2C	0.469199	0.591709	0.44319	1.98457	1.11173	1.28573	0.573761	0.294373	0.23541	1.00832	0.944509	1.20209
ADRB1	0.0875444	0.785808	0.303203	0.468593	0.469291	0.502636	0.0826381	0.161113	0.0268422	0.378293	0.830794	0.623887
ADRB2	0	0.0667492	0	0	0.0226808	0	0	0	0	0	0.0431265	0
ADRB3	0	0	0	0	0	0	0	0	0	0	0.033282	0
ADRBK1	17.7753	33.9765	20.8991	16.3351	22.6057	15.8855	33.5983	22.1248	27.2135	20.3043	17.4645	20.3848
ADRBK2	5.35876	18.5449	8.32148	7.44715	13.5848	11.5179	7.33299	15.9261	11.657	12.1254	17.146	15.7574
ADRM1	74.7792	69.7517	70.2722	61.6528	59.6315	40.3471	113.373	50.6231	55.3339	44.4674	43.4993	41.9385
ADSL	151.619	115.721	128.527	167.648	170.322	151.028	191.191	151.932	160.329	187.923	180.185	164.038
ADSS	30.6661	85.6664	57.9481	52.9039	76.1637	78.1453	41.1045	89.0056	69.0627	87.8611	116.111	103.13
ADSSL1	0.783729	2.29575	1.27599	1.07565	2.09506	1.49272	1.22353	1.33139	1.14605	1.04203	1.56803	1.21079
ADTRP	0.0449501	0.513516	0.285415	0	0.0249269	0	0	0.682476	0.0413468	0	0	0
AEBP1	0.0102325	0.233794	0.0472524	0.06741	0.0340462	0.0660934	0.086931	0.0564942	0.0941219	0.0780283	0.0215791	0
AEBP2	9.15426	24.7278	17.8574	13.8983	17.3628	21.7302	10.9458	20.2086	17.6743	27.3852	29.193	33.8932
AEN	17.9578	73.575	33.8362	37.4003	44.0252	33.2398	14.0798	36.2921	19.0823	32.9879	27.6684	28.9641
AES	49.9471	20.3436	38.88	61.2888	31.9885	37.4351	66.9179	19.9939	37.482	45.0691	21.2569	36.2994
AFAP1	7.04039	48.8284	15.7905	9.10805	19.5688	12.3639	7.93694	24.2422	11.5876	11.3685	11.2205	13.151
AFAP1-AS1	9.60068	38.9405	14.3123	75.7295	76.6154	90.3524	10.1389	14.9652	11.3187	96.3737	51.3168	99.81
AFAP1L1	0.0594853	0.242703	0.0915655	0.0163284	0.175932	0.0213459	0.0701894	0.109474	0.127672	0.0151203	0.0836317	0.0192692
AFAP1L2	0.0420107	1.50837	0.521377	0.0864878	0.81539	0.316581	0.178453	1.79757	0.347787	0.256284	0.642319	0.387847
AFF1	2.55051	22.834	6.58911	10.2571	32.3231	22.6463	2.14976	14.2834	6.4645	16.2349	27.5195	23.7242
AFF2	0	0	0	0	0	0	0	0	0	0	0	0
AFF3	0.0254254	0.107886	0.0469647	0.00418748	0.0225593	0.0109485	0.00720014	0.0280751	0.00935488	0.00775532	0	0.00988335
AFF4	29.6364	195.205	69.2542	25.3168	72.5073	54.8558	29.8539	122.773	66.3254	46.5551	92.5226	75.1215
AFG3L1P	2.10773	20.1327	5.83007	5.12774	43.5612	17.1617	1.27254	5.87753	2.81465	2.26811	15.9522	6.15526
AFG3L2	47.2892	96.9702	72.2012	57.6948	95.5581	82.6665	58.1694	98.2848	76.942	85.8153	128.927	109.211
AFM	0	0	0	0	0.0463837	0	0	0	0	0	0	0
AFMID	10.807	19.9089	11.4274	18.945	22.2565	17.0869	8.34903	6.56435	7.14874	14.8602	10.3557	13.3767
AFP	0	0	0	0	0.0227924	0	0	0	0	0	0	0
AFTPH	23.5076	83.7052	45.2743	27.7402	63.6469	54.9965	25.6846	70.5414	42.0911	57.1527	105.835	83.7014
AGA	10.4695	13.52	12.7748	9.21037	18.1114	13.4521	13.8677	23.6366	16.5194	12.8464	26.2684	16.9892
AGAP1	4.54801	22.4892	8.0794	6.73411	7.68847	7.9413	4.23417	11.9262	6.1839	8.80195	8.83974	9.9248
AGAP11	0.873557	4.42819	1.34466	0.512271	3.72862	1.68134	0.562227	2.00957	0.973975	0.322975	0.64199	0.463048
AGAP2	0.24693	0.257469	0.324668	1.02801	0.677063	0.531657	0.708987	0.34083	0.227136	1.07748	0.578609	0.906541
AGAP3	13.1339	21.9773	17.4767	6.31185	12.0086	7.01534	17.4702	9.92611	10.8767	5.43779	6.47843	4.60036
AGAP4	0.240486	3.78461	1.24935	0.297054	3.12444	0.961594	0.218901	0.948386	0.410814	0.183384	1.26789	0.600953
AGAP5	3.21883	35.761	9.1212	1.47416	15.2726	5.1329	1.4136	13.875	4.17994	0.971314	7.69564	2.10767
AGAP6	2.5007	41.7953	10.9914	3.13855	34.8192	10.8981	1.59977	14.2224	4.26791	1.79205	12.5806	4.24549
AGAP7	0.0858878	2.04649	0.396621	0.254618	2.5148	0.832149	0.0486447	0.616451	0	0.130989	0.579608	0.0333863
AGAP8	0.405253	4.39962	1.99346	0.798023	4.65096	2.78832	0.199587	2.43199	0.810362	0.322464	1.82074	0.821894
AGAP9	0.148701	1.18486	0.444325	0.079234	1.20297	0.48966	0.0495413	0.700254	0.160918	0.0800419	0.553399	0.136007
AGBL1	0	0	0	0	0	0	0	0	0	0	0	0
AGBL2	0.0581111	2.80722	0.603789	0.0382828	0.180462	0.0750702	0.0987379	0.994591	0.256573	0	0.12255	0.0451779
AGBL3	1.00467	7.94741	2.44253	1.32372	2.1761	1.5269	1.17151	5.41632	2.17442	1.53223	1.64513	1.1716
AGBL4	0.0139755	0.0684247	0.11294	0.172628	0.1085	0.0752251	0.11873	0.0771595	0.0514205	0.106571	0.206308	0.162976
AGBL5	68.2298	35.755	47.2502	65.5691	34.7906	45.662	54.8264	34.5692	42.6993	46.3657	29.0235	36.4121
AGER	0.143277	2.27985	1.42477	0.187705	1.51323	0.823793	0.119878	1.03375	0.898576	0.0794594	1.05754	0.607576
AGFG1	9.78256	43.4191	18.4329	20.4602	24.1111	23.7377	12.1936	54.7094	21.8827	33.9278	42.4498	38.3797
AGFG2	1.62313	4.73133	2.25464	2.7733	4.4668	2.71914	1.43794	2.46798	1.75649	2.39603	3.33147	2.96914
AGGF1	12.1997	38.0817	26.7461	12.5711	27.1022	24.5315	14.6638	32.2968	27.0787	25.1045	38.2888	34.6397
AGK	8.42312	39.446	13.9601	20.1388	42.419	29.2781	11.1382	30.7798	15.2069	26.4545	35.316	29.0241
AGL	4.23329	35.5476	11.9804	6.59963	40.5143	23.2897	7.70666	52.3001	25.6261	13.0753	55.2478	30.116
AGMAT	6.31544	8.42704	4.64667	6.85788	5.68281	7.69672	6.71137	5.81133	5.69956	6.82501	4.94209	5.50687
AGMO	0	0	0	0.013894	0	0	0	0	0	0	0	0
AGO1	8.8733	24.7432	8.57425	20.5093	24.4949	21.5815	11.2752	18.3135	14.5981	27.4658	26.6501	27.101
AGO2	53.8806	80.9633	51.8869	16.506	24.5994	18.3671	86.1573	71.5043	75.3297	21.9082	22.6702	21.9138
AGO3	4.995	34.627	10.4619	5.54729	23.138	12.8389	5.1909	21.4107	10.3273	6.2551	15.3659	10.2872
AGO4	1.4373	5.81117	2.08269	3.31212	8.89547	6.10006	1.95138	4.60452	3.19912	5.06066	9.09332	7.19652
AGPAT1	2.67794	1.6898	2.19582	3.98311	2.99802	3.41444	3.50999	1.1753	2.22922	3.27347	2.04541	3.15326
AGPAT2	3.18315	0.968554	1.744	4.46505	2.00455	2.06187	10.5803	1.93617	2.63022	4.07299	3.41334	3.30311
AGPAT3	7.28518	9.88906	7.33825	9.43329	9.6847	9.40039	15.1107	9.08745	9.93843	13.1247	10.3001	12.0472
AGPAT4	0.2226	3.05334	0.654701	0.488819	2.49823	0.867253	0.225134	1.9459	0.653267	0.54965	1.94481	1.06101
AGPAT4-IT1	0	0.47864	0	0	0.900762	0.0728599	0	0.186834	0	0	0.618495	0.131543
AGPAT5	46.5709	72.1519	68.9814	35.7147	46.3561	50.0536	58.999	91.1725	82.7799	61.7711	83.8996	71.0591
AGPAT6	26.5508	55.9896	35.9927	32.3766	55.4522	39.6184	30.9225	45.4711	32.9082	36.799	58.9095	41.1856
AGPAT9	30.5116	58.2385	44.926	25.1493	37.5966	32.7236	40.5313	68.5661	55.4214	39.3192	63.2604	45.8029
AGPHD1	3.82814	4.47745	2.87267	5.85823	4.77648	4.911	4.24598	3.78677	4.92977	5.83835	4.10383	5.51828
AGPS	44.4009	117.719	74.8391	52.3418	79.5649	85.9268	64.7356	140.196	107.281	106.103	147.348	137.769
AGR2	2842.39	1293.76	2519.78	2470.52	1557.72	2352.18	3525.1	2711.28	3503.97	3904.13	2947.6	3422.26
AGR3	0.334069	0.999547	0.192837	0.22925	0.370513	0.659333	0.315347	0.614807	0.819438	0.509493	0.469676	0.216432
AGRN	2.09192	4.40014	3.00074	2.57226	7.93397	2.71224	8.31305	11.2664	3.98478	1.46916	8.6189	3.10202
AGRP	0.0546579	0.178406	0	0	0.363724	0.294205	0.0773921	0	0.100553	0	0	0
AGSK1	0.108761	0.0798748	0.106727	0.138822	0.440283	0.216606	0.100099	0.0450357	0.050021	0.107817	0.103214	0.0528468
AGT	0.0970756	0.448883	0.037357	0.0133233	0.107666	0	0.0687264	0.13399	0	0.0246752	0	0
AGTPBP1	15.9891	53.9933	34.845	15.9915	41.6083	36.0226	32.4071	80.5291	63.471	38.0477	67.2389	57.9283
AGTR1	0	0	0	0	0	0	0	0	0	0	0	0
AGTR2	0	0	0	0.0118619	0.0159759	0.0155069	0	0	0	0	0	0.0279966
AGTRAP	7.7645	2.82188	4.02999	13.2714	10.5654	6.21637	16.722	5.76382	7.02204	11.1452	11.1456	9.76481
AGXT	0.130659	0.0426477	0.0301685	0.172153	0.173895	0.0281318	0.444012	0.0721379	0.048074	0.119562	0.220436	0.0507898
AGXT2	0	0.31158	0.0400742	0.0285848	0.0577483	0.0373687	0.0737252	0.191648	0.0638589	0	0.109806	0.0337332
AGXT2L1	0.390086	0.445639	0.720549	0.738826	0.973441	1.04985	0.828504	1.07685	1.32762	0.981626	0.90491	1.06144
AGXT2L2	7.13611	33.6523	9.69932	8.78053	44.4275	19.2726	11.1617	20.8448	12.632	8.54218	27.5173	13.3859
AHCTF1	10.2667	212.286	59.8328	9.45448	77.5176	44.4858	8.68657	141.401	46.1058	13.4442	77.1671	41.8646
AHCTF1P1	0.0330818	0.886981	0.180048	0.0272423	0.267318	0.127191	0.167292	2.0613	0.652068	0.187399	0.976719	0.71646
AHCY	194.15	140.733	153.099	186.666	182.337	153.887	338.178	221.696	249.476	229.955	207.981	209.333
AHCYL1	78.7934	138.401	82.7747	93.3752	114.564	114.902	139.833	167.206	161.407	149.282	128.817	151.885
AHCYL2	2.98483	17.1616	5.36492	4.64809	12.5043	7.73361	4.10352	11.0728	5.8235	5.57727	9.16002	7.20598
AHDC1	0.0642837	1.0701	0.452704	0.359968	1.01241	0.463663	0.163839	0.408152	0.201044	0.372551	0.921854	0.524755
AHI1	2.21608	17.6906	6.74341	2.86854	16.0977	9.51987	2.78696	17.2387	8.19281	4.18963	14.2145	9.02718
AHNAK	7.84018	315.38	56.9477	25.2717	248.568	130.43	11.4419	267.269	80.1041	29.2764	275.74	129.438
AHNAK2	0.0227978	0.610185	0.181604	0.078849	0.543623	0.265059	0.0290521	0.320964	0.121627	0.0660614	0.451932	0.225979
AHR	91.5723	589.871	211.381	99.2819	258.149	176.407	125.335	655.01	273.262	222.052	399.708	299.521
AHRR	7.20817	16.243	8.96044	12.9105	15.9972	13.2481	5.89186	7.02656	5.83632	7.20132	7.70173	7.68602
AHSA1	286.315	199.731	281.404	365.785	280.763	341.076	217.209	144.342	185.361	281.359	229.722	272.357
AHSA2	2.89321	69.1403	17.5914	8.10053	81.3363	32.1549	2.86762	47.1602	12.6474	4.03426	37.1607	12.9602
AHSG	0.0265472	0.0866509	0	0.218611	0.264989	0.25721	0.037589	0.146569	0.0488381	0.242924	0.22394	0.206388
AHSP	0	0.134686	0	0	0	0	0.116853	0	0	0	0	0
AICDA	0	0	0	0	0.0165763	0	0	0	0	0	0	0
AIDA	72.6679	57.722	76.8685	71.4863	40.7522	86.275	110.132	75.6621	134.682	118.242	70.0471	120.15
AIF1	0.022422	0.00731862	0.00517711	0.00738564	0.0149208	0.00965518	0.00634961	0	0.00824982	0.0136784	0.00945707	0
AIF1L	22.6916	17.1871	16.4105	30.625	17.4415	23.6148	22.5009	12.9063	18.0273	28.0351	15.4368	23.2678
AIFM1	25.5584	39.7425	31.8332	35.1592	52.0661	45.4797	42.3508	57.1598	51.5297	47.3588	72.8499	58.0584
AIFM2	30.9143	47.3073	30.7501	42.5665	44.0341	35.7838	44.7368	34.2282	31.509	44.4435	35.1715	37.6342
AIFM3	0.148666	0.943546	0.209771	0.0136027	0.183205	0.142261	0.140334	0.182399	0.0911657	0	0.104507	0.0321052
AIG1	103.628	58.4573	78.8055	108.699	77.5804	92.9926	113.602	96.5491	111.378	135.558	114.325	113.217
AIM1	12.5077	79.5486	32.4863	18.0134	66.9936	46.7165	13.6701	59.6531	32.6535	30.7976	85.5338	58.26
AIM1L	6.14637	40.3189	16.8663	8.07075	24.8834	12.4621	9.71744	23.1871	14.8372	9.84745	27.5862	17.7953
AIM2	0	0	0	0	0	0	0	0	0	0	0	0
AIMP1	42.3991	87.5928	66.3838	47.9	72.8098	78.2292	47.4653	108.275	78.6132	64.6049	90.6575	87.0625
AIMP2	28.6727	34.1593	30.4916	67.1107	50.5315	62.0291	36.6698	28.559	30.6281	81.7635	56.9997	75.3029
AIP	29.6341	20.6166	25.7272	30.6225	18.8187	15.8234	46.4677	11.5931	15.8878	20.5574	13.9989	16.8512
AIPL1	0	0.0458775	0	0.0115744	0	0.0151311	0	0.0388005	0	0	0	0
AIRE	0	0	0	0	0.0201454	0	0	0	0	0	0	0
AIRN	0	0	0.0110218	0	0.0105885	0	0	0.0263549	0	0	0	0
AJAP1	0	0	0	0	0	0	0	0	0	0	0	0
AJUBA	22.4245	174.997	59.6847	71.1024	122.645	94.8377	17.6523	70.4588	30.3531	88.071	99.5016	94.9714
AK1	21.6902	9.32339	14.9563	20.0012	11.3435	14.879	20.4572	8.08867	15.3577	14.4742	8.39447	13.2524
AK2	124.031	124.068	98.014	148.723	124.248	125.313	105.264	92.1851	95.8049	119.075	81.9603	96.0978
AK3	65.1457	60.5852	75.9705	63.2162	46.4946	71.4739	107.609	94.6458	132.448	125.072	88.5597	120.101
AK4	4.64627	7.37532	5.0104	7.85688	4.13405	8.16224	5.47417	5.50378	5.85789	11.5369	6.16669	11.7711
AK5	0.0770633	0.28298	0.133451	0.0713928	0.096154	0.0414805	0.0681979	0.292512	0.0531642	0.0881476	0.0203147	0.0187225
AK7	0.126541	0.309777	0.13148	0.104205	0.0982422	0.163471	0.125422	0.31439	0.162956	0.19299	0.0800584	0.147567
AK8	0.396569	0.323604	0.389153	0.424538	0.417839	0.448265	0.53344	0.218948	0.437734	0.453609	0.292711	0.269769
AKAP1	5.38995	23.8178	9.76795	21.9641	51.9843	30.3617	4.61459	13.2726	6.19322	18.1611	35.5731	23.4054
AKAP10	6.72843	43.6471	16.7833	12.434	27.0528	19.7567	6.70643	30.1865	13.0019	20.9434	30.0549	25.3104
AKAP11	1.19972	42.9928	7.86802	8.29877	50.5441	28.9848	2.1696	45.2738	12.259	15.1834	62.9588	36.0811
AKAP12	1.5299	24.1386	5.16704	4.26861	15.0077	12.4752	1.69532	9.07626	4.18681	3.35498	9.93966	8.56962
AKAP13	4.62212	35.3127	11.6856	3.35383	17.4044	9.28761	3.62431	20.3339	10.4342	4.46078	16.2588	10.1348
AKAP14	0.22894	0.523089	0.422888	0.113117	0.203132	0.197169	0.194499	0	0.084235	0.279328	0.289685	0.711948
AKAP17A	0	0	0	0	0	0	0	0	0	0	0	0
AKAP2	3.40635	17.7723	6.80553	8.2844	12.8346	13.9335	1.94926	5.37566	3.72314	12.6871	15.2605	16.9802
AKAP3	0.456303	1.33143	0.542753	1.05895	1.39556	1.68207	0.274101	1.06879	0.432443	1.89795	1.60382	1.88124
AKAP4	0	0.0453584	0	0	0	0	0	0	0	0	0	0
AKAP5	0.811098	31.3492	6.42839	0.720935	7.87491	2.84821	0.574231	19.885	4.60673	0.481062	4.68354	1.71407
AKAP6	0.0321623	0.373987	0.0974674	0.0926977	0.379003	0.264006	0.0910793	0.399533	0.266256	0.239124	0.830874	0.59385
AKAP7	2.00287	2.99305	3.03658	2.48393	2.82354	3.07837	3.31429	3.96356	5.48255	4.4531	4.78361	5.62811
AKAP8	13.5306	58.2255	28.4792	10.6763	30.3532	17.7128	13.5678	30.4215	15.5466	9.76062	17.8713	12.8512
AKAP8L	39.9414	121.279	75.6661	31.1668	77.5773	45.6776	20.4457	36.0988	25.9466	16.7803	30.0351	24.1874
AKAP9	0.804147	59.8994	10.6453	1.33544	46.7935	19.6151	0.574054	34.1583	7.11329	1.55346	34.7296	12.2951
AKD1	0.785187	2.09362	1.16182	0.828725	1.79075	1.61317	0.978674	2.41177	1.73949	1.46736	1.64421	1.78402
AKIP1	23.4756	12.8452	19.372	32.5872	25.491	29.9207	38.9282	16.4465	23.1271	33.6356	26.3962	29.4797
AKIRIN1	31.8935	129.227	54.2398	90.5606	58.9376	85.374	26.4404	65.2077	37.2557	110.365	52.4961	89.3795
AKIRIN2	17.0536	51.6423	38.9267	24.082	21.3112	23.6174	11.7521	28.8787	15.4281	31.7774	24.5686	28.2723
AKNA	0.113121	0.600002	0.235071	0.335352	0.702585	0.371424	0.104112	0.421571	0.260132	0.319167	0.465191	0.560648
AKNAD1	0.655693	1.80449	0.964778	0.889333	1.49723	1.13494	0.327677	1.06474	0.804174	0.862751	1.2201	0.799626
AKR1A1	99.3222	102.27	90.8347	113.631	127.071	97.7903	123.008	90.543	99.3828	109.074	106.959	103.148
AKR1B1	4.54028	8.48231	3.1036	3.66505	5.03559	3.27994	4.01797	3.21586	3.6268	3.32556	3.02366	2.14807
AKR1B10	0.497127	0.640517	0.664538	0.430922	0.26117	0.394338	0.148189	0.43337	0.0962685	0.438943	0.220712	0.203414
AKR1B15	0.0256976	0.0419391	0.0296672	0	0	0	0.0363862	0	0	0	0.0541934	0
AKR1C1	0.0302818	0.84015	0.419515	0.149619	0.302268	0.130397	0.0428771	0.417971	0.222835	0.230916	0.191583	0.176567
AKR1C2	0.0402009	0.114815	0.0928216	0.0579333	0.0445864	0.0108194	0.0142305	0.083232	0.0554674	0.0613109	0.0423895	0.0195336
AKR1C3	1.15996	1.23911	0.925228	0.937842	1.16955	1.33955	1.04518	1.22263	1.08638	1.38309	2.17937	1.06576
AKR1C4	0	0.0571736	0	0	0	0.0754271	0	0.0967083	0	0	0	0
AKR1C6P	0.0298917	0.195135	0.0345091	0	0.0663052	0.0321793	0	0.247551	0	0	0.0630381	0.0580974
AKR1CL1	0	0.0320409	0	0	0	0	0	0	0	0	0	0
AKR1D1	0.323591	1.00592	0.729365	0.241094	0.153811	0.199061	0.26182	0.17015	0.340173	0.188005	0.032496	0.0299491
AKR1E2	0.733037	2.23315	0.846271	1.22741	3.27912	1.76241	1.14173	2.02358	1.12379	1.60241	1.70048	1.80466
AKR7A2	9.39132	12.3603	8.54108	10.0445	14.1471	9.25181	19.2577	10.3876	11.7331	10.4564	11.9369	10.8154
AKR7A2P1	0.0946193	5.97093	0.509765	0.545422	10.1443	2.37675	0.357266	5.4852	2.49498	0.721526	11.4404	4.96535
AKR7A3	0.370141	2.58106	0.466165	0.0831286	1.41816	0.543367	0.238226	0.928899	0.309518	0.0513188	0.638661	0.130801
AKR7L	0.360922	5.71361	1.8542	0.505262	2.48183	0.757661	0.281073	2.19194	0.796774	0.247701	0.951428	0.491041
AKT1	36.6288	24.4655	25.3811	50.2685	43.6619	37.5082	63.9517	21.6853	38.3402	52.6082	25.6492	40.9059
AKT1S1	14.7011	21.5904	16.0039	26.1571	23.8214	22.8089	17.9564	10.252	13.0346	21.3507	18.0099	21.6543
AKT2	11.1803	23.5185	11.17	18.0113	23.3668	16.0734	17.6713	14.7249	13.3642	16.3903	15.4528	17.1819
AKT3	0.0853263	0.844808	0.446564	0.107739	0.441628	0.306188	0.0885987	0.581014	0.230226	0.208211	0.587815	0.232176
AKTIP	9.43423	50.4538	22.5208	29.7912	51.6918	43.3562	10.5642	38.8578	18.0474	37.3178	41.3767	41.5307
ALAD	2.19092	7.8364	3.37752	8.30789	12.4843	9.34964	2.65638	2.57135	2.53419	7.84329	6.44642	7.95556
ALAS1	39.3063	71.9587	50.6275	32.901	50.394	38.336	29.1297	40.9015	35.8107	31.1421	44.2476	33.63
ALAS2	0.11741	6.0678	1.31028	0.0161141	0.520872	0.273856	0.193952	2.91702	0.935979	0.0298438	0.495206	0.114098
ALB	0.0557526	0.485276	0.0429099	0.0306075	0.597735	0.200065	0	0.153907	0	0.028343	0.509495	0
ALCAM	18.5827	56.035	34.8804	23.1373	74.6056	52.0578	32.3703	133.039	69.7464	43.8702	125.484	75.0618
ALDH16A1	0.793226	2.26	0.915758	0.896778	3.26555	1.30261	3.14103	2.04127	1.21194	0.984211	2.18318	1.22814
ALDH18A1	94.8644	244.993	115.17	102.477	227.024	130.826	103.828	319.798	142.309	107.971	285.884	143.715
ALDH1A1	0.105763	0.172607	0.18315	0.101609	0.391002	0.208738	0.174712	0.535264	0.680991	0.430134	0.706298	0.582421
ALDH1A2	0.021984	0.0179392	0.01269	0.0181035	0.0121911	0.0118333	0	0.0606877	0	0.0167641	0.0231809	0.0213641
ALDH1A3	10.0603	17.5886	13.8489	3.88643	6.78479	5.4923	9.30477	12.0389	13.1664	5.55778	6.50088	5.31791
ALDH1B1	16.0914	44.9086	23.9633	77.3328	61.0532	71.2097	18.1042	29.9268	17.2162	104.596	84.4212	94.6186
ALDH1L1	4.82471	11.7334	5.63859	6.27274	13.483	7.85489	8.36267	12.6955	10.0783	8.44564	14.6607	11.8024
ALDH1L1-AS1	3.05784	9.66902	4.7437	1.73118	7.31276	2.77751	3.24728	6.85855	2.10954	2.62325	10.8821	4.64314
ALDH1L1-AS2	0.737023	2.28832	0.705602	1.05102	2.37253	1.29658	1.39992	2.82856	1.32281	2.02876	2.99487	2.30594
ALDH1L2	0.0886243	1.27461	0.223813	0.10491	0.841629	0.280258	0.0862718	1.19267	0.509499	0.135162	0.560695	0.269141
ALDH2	55.3404	63.4532	61.8997	48.7602	65.7167	55.473	85.0174	80.0779	84.7656	68.0458	82.6778	77.3403
ALDH3A1	74.0402	50.509	60.0265	44.402	39.5805	31.5638	74.1716	38.9364	48.6609	36.0214	33.9219	29.0327
ALDH3A2	52.4957	86.5287	64.0186	75.4064	93.6328	95.5827	72.8164	111.903	87.2004	115.591	124.422	119.718
ALDH3B1	0.912135	2.37249	0.98722	0.950646	2.26038	1.36551	1.45296	0.983586	1.07499	1.0868	1.65308	1.24652
ALDH3B2	0.108706	0.152066	0.143426	0.127882	0.223906	0.0668718	0.50574	0.257218	0.142845	0.260526	0.163749	0.120732
ALDH4A1	4.29131	4.81491	3.59449	4.66695	8.34198	4.55697	9.04829	6.43822	5.87805	6.56252	8.21375	6.23277
ALDH5A1	8.82828	11.3497	9.13831	12.897	13.6076	16.0949	17.7955	17.86	19.0198	22.469	19.6399	23.5009
ALDH6A1	15.1519	14.0366	12.5167	16.0423	14.5741	16.5589	30.5131	24.8532	28.7555	29.3309	20.279	27.5876
ALDH7A1	56.0646	71.2713	65.1059	48.4324	75.6921	67.3589	78.5213	94.421	99.1562	65.6995	89.0455	76.8211
ALDH8A1	0.489742	12.3887	2.6762	0.309192	5.73948	1.44108	0.369836	8.02157	1.86199	0.273868	3.54598	1.42779
ALDH9A1	98.8845	115.802	115.991	83.3692	87.4041	91.5095	109.788	134.966	119.013	108.369	125.263	112.458
ALDOA	523.726	285.566	403.339	455.936	286.493	286.116	813.587	353.769	473.185	441.44	334.934	360.86
ALDOB	0.137704	8.65231	2.2654	0.0283492	0.400906	0.166773	0.292469	6.4148	1.99497	0.0262517	0.508202	0.0334551
ALDOC	1.13818	15.4795	7.1832	1.08307	7.01305	2.69564	0.573011	5.30648	3.95511	0.424321	2.50698	1.22898
ALG1	11.6338	15.6432	11.8746	16.8529	21.5089	15.381	14.2784	16.7025	11.0527	14.6347	24.5568	17.2475
ALG10	3.23172	10.1998	3.45343	17.3642	26.26	22.4701	5.27553	16.1837	9.18821	26.9655	39.7936	29.6928
ALG10B	0.816603	6.54855	1.82328	3.36229	7.22251	5.55573	1.16213	7.56379	3.34773	5.09544	6.78358	5.82491
ALG11	2.88159	27.6058	5.69489	21.9464	40.6987	38.0142	1.63667	12.0894	5.51084	23.5132	40.8563	37.9705
ALG12	1.98851	4.27918	1.90968	6.79636	7.26037	4.86865	4.06144	3.30333	2.10428	5.5018	4.23065	4.92513
ALG13	3.89867	19.6621	7.20558	5.98407	17.0645	11.4616	4.72683	17.7399	9.00373	7.15509	18.2414	10.7289
ALG14	18.2916	12.4438	11.0375	29.6377	16.6941	25.1779	14.6001	9.92445	13.6638	25.9085	16.2465	24.6481
ALG1L	44.071	22.791	30.8309	58.2087	42.4924	41.5378	58.9992	29.6639	33.5316	52.4845	40.2552	37.5408
ALG1L2	0.172378	0.632981	0.298509	2.27121	3.91926	2.13406	0.305096	0.356893	0.23784	1.51165	1.54499	2.09396
ALG1L9P	0.388453	0.915724	0.460915	1.28842	0.957399	0.940909	0.763922	0.863828	0.416865	1.08613	0.910224	0.859856
ALG2	6.63612	17.26	11.2096	26.0812	26.9766	29.6288	6.42906	13.1899	8.43015	39.9507	36.0035	41.0562
ALG3	15.2409	21.3413	16.359	25.4389	26.4291	20.6501	12.4513	12.3263	9.59755	18.1366	19.8421	18.2869
ALG5	67.406	80.2867	80.7594	82.4961	76.9357	86.8701	99.0984	95.2241	98.6087	110.835	113.547	108.394
ALG6	6.92468	12.1908	8.12306	10.7824	19.9215	15.0693	9.68212	21.2018	12.2378	16.6821	30.9831	20.7781
ALG8	63.3208	62.9507	58.2494	79.5274	88.9083	79.6957	68.0154	93.848	70.4315	93.5387	111.609	84.375
ALG9	10.4694	14.3051	10.5677	13.8685	15.8781	15.0748	13.2715	15.2376	13.4972	20.4868	21.286	18.8992
ALK	0.0266616	1.12044	0.20007	0.0109777	0.0443551	0.043053	0.037751	0.533602	0.257505	0	0.0562262	0
ALKBH1	16.0735	23.4903	18.7242	15.7903	12.3624	13.4603	16.1028	15.9648	15.7508	18.4038	14.4446	16.3266
ALKBH2	5.89575	27.8411	12.6464	17.2081	33.7006	22.158	3.65534	9.43783	4.42835	13.7802	14.6406	11.9336
ALKBH3	26.8011	35.6609	32.6618	28.6672	28.0128	27.5629	37.5718	35.4131	34.029	37.7899	37.7739	39.055
ALKBH4	3.01229	5.36596	4.36406	5.2854	3.97415	4.47214	3.03862	2.174	2.75271	5.1646	4.31809	5.66336
ALKBH5	16.5672	37.7977	22.3141	37.2123	29.3157	33.3656	18.0672	15.6478	16.0895	48.252	36.2723	40.4983
ALKBH6	17.1822	27.9719	20.3791	28.9672	47.5467	32.255	8.71481	10.2651	10.222	10.8209	14.6924	11.7963
ALKBH7	2.85503	2.04811	2.20944	2.84195	1.39186	1.65498	5.6862	1.03931	1.15435	1.9618	0.661639	1.28054
ALKBH8	8.62485	45.2608	22.0954	8.9964	20.4639	18.5256	9.37725	43.9337	23.517	17.2097	31.8521	25.7236
ALLC	0.0289187	3.68128	0.901419	0	0.577323	0.0933959	0.0409471	1.67646	0.478809	0.0882087	0.304931	0.112413
ALMS1	1.24093	15.7693	3.36144	2.84478	16.7737	10.148	1.45508	11.6507	5.11871	4.27305	16.656	10.5268
ALMS1P	0	2.26884	0.514797	0.216002	1.62914	0.536518	0	0.724098	0.337786	0.0400042	0.442534	0.152944
ALOX12	2.53244	15.6071	3.90499	2.23125	8.03329	4.07984	2.1314	7.13755	3.6489	1.43146	2.98776	2.16845
ALOX12B	0.517394	0.626488	0.231219	0.439809	0.703413	0.485121	0.732596	0.460737	0.153522	0.687266	0.527963	0.616338
ALOX12P2	0	0.935598	0.0522499	0	0.284444	0.162408	0	0.333169	0.138769	0.0920328	0.12726	0.0293215
ALOX15	0.264492	2.20907	0.538851	0.333113	0.724737	0.686712	0.5948	1.33143	0.429335	0.711848	0.590595	0.665263
ALOX15B	0.0769036	0.0251016	0.0177566	0.0506631	0.0341172	0.0165578	0.0871124	0	0.0282955	0.117287	0	0.0896818
ALOX15P1	0.745691	2.63679	1.72176	1.17695	2.61896	1.60552	0.615912	1.02925	0.457276	0.663403	0.65524	0.966215
ALOX5	0.0163056	0.159666	0.0188244	0	0.0542532	0.035107	0	0	0.029997	0	0	0
ALOX5AP	0.0328808	0	0.03796	0.0812304	0.0364678	0	0.0931143	0.0907688	0	0	0	0
ALOXE3	1.81349	6.76774	3.58708	2.78764	5.33672	3.37094	1.88304	2.7701	1.91277	1.65947	2.37116	2.77276
ALPI	0	0	0	0	0	0	0	0.0452064	0	0.0249752	0	0.0318283
ALPK1	0.717582	4.77258	1.55887	1.2962	4.66394	2.65807	0.688292	4.72863	1.93049	2.70657	6.24846	3.79416
ALPK2	0	0.00933575	0	0	0.0126888	0.0123163	0	0	0	0	0.0120636	0
ALPK3	0.363385	14.4268	2.07109	0.617382	3.10119	1.50713	0.422456	8.47915	2.73033	0.536702	1.62141	0.944177
ALPL	0.209115	0.0787569	0.0928529	0.317913	0.160565	0.190485	0.182211	0.177621	0.0591851	0.196261	0.135692	0.406436
ALPP	7.82156	9.93621	7.70137	7.67633	10.3387	6.46016	14.6014	17.6111	11.7364	7.68594	14.191	9.17213
ALPPL2	0.0669746	0.245934	0.0386602	0.124093	0.222843	0.10815	0.11854	0.0924429	0	0.0510719	0.211863	0.0650858
ALS2	6.00271	47.3813	14.4437	10.348	32.3605	21.0086	5.44419	25.3467	12.443	13.0947	26.5956	20.7551
ALS2CL	0.662245	7.69916	2.96368	2.15688	18.8327	7.76211	1.07466	3.34819	1.83432	1.6455	7.28115	3.91926
ALS2CR11	0.0507396	1.72977	0.299396	0.0371406	0.418935	0.15173	0.0638613	1.30731	0.331891	0.0257945	0.309122	0.13149
ALS2CR12	0.746802	15.0995	2.56254	0.222076	3.38211	1.60791	0.587457	6.81465	3.81631	0.0949131	1.13744	0.76606
ALS2CR8	0.515109	8.79294	2.02512	1.5133	8.29934	4.144	0.788499	9.5311	3.59844	2.76022	9.07213	5.00583
ALX1	0	0	0	0	0	0	0	0	0	0	0.0681084	0
ALX3	0.791098	24.3001	5.87122	2.67562	14.8531	6.47856	0.600077	4.36771	2.13106	2.88701	10.4271	4.72255
ALX4	0.00763971	0.511195	0.0352793	0	0.0847314	0	0	0.358525	0.196764	0	0.0483338	0.0148485
ALYREF	185.04	103.686	167.743	134.666	90.053	95.5642	260.496	102.561	161.838	174.282	106.046	120.67
AMACR	4.90839	11.9955	7.13358	20.4356	26.9153	27.0639	8.43168	14.3064	10.4049	35.7763	41.4312	41.1621
AMBN	0	0.136166	0	0	0	0	0	0	0	0	0	0.0405405
AMBP	0	0.237791	0.134569	0.0719907	0.290878	0.0313709	0	0.241332	0	0.0444429	0.245818	0.0566379
AMBRA1	15.3301	33.2276	23.331	8.55658	16.1757	11.2913	15.9067	20.4737	19.1848	9.91013	14.0528	12.8782
AMD1	136.201	219.733	205.506	188.513	140.242	235.193	121.971	139.605	157.327	288.442	189.411	293.047
AMDHD1	2.22869	3.76489	2.27956	2.76903	5.5074	3.38843	3.01728	3.18413	3.66848	3.81643	6.22551	4.48367
AMDHD2	0.219494	1.9105	0.865781	2.13887	6.00482	2.30385	1.45035	1.46431	0.773943	1.89693	1.73583	1.35092
AMELX	0	0.0816179	0.0577356	0	0	0	0	0	0	0	0.105466	0
AMELY	0	0	0	0	0	0	0	0	0	0	0	0
AMER1	0.267081	11.9464	2.12982	3.2013	6.5497	4.13712	0.273123	3.87759	1.17376	3.03234	3.20215	3.21072
AMER2	0	0	0	0	0	0	0	0	0	0	0.027641	0
AMER3	0	0	0	0	0	0	0	0	0	0	0	0
AMFR	52.1751	61.4116	53.2176	42.8985	40.1132	39.3977	84.2732	97.8248	77.5692	67.9501	78.9153	65.0649
AMH	0.165545	1.89121	0.692799	0.357849	3.44258	0.891071	0.410201	0.228496	0.190343	0	0.741869	0.522848
AMHR2	0.0672442	0.438976	0.129386	0.0553745	0.19888	0.0241302	0.0634757	0.0618767	0.123707	0.06837	0.0472701	0.0435652
AMICA1	0.294319	6.38562	1.0993	0.0142569	0.0576047	0.0745515	0.0735418	4.25356	1.62435	0	0.0730217	0.0336493
AMIGO1	0.304191	1.76514	0.62432	1.92047	2.3054	2.31049	0.215357	0.746427	0.310896	2.55159	2.60165	3.21889
AMIGO2	17.3651	49.246	34.7751	26.9286	51.9525	42.3603	22.2084	40.8179	29.8851	50.872	72.551	60.9075
AMIGO3	0.168608	1.97207	0.746172	1.2959	3.0232	1.87563	0.179054	0.620599	0.361882	1.05002	1.24451	0.98312
AMMECR1	4.28403	11.7911	5.77825	15.9916	16.0496	23.478	6.50634	12.4507	10.5083	29.4229	23.5404	32.5637
AMMECR1L	25.3035	108.876	43.5155	18.7562	44.4911	28.9155	26.9021	66.1584	39.8588	24.5359	43.9215	31.8972
AMN	0.02682	0.0875414	0.0309629	0	0.0892373	0.0577451	0.0379753	0.222112	0.0493399	0	0	0
AMN1	3.99775	7.00889	4.93516	6.45378	5.46551	6.79644	7.59411	8.8506	7.82786	9.83974	8.43079	9.27017
AMOT	0.955485	4.47512	1.77537	3.83636	6.62168	6.31774	1.36091	2.43476	2.38184	6.16517	8.07196	7.5382
AMOTL1	0.00464037	0.045439	0.0267859	0.0382126	0.0566125	0.019982	0.00657046	0.0128099	0.00853676	0.0212313	0.04893	0.0631331
AMOTL2	74.368	198.983	143.931	26.8463	60.0672	43.7549	82.6884	121.359	102.979	30.8339	54.0683	43.7077
AMPD1	0.190917	3.25742	1.22226	0.0714621	0.269492	0.186843	0.0983002	1.24571	0.702448	0.0794098	0.18301	0.236132
AMPD2	2.05643	8.44032	4.52593	5.31811	13.937	7.30087	3.15958	3.74431	3.57388	5.35171	7.49247	6.07185
AMPD3	7.29061	22.8454	10.1462	7.1461	21.066	10.9626	7.32434	15.0741	8.89178	7.90034	15.5307	9.40843
AMPH	0	0	0.0140716	0	0	0	0	0	0	0	0	0
AMT	0.227568	3.4354	1.62011	0.562194	5.38439	2.7969	0.161111	1.62287	0.872188	0.404911	1.51973	0.921458
AMTN	0	0	0	0	0	0	0	0	0	0	0	0
AMY1A	0	0.0112294	0	0	0.00763127	0	0	0	0	0	0	0
AMY1B	0	0.0123596	0	0	0.00839938	0	0	0	0	0	0	0
AMY1C	0	0.0122134	0	0	0.00830003	0	0	0	0	0	0	0
AMY2A	0	0.208796	0	0.0210708	0.0283788	0	0.0362301	0.070635	0	0	0	0
AMY2B	0.459939	21.5493	7.05771	0.71016	10.4148	3.85796	0.705515	20.4736	4.40697	0.935279	9.09337	2.53282
AMZ1	0.0283751	0.524832	0.0655165	0.0155776	0.104902	0.0509111	0.0401773	0.652754	0.0870015	0	0.0797864	0.0183832
AMZ2	67.088	50.4937	66.4459	76.0347	55.2963	77.1947	102.249	63.402	93.9327	112.224	71.4299	97.3535
AMZ2P1	3.68816	5.52415	3.69763	5.66465	8.86724	7.98002	4.51788	4.21988	5.33426	7.56765	8.44311	7.33335
ANAPC1	16.3288	67.3669	29.1711	19.0163	50.3313	35.959	22.2798	59.173	37.8848	29.5053	62.5306	47.1277
ANAPC10	66.2195	174.547	91.9999	81.03	133.986	123.585	62.1551	156.181	110.1	97.7638	129.909	119.312
ANAPC11	24.6001	10.2377	13.9161	30.4373	17.0182	12.5131	46.1961	10.9504	13.4637	16.6955	12.5806	9.20394
ANAPC13	27.363	29.7837	30.6215	73.9276	38.9471	69.1646	22.213	22.7173	25.9828	72.3995	43.7931	67.3266
ANAPC15	155.151	50.8428	105.437	144.334	60.597	96.8408	137.83	46.6595	105.914	103.762	50.3224	79.5977
ANAPC16	55.9629	28.6047	45.1295	69.2761	32.3901	56.782	67.6761	31.2335	57.988	75.1071	33.3109	59.9448
ANAPC1P1	0.0235791	0.0769633	0	0.233004	0.235363	0.101535	0.166933	0.260364	0.260268	0.287687	0.298354	0.412455
ANAPC2	3.95934	6.00738	3.57105	6.31712	12.4362	5.91069	6.85442	4.31219	3.84111	4.59959	6.58851	5.02002
ANAPC4	27.7245	102.864	58.8001	31.9295	112.059	68.273	41.5575	104.404	74.321	50.5775	114.431	80.9494
ANAPC5	104.962	100.505	105.894	99.6761	130.059	106.726	148.23	134.939	133.286	126.884	141.928	124.714
ANAPC7	37.0602	92.9127	53.1175	63.3773	112.913	84.2466	49.8463	77.5047	56.8999	80.5346	116.074	89.7371
ANG	1.76623	1.95599	1.31082	5.01269	4.09272	3.90466	2.18826	2.52493	2.14685	5.24309	6.7844	5.76226
ANGEL1	5.63757	11.9857	5.59372	12.3799	26.2383	16.7199	7.52219	11.2164	7.54955	14.0046	21.9571	16.1692
ANGEL2	7.608	33.7017	15.3162	12.5597	28.3025	19.6005	8.53401	31.6644	15.5	21.2335	38.3399	24.9649
ANGPT1	0	0	0	0	0	0	0	0	0	0	0	0
ANGPT2	0.372633	1.6174	0.988532	0.28727	1.08157	0.469432	0.59498	0.963007	0.904306	0.447391	0.93632	0.616382
ANGPT4	0.021738	0.354768	0.200767	0	0.0964376	0.0234016	0.0307796	0.240034	0.0399908	0	0.0916858	0
ANGPTL1	0	0.538135	0.0815723	0.00969756	0.417951	0.177485	0	0.422615	0.086658	0.0359203	0.397357	0.183107
ANGPTL2	0	0.0190792	0	0	0.0648295	0.0125853	0	0	0	0.0178294	0.0493081	0
ANGPTL3	0	0.256448	0.045352	0.0323495	0.827817	0.105726	0.0278117	0.704888	0.180673	0.0898683	0.787027	0.19088
ANGPTL4	7.24139	19.0164	10.0573	1.12035	2.23905	0.897673	7.27055	7.93547	4.15801	0.669329	1.24947	0.469145
ANGPTL5	0.0176346	0.23024	0.122152	0.0145218	0.0782334	0	0	0.194724	0.0973255	0	0.0743786	0.0342745
ANGPTL6	1.21431	2.89926	1.86918	4.81463	7.45715	5.68892	1.59202	1.11738	1.36518	4.21834	3.60414	3.6713
ANGPTL7	0.0186589	0.274066	0.0430824	0.0921918	0.124167	0.120522	0.0528397	0	0	0.0853709	0.118049	0.181327
ANHX	0	0	0	0	0	0	0	0	0	0	0	0
ANK1	0.112484	0.521357	0.249331	0.155617	0.174657	0.174374	0.0828207	0.037262	0.107606	0.0960687	0.0664206	0.148664
ANK2	0.345089	1.52062	0.541154	0.296016	1.19605	0.777053	0.570061	2.24662	1.31732	0.451741	1.47977	0.933411
ANK3	0.819971	4.84287	2.08515	0.793854	2.83887	2.13762	0.815856	4.08664	2.36464	1.19647	3.43975	2.53268
ANKAR	0.586286	15.6179	3.38425	0.770916	4.04829	2.25994	0.696249	11.6164	2.99217	1.2547	2.73206	2.00332
ANKDD1A	0.161023	22.2936	5.2206	0.20995	12.8138	3.71251	0.151999	22.7071	4.04848	0.163719	10.1874	1.74738
ANKDD1B	0.330702	20.2637	3.12371	0.272328	5.6684	2.13607	0.425684	14.4407	3.70561	0.0917015	4.31128	1.4608
ANKEF1	8.82579	51.6079	20.3404	17.1623	28.4088	27.6806	9.03231	41.1895	18.9494	27.2205	39.2292	36.5155
ANKFN1	0.017213	0.0280919	0	0	0.0190908	0.0185303	0	0	0	0	0	0
ANKFY1	14.2636	47.387	21.2633	16.7541	40.1329	27.9241	15.1491	26.6573	20.6275	20.8928	32.6541	27.8809
ANKH	3.62787	18.2273	5.53346	2.51402	5.65454	3.42897	4.97833	15.2119	7.01108	3.61618	4.76429	3.83707
ANKHD1	15.43	107.527	40.1402	15.7549	73.068	43.6102	16.2147	73.1174	36.9038	22.5312	55.4617	40.4275
ANKHD1-EIF4EBP3	15.8452	111.34	41.5804	16.1208	75.11	44.7715	16.5294	73.6338	37.6704	23.0291	56.5155	41.5483
ANKIB1	11.8388	75.1667	26.5741	17.796	45.7658	35.8542	16.8116	59.6192	33.5158	30.9898	51.5265	44.2447
ANKK1	0.0328421	0.375192	0.170619	0.0270449	0.346036	0.141422	0.0232511	0.271985	0.0302093	0.0250439	0.24241	0.0319159
ANKLE1	0.428361	5.9317	1.91818	0.288612	2.00114	0.838443	0.404354	1.93501	0.668643	0.178172	0.602242	0.353208
ANKLE2	28.8039	116.734	52.178	35.7991	83.2055	53.2738	31.9512	68.3176	40.9099	42.0292	74.9474	54.3083
ANKMY1	0.502821	4.12308	0.86366	1.94913	5.72636	2.82534	0.798787	2.30214	0.69941	1.38409	2.58632	1.3825
ANKMY2	19.5473	64.7901	40.492	32.2476	70.0785	59.2063	26.5669	63.887	46.364	55.0123	91.3731	74.2053
ANKRA2	3.51472	22.4793	8.79522	6.74296	24.6321	13.6213	5.21872	14.58	6.25623	9.67759	17.709	11.8531
ANKRD1	148.673	389.641	283.858	72.625	188.471	131.47	99.7141	162.929	150.92	88.1096	103.009	109.285
ANKRD10	17.1888	183.885	59.4935	16.5667	140.019	49.7653	17.3472	160.971	49.4803	18.0467	106.948	42.0611
ANKRD11	2.57335	55.7787	10.0178	6.28658	33.7408	20.4447	2.70526	16.026	5.53945	5.10392	12.4068	10.5677
ANKRD12	0.707774	155.464	21.983	1.76035	31.5309	16.666	0.803765	72.1134	10.7999	2.96982	24.8365	12.6251
ANKRD13A	6.51811	25.2863	10.5473	15.7155	27.4827	20.6483	7.58007	15.1912	9.10152	21.544	22.3766	21.412
ANKRD13B	0.236891	3.15732	1.39781	1.72317	4.84598	3.14526	0.167711	1.48955	0.58107	1.00357	2.49788	2.37884
ANKRD13C	28.1928	73.7069	51.0421	17.7308	29.119	28.161	31.6557	61.7777	49.1814	30.8038	40.8542	37.108
ANKRD13D	7.75754	17.6887	9.63338	4.90819	13.9939	5.38981	17.45	13.5173	9.51422	4.64295	9.63021	5.23971
ANKRD16	1.25054	9.66204	3.25293	3.0894	6.3028	3.81722	0.717241	3.67066	1.16486	2.31763	4.27302	2.76899
ANKRD17	19.1221	138.803	49.7056	14.8444	53.0328	40.0155	16.7702	80.22	43.4384	21.5753	52.7258	43.2691
ANKRD18A	0.893711	18.706	4.28183	3.58779	36.4145	16.4881	0.569447	15.3887	3.6582	3.15196	29.0249	11.0735
ANKRD18B	0.0111267	0.0544772	0.0128455	0.00916268	0.0370217	0.0479132	0	0.0614316	0.0204696	0	0.04693	0
ANKRD18DP	0	0.0235409	0	0.0118783	0	0	0	0.0398191	0	0	0	0
ANKRD19P	0.235311	7.73973	1.94341	0.298115	1.56589	0.720987	0.307556	4.94684	1.26539	0.634934	1.45056	0.738796
ANKRD2	0.633143	2.34841	0.598047	0.758375	0.989483	0.681599	0.651993	1.50948	0.952999	0.790048	0.424845	0.167806
ANKRD20A1	0.0118937	0.524089	0.0411927	0.0293827	0.540838	0.307294	0.0168407	0.22983	0.0437609	0.0181392	0.476565	0.184932
ANKRD20A11P	0	0	0	0	0.0425291	0	0	0	0	0	0	0
ANKRD20A12P	0	0.117232	0.0276429	0	0.0265563	0.0515534	0	0.0660988	0	0.0365176	0.151487	0
ANKRD20A19P	0	0.0534937	0	0	0.00908834	0.0176431	0.0116027	0	0	0	0	0
ANKRD20A2	0	0	0.00686545	0	0.0263823	0	0	0.0164165	0	0	0.0250824	0
ANKRD20A3	0.00354187	0.161851	0.016356	0.0145834	0.204269	0.0915105	0.00501506	0.0782197	0.0195477	0.00540175	0.194204	0.0550718
ANKRD20A4	0	0.0193776	0.0137075	0	0.0526746	0	0	0	0	0	0.0250396	0
ANKRD20A5P	0.0563241	1.19499	0.208079	0.408161	2.22388	1.15206	0.175453	0.777423	0.207236	0.274882	1.66293	0.700617
ANKRD20A8P	0	0.0185697	0	0	0.075718	0	0	0.0314104	0	0	0.0239957	0.022115
ANKRD20A9P	0	0.00181412	0.00384986	0.000915366	0.00123284	0.0023933	0.00157392	0	0.00204494	0.00169528	0.00468838	0.00216046
ANKRD22	8.7753	15.4336	11.3775	13.667	14.7326	15.3159	10.2876	19.2465	14.3885	19.9071	21.0487	21.0496
ANKRD23	0.16173	7.49608	1.25098	1.01218	9.09422	3.74331	0.366399	3.66098	0.862838	0.7893	3.17195	1.35165
ANKRD24	0.0622335	0.609398	0.203566	0.119579	0.333609	0.167491	0.234983	0.171798	0.24806	0.0949131	0.28436	0.241914
ANKRD26	0.462	11.9433	3.12197	0.928296	16.9912	7.71237	0.566941	11.8014	3.70569	0.873707	13.4584	6.04615
ANKRD26P1	0.538778	8.83748	2.97617	0.0561613	0.809344	0.337728	0.0965663	5.74217	1.39266	0.0520061	0.402711	0.119297
ANKRD26P3	0	0	0	0	0	0	0	0	0	0	0	0
ANKRD27	7.3427	26.9971	12.2553	20.4024	35.2895	26.3791	9.81255	14.2898	10.7134	27.0164	31.5829	30.5656
ANKRD28	16.5584	72.7527	38.9533	16.2068	40.8852	33.7091	23.7403	81.4944	51.1298	30.0155	67.2055	49.4696
ANKRD29	3.25177	12.6827	5.47205	4.28142	14.3853	7.11994	5.41071	12.831	8.44944	6.16413	9.87962	8.39115
ANKRD30A	0	0	0	0	0	0	0	0	0	0	0	0
ANKRD30B	0	0	0	0	0.0100312	0	0	0	0	0	0	0
ANKRD30BL	0	0	0	0	0	0	0	0	0	0	0	0
ANKRD30BP2	0	0.0199388	0	0	0.0135501	0	0	0	0	0	0	0
ANKRD30BP3	0	0	0	0	0	0	0	0	0	0	0	0
ANKRD31	0.0415096	0.620991	0.151752	0.074062	0.682896	0.402178	0.0293875	0.534748	0.165456	0.253227	0.452285	0.25548
ANKRD32	16.1865	75.2467	40.6991	16.4047	61.813	44.7187	17.3987	89.8811	49.6434	25.8221	77.2785	48.8292
ANKRD33	0	0.0343676	0	0	0	0	0	0	0	0	0	0
ANKRD33B	0.0492173	1.71601	0.45456	0.0589522	0.317594	0.293821	0.0380119	0.308787	0.123469	0.136476	0.207587	0.113051
ANKRD34A	0.173416	0.226415	0.160164	0.466498	1.33352	0.659632	0.114588	0.0957445	0.0638059	0.335007	0.414477	0.763984
ANKRD34B	0	0.554214	0.122514	0	0.0235396	0.0228486	0	0.322246	0.0585685	0	0.0223797	0.0206257
ANKRD34C	0	0	0	0	0.00853875	0	0	0	0	0	0	0
ANKRD35	0.0124171	0.607948	0.243698	0.0715768	0.137717	0.066837	0.0175818	0.377056	0.20559	0	0.235676	0.168937
ANKRD36	0.266488	6.26276	1.43828	0.619941	10.8396	3.52149	0.169798	3.43916	0.91922	0.528351	5.71827	1.65743
ANKRD36B	0.188353	2.37948	0.595971	0.390637	3.78343	1.4344	0.16792	1.71393	0.513346	0.425571	1.73598	0.786401
ANKRD36BP1	7.74228	34.2228	5.96752	17.3239	24.4339	20.752	8.34178	23.6784	13.0806	21.4813	20.8022	20.8828
ANKRD36BP2	0	0.86666	0.111466	0	0.240941	0.0519706	0	0.399802	0.0444059	0	0.203617	0.093829
ANKRD37	11.1327	25.6843	17.7559	16.8624	21.5703	19.2525	11.0785	25.1781	15.8744	17.1149	19.2346	17.9877
ANKRD39	6.13825	6.45081	4.61692	11.0285	10.4697	8.31008	11.9177	6.16176	6.24502	8.51047	7.06083	6.95933
ANKRD40	17.9095	57.4927	29.4991	41.2915	40.8262	48.0277	11.8142	30.0012	17.6531	44.7441	37.8957	44.1339
ANKRD42	2.44489	12.9279	4.44082	3.26158	5.80283	4.28138	2.4925	9.22391	4.79765	3.87788	5.43097	4.40341
ANKRD44	0.556869	4.32218	1.32316	0.997127	4.7255	2.2655	0.751816	2.75276	1.13167	1.52082	4.17858	2.86943
ANKRD45	0.0312682	0.102061	0.0180491	0.0514976	0.0693585	0.0168306	0.0664106	0.129475	0.0287616	0.166906	0.230794	0.0911592
ANKRD46	1.5484	7.48687	3.18656	7.72967	11.3599	10.6537	1.62049	5.41602	2.37084	15.2396	17.7264	15.3838
ANKRD49	5.45822	65.8614	20.3719	12.7442	54.5073	29.3089	4.90402	56.2161	16.0903	16.4482	31.1114	22.6231
ANKRD50	1.0823	19.8247	4.17042	5.93778	23.3598	16.4191	0.846888	15.2007	4.29653	11.6268	33.0253	23.0929
ANKRD52	2.21433	33.0756	8.03116	13.2688	45.0621	24.134	1.56426	12.6383	4.59727	11.2423	22.3009	17.6089
ANKRD53	0	0.9644	0.181922	0.0973232	0.480619	0.148435	0.0278904	1.03314	0.144948	0	0.415397	0.153136
ANKRD54	2.80513	15.6497	7.67122	14.4824	13.8347	12.6147	2.36623	8.51254	3.14755	14.4729	10.0273	12.4894
ANKRD55	0.0334069	0.517947	0.0385674	0	0.0741027	0.0359636	0	0.368884	0.0614578	0.0254747	0.0352257	0.0973945
ANKRD6	0.344706	7.93334	1.98977	1.02537	2.17683	1.98418	0.488081	7.51549	2.3554	1.38403	2.00281	2.28337
ANKRD61	0.410837	12.8352	2.23599	1.95741	25.4191	7.64511	0.872578	9.72112	2.59134	0.805594	18.0089	6.33098
ANKRD62P1-PARP4P3	0	0	0	0	0.0301132	0	0	0	0	0	0	0
ANKRD63	0	0	0	0	0	0	0	0	0	0	0	0
ANKRD65	0.0762019	0.497452	0.263919	0.0784387	0.253545	0.102542	0.107897	0.315537	0.175233	0	0.241052	0.0370265
ANKRD66	0	0.0644758	0	0	0	0	0	0	0	0	0.0833152	0
ANKRD7	0	0.100444	0.142105	0.0253409	0.0682596	0.0993836	0.0871445	0.254848	0	0	0.0648963	0.17943
ANKRD9	0.410909	0.880178	0.326139	1.29006	2.84835	1.46531	0.254547	0.354478	0.141739	0.783354	0.59576	0.848558
ANKS1A	4.10288	13.113	6.67232	5.8206	11.7116	8.62142	4.24534	4.9915	4.37879	6.53814	8.41678	7.07979
ANKS1B	0.813411	5.40671	2.55598	1.67236	4.55853	3.65343	0.320351	1.54653	1.11983	1.76634	4.40775	2.70121
ANKS3	0.494939	4.59263	1.64888	1.18779	6.46171	2.45096	0.300343	1.60052	0.62436	0.496036	2.20682	0.961961
ANKS4B	0.0718491	0.234518	0.116127	0	0.127499	0	0.101734	0.0793368	0.0264358	0	0	0
ANKS6	2.67601	16.1533	5.40305	9.25726	26.2708	12.5548	4.79838	7.43562	4.86925	10.8892	18.606	13.139
ANKUB1	0	0.027558	0.0194942	0	0	0.0181781	0	0	0.0310644	0	0	0
ANKZF1	1.45688	20.3393	6.67287	7.32871	39.447	18.5648	1.32292	8.26213	3.43763	8.52537	21.273	11.6342
ANLN	66.3849	488.501	220.277	56.3466	322.112	184.389	62.4372	520.87	212.944	84.1278	408.474	207.193
ANO1	0.140047	0.60501	0.351892	0.0814067	0.137051	0.159633	0.139975	0.204673	0.106087	0.0628198	0.0868655	0.0960687
ANO10	27.8001	37.6573	25.4222	31.785	45.9734	34.6374	43.113	75.2891	47.8322	53.3103	85.7191	56.7338
ANO2	1.07851	2.07185	1.10244	2.02606	2.05592	1.57226	0.843089	0.961411	0.764709	1.28504	1.16092	1.15727
ANO3	0.00703482	0	0	0	0.0390113	0	0	0.0194199	0	0	0	0
ANO4	0.0101356	0.562411	0.152116	0.033386	0.157378	0.109113	0.0430541	0.0559594	0.0745847	0.0309159	0.0854992	0
ANO5	0	0	0	0	0	0	0	0	0	0	0	0
ANO6	0.0408655	0.0381104	0.00673972	0.0144223	0.0129496	0.0251388	0	0.0161158	0.0107399	0.0267105	0.0369345	0.0113466
ANO7	0.0469409	0.888659	0.151738	0.45613	0.510206	0.373947	0.265861	0.44058	0.103627	0.415223	0.395972	0.510912
ANO8	0.553162	1.90402	0.986942	1.14294	3.97106	2.18709	1.28167	1.11056	1.01764	0.966344	1.90891	1.46608
ANO9	0.493842	1.63562	0.85519	0.909027	4.865	2.29855	1.13114	0.962307	0.774903	0.620253	1.7766	0.98806
ANP32A	333.917	305.906	393.748	340.989	309.174	405.776	306.763	252.056	371.931	358.593	311.117	384.154
ANP32A-IT1	0.0254548	1.28783	0.161628	0	1.07281	0.219224	0	1.0189	0.187314	0	0.751539	0.173159
ANP32AP1	0.509252	0.554073	0.718566	0.652338	0.125513	0.548226	1.20178	0.468603	1.24914	1.38074	1.07395	0.879805
ANP32B	339.47	333.164	400.441	418.971	389.113	448.961	331.129	242.965	339.901	399.658	310.568	410.983
ANP32C	0.414625	0.193336	0.136764	0.341437	0.394163	0.127531	0.335476	0.163513	0.326903	0.542014	0.499655	0.34537
ANP32D	0	0	0.243481	0	0	0	0.149312	0	0	0.32165	0.222384	0
ANP32E	85.4096	165.668	127.87	119.761	133.285	192.294	105.458	121.668	171.374	171.683	160.414	221.557
ANPEP	0.0800851	0.317415	0.13208	0.0188425	0.0761329	0	0.0323987	0.189495	0	0	0.0482544	0.0444724
ANTXR1	0.0175875	0.774986	0.0270724	0.014483	0.0715226	0.0189335	0.0166019	0.550245	0.0647106	0.017882	0.0247267	0.0113944
ANTXR2	11.4548	23.4078	18.2255	12.0725	19.6047	18.9134	15.0592	36.1166	24.0499	19.1333	37.2991	27.5185
ANXA1	671.004	1192.67	1127.01	611.184	1169.74	1056.25	810.331	2003.2	1386.81	862.888	1633.31	1259.78
ANXA10	0.0288588	0.188392	0	0	0.128028	0.12427	0	0.318663	0	0	0.365159	0
ANXA11	79.8615	90.7182	93.4164	72.6673	71.6088	67.9423	108.877	92.6855	98.9685	95.7633	87.0965	98.1377
ANXA13	0.0262139	0.0427815	0.0302632	0	0	0	0	0.289457	0	0	0	0.0509492
ANXA2	2951.87	3236.91	3212.72	2175.33	2772.41	2411.2	3096.4	4587.39	3454.29	2487.33	3594.64	2674.81
ANXA2P1	0.248749	0.405963	0.394863	0.179235	0.344856	0.368205	0.220132	0.772515	0.171606	0.474212	1.11474	0.3626
ANXA2P2	31.2074	34.8558	28.4103	22.0238	26.94	23.8499	98.6212	149.331	114.647	75.6948	115.895	87.0478
ANXA2P3	0.0309323	0.0504822	0.0357105	0	0	0	0.131395	0	0.0569054	0	0	0.06012
ANXA2R	0.428801	3.17607	1.40896	3.53111	3.76806	3.19582	0.373634	1.18372	0.970898	1.45886	1.87815	2.17971
ANXA3	302.97	314.893	337.584	281.561	364.96	353.135	410.166	554.652	504.33	403.533	466.882	431.042
ANXA4	153.875	133.311	151.357	126.89	133.342	138.368	184.201	161.667	192.343	163.409	164.863	159.217
ANXA5	919.735	763.257	896.408	698.224	674.119	684.889	1115.62	1113.54	1091.75	961.195	961.161	900.193
ANXA6	30.632	36.2305	34.0637	26.4944	43.742	32.2547	39.0071	60.4322	44.4903	32.7531	54.6196	42.6785
ANXA7	88.8603	106.648	93.203	125.88	136.757	144.124	120.026	126.678	134.334	181.64	186.397	189.538
ANXA8	0.278263	1.47201	0.299092	0.655829	0.734301	0.599118	0.326071	0.42381	0.194174	0.380481	0.202353	0.522182
ANXA8L1	0.309878	1.63925	0.333073	0.730339	0.817727	0.667186	0.363117	0.47196	0.216235	0.423709	0.225343	0.581509
ANXA8L2	0.576266	1.64583	0.689043	0.745713	1.52935	0.952708	0.815955	0.511329	0.681519	0.596376	0.998264	0.840021
ANXA9	4.85353	23.4643	7.82343	9.01165	15.1587	9.58734	12.6748	13.1455	10.9084	14.8742	11.008	11.2577
AOAH	0.0979867	0.719623	0.301661	0.215174	0.489043	0.421943	0.0462476	0.270496	0.0300439	0.373602	0.551047	0.126964
AOAH-IT1	0	0	0.0841348	0	0.0808275	0	0	0	0	0	0.15369	0
AOC2	1.7863	24.2428	6.43996	2.271	17.3613	6.59558	1.1759	9.73252	4.64105	1.98349	10.0456	4.14185
AOC3	0.487617	7.61936	2.52724	0.615131	4.59114	1.95455	0.367252	2.66353	1.22152	0.316456	2.75679	1.10905
AOC4	0.0805763	1.31502	0.465116	0.0497649	0.379807	0.173486	0.0570454	0.444868	0.555878	0	0.169926	0.117456
AOX1	0.296281	4.91825	0.987053	0.125477	0.694759	0.346295	0.191778	2.14989	0.669645	0.103283	0.321337	0.148076
AOX2P	0.0894909	1.93517	0.400344	0.00921177	0.14888	0.108382	0.0158392	0.957291	0.144055	0.0511814	0.0471815	0.0434836
AP1AR	42.3043	64.0497	66.6938	30.1541	52.9077	49.3294	62.6451	104.692	92.2502	60.4235	97.2098	76.8081
AP1B1	29.0352	49.2781	28.9971	27.7948	43.2436	30.0414	48.0889	41.6904	38.356	32.133	38.7626	36.6181
AP1B1P1	0	0.65926	0.174882	0	0.0560026	0	0	0	0	0	0	0
AP1G1	28.6115	94.245	48.2303	41.242	75.0576	69.8476	34.7789	82.4509	54.7224	75.1071	120.497	99.1888
AP1G2	14.3745	35.8764	21.8752	20.9004	85.5266	42.1097	23.2933	25.5323	21.7699	19.5976	41.5212	28.7567
AP1M1	9.27388	11.8858	8.67	16.1942	16.9877	13.3491	15.2579	6.17121	8.45013	14.4367	12.3386	12.4577
AP1M2	198.372	175.846	178.768	166.144	160.975	155.377	284.494	189.999	243.146	208.009	170.797	193.148
AP1S1	215.361	148.23	164.216	304.875	182.257	224.981	235.416	158.738	185.925	314.112	210.485	252.622
AP1S2	8.60634	15.7136	8.9836	11.8267	10.2014	12.6236	9.59649	16.5812	14.3155	14.0007	9.90675	13.2424
AP1S3	6.29197	31.1975	9.33587	22.9164	18.0882	25.8247	5.52567	14.7768	8.79176	24.9527	13.225	21.3958
AP2A1	7.829	7.12868	6.86144	9.90644	10.92	7.59306	23.4381	7.34685	10.6704	10.7024	9.11096	9.53347
AP2A2	13.8299	17.4037	14.061	16.4035	23.167	16.3366	27.2271	16.0684	18.3806	20.0252	23.794	20.4125
AP2B1	168.694	162.472	140.478	169.879	172.559	196.348	255.296	258.137	280.375	246.47	237.986	264.907
AP2M1	587.915	389.444	472.301	560.907	442.658	488.498	703.252	431.989	585.473	559.655	412.495	524.708
AP2S1	213.485	93.6501	160.228	188.204	96.0108	114.457	190.338	78.621	112.04	115.137	69.7587	83.7155
AP3B1	32.6829	91.9003	54.5911	36.0097	78.4561	72.5224	44.3639	116.13	80.6549	56.8446	104.268	88.5386
AP3B2	0.563545	3.78923	1.56143	0.60329	1.73756	0.946411	0.494725	1.40012	0.767186	0.412545	0.73684	0.328591
AP3D1	30.2288	46.2203	34.0115	24.6072	37.8959	27.6342	42.2874	26.7671	29.4161	22.4339	24.2107	25.1384
AP3M1	20.7641	61.0803	27.5049	52.1934	58.1815	68.1892	29.6032	56.2886	39.4568	75.2286	64.443	75.2136
AP3M2	3.9483	42.0976	12.1246	13.5676	34.7672	21.4238	4.18887	26.7617	9.71268	14.8197	20.9962	16.7853
AP3S1	110.439	49.5403	88.9384	100.095	45.1644	91.618	143.989	77.626	138.03	137.354	68.0465	115.478
AP3S2	8.80292	23.1486	10.6326	24.6843	12.3494	18.3591	7.83418	12.0171	7.79265	29.355	14.898	22.513
AP4B1	5.96141	23.0538	12.1853	15.0949	39.0636	24.0119	5.91276	16.6952	8.37098	16.9758	32.2497	20.6264
AP4B1-AS1	4.76829	17.9614	10.4259	10.3718	30.3419	18.1737	5.08074	14.6256	7.44299	15.3157	27.9327	17.6928
AP4E1	6.12034	37.1504	14.2381	6.67774	18.3905	15.2323	6.65207	26.6689	14.499	10.0009	20.737	15.8207
AP4M1	5.16395	7.18723	5.1874	11.9105	18.2976	12.0328	6.99529	5.06031	5.88094	10.3985	13.4831	12.8608
AP4S1	3.90311	12.3842	5.23035	5.35691	5.07603	6.40583	3.62826	9.35264	6.06268	5.08647	4.61004	5.01888
AP5B1	3.55218	30.9702	8.30412	3.94192	8.62377	6.14163	4.09724	19.9789	7.52497	4.78978	5.99558	6.09177
AP5M1	8.39221	60.7744	16.8226	36.0541	41.6304	49.3701	9.85778	55.8317	21.123	64.2834	63.1672	71.4331
AP5S1	1.1931	3.44232	1.64797	7.40385	5.38757	5.1606	1.53852	1.52918	1.01907	7.6359	4.80759	6.7497
AP5Z1	0.105929	0.975526	0.541579	0.504691	1.98046	0.944868	0.396398	0.480405	0.250553	0.196172	0.622306	0.573531
APAF1	7.19496	43.747	17.0351	12.2276	32.6086	26.5376	7.48242	34.7224	17.969	17.4738	36.8128	30.1804
APBA1	0.228328	0.859133	0.278243	0.752097	1.00591	0.812514	0.134707	0.175086	0.221693	0.715798	0.454767	0.788938
APBA2	0.137779	0.936912	0.397657	0.160734	0.343823	0.271927	0.195087	0.665604	0.295714	0.192618	0.242134	0.15621
APBA3	1.18039	2.30538	1.36273	2.07154	2.83293	1.49987	3.6167	1.28204	1.06797	1.47559	1.91799	1.35395
APBB1	0.318363	0.710086	0.281782	0.297122	0.400173	0.285607	0.300521	0.380837	0.390456	0.275139	0.335696	0.28876
APBB1IP	0	0	0	0.0130404	0	0.0340952	0	0.043715	0	0	0	0
APBB2	24.6671	50.3734	35.1876	16.7166	33.8196	24.8622	35.326	46.2786	43.6238	25.7408	40.1939	32.6008
APBB3	0.986882	19.1379	5.71898	2.72487	36.3774	14.5613	1.23297	9.29476	4.09387	1.7412	14.0788	5.67909
APC	1.60467	51.97	10.4491	3.32654	18.6892	12.9821	1.54988	27.6988	8.911	6.04728	23.0917	18.0183
APC2	0.0205687	0.315545	0.090235	0.067752	0.0775629	0.0974288	0.029124	0.193055	0.0681116	0.0815611	0.0867542	0.159909
APCDD1	0.44008	0.212806	0.376341	1.00666	0.741171	0.719413	0.784675	0.539936	0.329838	0.894895	1.06557	0.570225
APCDD1L	0	0.0218994	0	0	0.0595298	0.0144455	0	0.0370425	0.0246858	0	0.0565965	0
APCDD1L-AS1	0	0.130059	0	0.0164063	0.110482	0.0214478	0.0282097	0.0549983	0.0733037	0	0.0420154	0
APCS	0	0	0	0	0	0	0	0	0	0	0	0
APEH	71.4803	81.4945	72.7159	84.7594	127.104	92.3051	120.978	135.506	115.233	102.781	145.316	122.126
APEX1	175.451	206.252	175.577	330.258	389.779	360.765	189.49	193.067	192.179	287.39	303.433	296.793
APEX2	34.264	56.2449	39.6949	82.0377	75.4733	75.4893	39.9076	42.644	36.816	78.7952	68.4757	77.5591
APH1A	98.5733	53.1433	82.3769	123.012	64.9952	92.746	115.359	53.6193	84.4503	119.532	73.2573	105.554
APH1B	0.647344	2.63307	0.862316	2.97703	4.05373	4.0205	1.00121	2.52932	1.33747	5.92364	5.88075	5.96182
API5	132.603	187.46	180.703	125.438	159.875	186.919	172.767	221.282	262.941	192.473	211.446	232.615
APIP	43.2192	44.4769	44.4153	47.235	43.6634	52.5661	54.0044	60.4788	60.151	63.4335	62.233	57.2909
APITD1	14.7189	11.7056	16.8656	19.0599	12.3228	17.8587	17.5389	10.6895	18.3354	18.1866	9.69727	18.6869
APITD1-CORT	12.5218	10.5823	14.3888	16.4824	11.5839	15.6327	15.3385	9.70015	15.9645	15.8106	8.59762	16.1494
APLF	0.770295	2.16015	1.91634	1.92978	5.90809	4.30975	1.22894	4.61225	2.73439	3.88838	9.47222	6.87421
APLN	0	0.0422773	0	0.479975	0.229847	0.306762	0	0	0	0.177785	0.0546304	0.0251743
APLNR	0	0.105497	0.0124379	0.0266157	0.107541	0.0695891	0	0.118964	0.05946	0	0.0908815	0
APLP1	2.98276	6.25876	3.87642	3.08786	5.82235	3.13764	4.63367	5.69324	2.97882	2.20954	4.74468	2.51768
APLP2	213.752	463.485	292.625	189.097	451.517	272.16	234.94	736.042	366.619	176.718	561.233	282.786
APMAP	115.668	124.703	115.324	102.961	142.425	106.284	125.496	173.2	125.143	92.6769	168.515	104.367
APOA1	0.512091	1.67148	0.644939	0	0.103265	0	0.131834	0.642566	0.0856436	0	0	0.0904817
APOA1BP	80.0902	35.3826	68.6799	87.702	45.3226	61.8376	108.392	57.7924	79.7691	92.4906	66.6177	85.7957
APOA2	0.0882847	0	0	0	0.0979158	0	0	0	0	0	0	0.17159
APOA4	0	0	0	0	0	0	0	0	0	0	0	0
APOA5	0	0.0352748	0	0	0.0239721	0.0232684	0	0	0	0	0.0455819	0
APOB	0	0	0	0	0	0	0	0	0	0	0	0
APOBEC1	0	0.0764024	0.162139	0.192755	0.0519217	0.20159	0	0.129234	0.258371	0.0713976	0	0
APOBEC2	0.0766683	2.75273	0.678588	0.08418	1.30383	0.440191	0	2.3281	0.940297	0.350783	0.970108	0.347695
APOBEC3A	0.347025	0.707939	0.400631	0.333397	0.288662	0.217924	0.0818941	0.159663	0.212804	0.132313	0.365918	0.337238
APOBEC3A_B	52.1699	56.0407	66.6537	39.1575	49.8833	48.7449	56.1256	62.8115	59.6191	56.9889	67.2258	57.6891
APOBEC3B	239.664	245.441	253.71	206.191	215.912	216.472	280.914	340.657	294.302	260.171	307.423	269.872
APOBEC3C	81.371	55.8604	65.9019	108.775	66.1929	119.379	117.349	73.49	114.922	171.363	88.223	150.102
APOBEC3D	0.734072	5.7995	2.06088	0.796835	3.66369	1.4907	0.543322	3.03965	1.1663	0.457994	1.79436	0.843074
APOBEC3F	4.57345	13.79	5.96986	8.05862	8.49691	8.10451	5.06539	6.4157	6.0621	11.3044	9.3298	10.357
APOBEC3G	0.27323	1.89515	0.65716	0.225	0.454556	0.318653	0.741513	0.565696	0.293215	0.451432	0.672246	0.354033
APOBEC3H	0.803754	0.357748	0.717023	0.782219	1.013	0.629285	1.7071	0.403417	1.2098	1.00294	0.770466	0.994111
APOBEC4	0	0.0735972	0.0520618	0	0.0500153	0.048547	0	0.0829923	0	0	0.0317006	0
APOBR	0	0.0179723	0.0127134	0.0362738	0.122137	0.0711306	0.0155927	0.0303999	0	0.10077	0.0696711	0.042807
APOC1	12.5004	2.66099	8.0523	11.0398	5.22416	5.85092	7.31078	2.25051	4.33271	5.52596	3.24749	2.28873
APOC1P1	0.133414	0.217735	0.308046	0.219729	0.0986457	0.239375	0.0629687	0.122765	0.245439	0.0678239	0	0.0864346
APOC2	0	0	0	0	0.254124	0.123332	0	0	0	0	0	0
APOC3	0	0	0	0	0	0	0	0	0	0	0	0
APOC4	0	0.554073	0	0	0.0753076	0.0730968	0	0	0	0	0	0
APOC4-APOC2	0	0.186307	0.0263582	0	0.126611	0.0737363	0	0	0	0	0	0
APOD	0.184773	0.180932	0.255978	0.395609	0.245916	0.278479	0.261626	0	0.203953	0.0563599	0.155866	0.430949
APOE	0.530831	5.54449	2.12447	0.116568	2.00171	0.419068	0.551189	0.879226	0.195311	0.107944	0.373153	0.275126
APOF	0.0247239	0.1614	0.0856292	0.0407194	0	0.106464	0.0700149	0.0682512	0	0	0.0521399	0
APOH	0	0	0	0	0	0	0	0	0	0	0	0
APOL1	1.02484	13.648	3.23393	1.67662	4.09189	2.60372	0.851313	6.75212	2.38813	1.64635	2.85287	1.67317
APOL2	8.31251	54.7325	19.315	38.7854	58.8464	48.2514	4.95578	22.9053	9.7138	36.56	38.5599	40.757
APOL3	0	0.066505	0.0470449	0.00838925	0.0451956	0.054836	0	0	0	0	0.064453	0
APOL4	0.0855961	2.63424	0.734079	0	0.0678099	0.0131638	0.138513	0.911409	0.224955	0.0186491	0	0
APOL5	0.0290596	2.7507	0.738067	0.0478602	0.257838	0.0938508	0.246879	1.92528	0.641522	0.0443192	0.3677	0
APOL6	2.63592	23.8552	5.9055	5.64025	7.46399	7.16506	1.93029	19.4875	6.8571	10.3705	12.4813	12.2315
APOLD1	0.406768	2.71191	0.739375	3.37105	3.9451	4.25787	1.11515	2.60417	1.33742	5.86049	4.56291	5.61826
APOM	4.28076	5.9164	3.0424	4.40506	5.24215	4.54485	8.1869	4.90422	5.87323	5.43886	4.5622	5.122
APOO	48.9712	33.7435	48.7216	37.4943	24.6954	33.4869	51.0623	32.9799	45.5218	48.0047	30.5768	37.1663
APOOL	4.37152	14.5323	6.739	9.56598	12.4899	14.0487	5.60464	10.7487	8.7074	14.4272	12.4055	16.2274
APOPT1	28.9775	15.8927	26.7395	40.5133	19.3132	32.9788	34.519	15.308	26.9967	41.9765	20.2512	35.1593
APP	334.6	779.399	462.256	299.784	725.5	434.296	343.014	1192.56	541.755	285.662	975.901	451.212
APPBP2	17.9418	83.5766	39.0563	17.4596	32.1292	29.226	23.3841	82.4828	43.2808	36.8847	53.522	44.8976
APPL1	12.3347	38.6639	21.8294	22.5902	28.5222	39.4502	20.7922	41.7924	36.9153	47.5969	53.9866	66.8582
APPL2	7.62978	27.5052	11.4739	13.367	27.9081	20.3261	13.5912	30.2507	18.3054	24.0233	29.0664	25.4215
APRT	74.5654	16.4677	53.9442	67.4967	30.8761	36.2087	171.155	23.141	50.3581	51.6912	24.7715	39.3239
APTX	23.9023	31.408	23.3336	46.2842	49.0431	48.7764	28.8919	29.5468	28.9054	59.2908	52.8163	53.3224
AQP1	0.0789887	1.26763	0.501546	0.0216819	0.102207	0.0992061	0.0186405	0.218051	0.290627	0.0401555	0.138815	0
AQP10	0	0.114156	0	0.0192002	0	0.0251002	0	0	0	0	0	0
AQP11	0.775823	13.9594	3.31396	1.50136	5.46391	2.71439	0.768961	12.1005	4.74564	1.71567	4.99017	3.01578
AQP12A	0	0	0	0	0	0	0	0	0	0	0	0
AQP12B	0	0	0	0	0	0	0	0	0	0	0	0
AQP2	0.0099925	0.114156	0.0576803	0.00822865	0.0997434	0.0215145	0	0.0275847	0.0183829	0.0304794	0.0421461	0.0194214
AQP3	2.61131	5.50016	3.94228	1.15789	1.53473	0.937053	1.5169	1.10902	1.27284	0.919049	1.1767	0.780821
AQP4	0.0400217	0.0130632	0.0277224	0.0329572	0.0710204	0.0430847	0.0113336	0.0883852	0.0441761	0.0976602	0.0506407	0.108901
AQP4-AS1	0	0	0	0	0	0	0	0	0	0	0	0
AQP5	0.114407	1.19498	0	0.037685	0.253776	0.123163	0.0647973	0.442156	0.126283	0.0697936	0.0482544	0.0444724
AQP6	0.236014	1.28393	0.762919	0.168439	0.628225	0.372645	0.133672	0.694959	0.434188	0.215968	0.497725	0.275229
AQP7	0.0332473	0.108521	0.0383831	0	0.110623	0.0357918	0.141228	0.0917805	0	0.101412	0.14023	0
AQP7P1	0	0	0	0	0	0	0	0	0	0	0	0
AQP7P3	0	0	0	0	0	0	0	0	0	0	0	0
AQP8	0.255405	1.77151	0.442286	0.0525803	0.601943	0.206213	0.180818	0.705054	0.293663	0.14607	0.134655	0.0620505
AQP9	0	0.0225591	0.015958	0.0113828	0	0.0148807	0	0	0	0	0.0291507	0
AQPEP	0.0903672	1.41582	0.469469	0.230689	0.912051	0.398861	0.179136	0.997847	0.698233	0.20673	0.51455	0.70255
AQR	16.276	66.1923	33.737	15.1901	52.5502	37.1671	19.2747	72.3654	41.8591	26.9289	72.1503	46.4125
AR	0	0.0125763	0	0	0.00427331	0	0	0.0319089	0.00708824	0	0	0
ARAF	13.4124	20.1033	15.022	16.8696	19.3753	12.916	20.3517	9.87346	12.2513	14.2069	11.3141	12.2171
ARAP1	2.95106	9.78931	5.58428	6.16369	17.0869	8.72656	6.1997	6.26813	4.77588	7.62526	13.7415	9.60259
ARAP2	9.76751	85.4062	32.48	3.92827	23.566	13.7147	8.69003	73.1712	31.8058	6.5313	28.6011	15.8311
ARAP3	0.404731	4.06678	1.10857	0.91491	4.14557	2.11018	0.415758	1.75259	0.846768	0.726188	1.67359	1.28021
ARC	0	0	0.0163532	0	0	0	0	0	0	0	0	0
ARCN1	81.8636	133.281	93.8369	158.328	132.84	183.367	93.4996	108.701	108.833	233.999	171.457	232.691
AREG	1.24804	5.28473	3.34894	0.763859	3.32953	2.05164	2.57907	6.65772	2.73036	0.874534	4.01909	2.42568
ARF1	299.853	132.054	198.825	311.334	135.297	209.781	371.309	112.864	241.232	312.87	141.712	236.618
ARF3	133.08	96.7062	91.2254	191.071	110.711	154.068	144.233	89.4964	116.374	192.879	110.896	147.156
ARF4	987.041	659.106	780.075	986.27	559.017	866.331	816.98	562.204	743.896	1019.87	586.336	798.28
ARF5	134.42	54.4088	96.4624	123.243	77.796	83.1003	221.243	70.1545	112.85	111.626	62.6734	81.9026
ARF6	13.6651	82.6843	36.6801	66.0601	60.7881	84.2826	13.1044	50.4535	23.9497	139.726	105.167	147.406
ARFGAP1	1.89696	6.39954	3.5863	7.62187	20.9261	10.0599	2.55979	2.5656	2.31872	6.15508	8.32314	7.29964
ARFGAP2	10.2808	37.368	17.8033	51.7975	78.682	58.4617	11.1329	20.0265	12.0496	52.0958	63.2943	56.6147
ARFGAP3	7.07524	58.0715	19.9269	18.7293	33.3992	29.6735	9.26673	32.8373	15.3753	30.281	33.2922	34.5218
ARFGEF1	3.79729	42.447	12.4376	10.271	38.9039	33.1388	5.51585	39.0583	18.2566	18.0086	57.2265	43.6646
ARFGEF2	10.0455	57.5241	20.9135	12.3167	41.6797	27.8544	12.3719	35.707	22.1832	19.4653	46.0469	32.5946
ARFIP1	44.5426	60.4757	67.8362	37.971	42.4022	55.0511	63.72	79.2385	99.6949	80.5255	78.5453	90.7754
ARFIP2	45.6349	71.1102	52.4711	82.6517	102.382	83.2582	50.7796	51.6735	46.4809	79.6001	87.6979	82.175
ARFRP1	0.640279	2.70157	1.38822	7.4845	9.9591	6.53976	0.995041	1.68129	1.12044	5.31119	5.73043	4.40108
ARG1	0.0837406	3.18888	0.322254	0.0229863	0.402463	0.300498	0.158095	5.39395	1.02704	0.0851426	1.2362	0.434022
ARG2	53.4848	40.0989	49.8649	68.8272	43.8581	62.2098	67.3696	45.4701	64.7946	95.144	57.9978	85.0972
ARGFX	0	0.134553	0.00951811	0	0	0	0.0116738	0.0227594	0.0455019	0	0	0
ARGFXP2	0.242783	5.88679	0.280286	0.199928	3.15429	0.597402	0.0982186	1.24468	0.701865	0.105792	1.97486	0.674103
ARGLU1	12.2343	139.571	50.8523	74.8631	420.345	178.714	5.36909	48.1251	15.2679	58.1582	118.945	77.0367
ARHGAP1	25.8962	34.4908	25.6295	30.7951	29.7292	28.5173	27.9852	16.2912	23.0289	28.8678	20.2911	28.004
ARHGAP10	12.9949	37.3091	23.0319	13.5592	20.1109	18.9468	12.2667	20.1432	16.0884	17.6305	23.6874	22.2293
ARHGAP11A	11.6075	106.073	36.12	35.8666	90.7701	89.2212	11.3189	68.084	35.3158	47.7921	98.2001	92.7941
ARHGAP11B	5.87167	72.1717	18.1555	5.95104	36.9329	15.9131	3.02324	25.0502	9.59334	3.56946	10.4777	5.50657
ARHGAP12	9.41513	44.7754	25.5353	9.34964	31.0999	22.4112	11.7213	40.3298	24.4236	16.2304	42.8677	29.142
ARHGAP15	0	0	0	0	0	0	0	0	0	0	0	0
ARHGAP17	31.9854	41.5411	40.0866	16.8082	22.731	20.9908	31.6718	27.079	33.7727	17.8718	17.6483	19.5788
ARHGAP18	26.8764	54.6727	52.26	31.4195	57.6578	61.8366	47.0621	87.4374	87.1633	76.2092	119.55	112.917
ARHGAP19	4.17962	26.146	8.69759	14.9538	19.5826	18.7896	4.60058	13.4852	7.21978	20.7482	25.3669	22.2849
ARHGAP19-SLIT1	4.07561	24.3295	6.08906	13.9991	18.7094	19.1456	4.75243	10.3484	6.49541	14.3594	17.144	17.3253
ARHGAP20	0	1.42891	0.154427	0.0200277	0.222535	0.0458185	0	1.04064	0.357937	0	0.230803	0.0945394
ARHGAP21	11.6006	79.4572	30.5991	14.5525	52.7763	38.3497	11.9955	55.314	29.82	19.7005	52.32	39.0126
ARHGAP22	0.04077	0.166344	0.164737	0.117507	0.463481	0.186533	0.0432958	0.0281368	0.0562526	0.0310894	0.53737	0.118861
ARHGAP23	1.08886	16.5127	5.27314	1.57207	8.18693	3.7145	0.610698	5.93363	1.95112	1.16461	3.62337	2.43239
ARHGAP24	1.073	3.11849	2.43507	0.877542	2.21708	1.85135	0.946957	2.00851	1.77116	0.975139	1.96835	1.49983
ARHGAP25	1.75066	2.27769	1.95042	1.03838	1.52072	1.397	2.11479	2.36568	1.93689	1.36298	1.83306	1.83215
ARHGAP26	2.51725	9.21896	4.9537	2.4951	6.50068	4.57949	2.69445	5.62292	3.66225	3.30373	5.43522	4.08458
ARHGAP26-AS1	0	0	0	0	0	0	0	0	0	0	0	0
ARHGAP27	1.6946	13.5434	6.18559	3.89913	16.2795	7.59228	2.02895	5.17104	3.27033	3.76267	7.51533	6.29664
ARHGAP28	4.03166	7.61477	5.89214	7.97672	11.5806	12.9556	7.30142	11.8173	11.7088	17.076	18.9949	20.0741
ARHGAP29	19.5121	61.371	38.2205	14.5856	45.542	34.3335	31.0716	97.0941	69.1291	28.0747	76.6179	52.1584
ARHGAP30	0.368043	7.70067	1.8739	0.248678	1.08851	0.436846	0.267243	3.07404	1.12846	0.215887	0.815962	0.183417
ARHGAP31	3.5613	24.092	7.28002	3.54133	4.96448	4.61843	4.0765	14.0974	7.13166	5.97531	6.21322	6.14818
ARHGAP32	29.8779	183.537	56.401	41.9656	110.008	76.6973	35.4222	123.222	64.3127	70.893	155.853	118.021
ARHGAP33	0.0379538	0.325192	0.142404	0.179712	0.789267	0.500516	0.16122	0.419091	0.226923	0.159181	0.440221	0.184417
ARHGAP35	16.4958	84.5293	28.3517	27.613	41.838	42.3244	16.3386	38.9486	24.8238	44.5477	53.4449	58.2508
ARHGAP36	0	0	0	0	0	0	0	0	0	0	0	0
ARHGAP39	0.235466	1.77566	0.628042	0.474726	1.66598	0.734237	0.505855	0.806912	0.582553	0.421028	0.616432	0.536556
ARHGAP4	0	0.121265	0.0428908	0	0.0549397	0.0799903	0.0175349	0.0683727	0.0227824	0.0566607	0	0
ARHGAP40	0.544422	4.99486	1.93652	1.18745	7.42528	2.80372	0.604193	1.82785	0.812075	0.65078	3.32025	1.05814
ARHGAP42	7.00372	37.3167	16.5161	5.07274	17.6894	11.3995	9.58086	39.0804	22.2772	10.9495	24.9626	17.8652
ARHGAP44	2.36462	3.90715	2.53733	3.50662	4.42901	3.80255	3.2648	1.89599	3.03246	3.74099	3.16584	3.48982
ARHGAP5	5.13939	160.549	30.7356	26.7359	83.6442	69.9922	7.16623	173.707	40.0029	63.3286	179.741	125.681
ARHGAP5-AS1	1.53213	5.47974	1.95697	5.3957	5.71244	6.77301	0.553888	4.04952	0.839588	4.52419	4.19353	4.37173
ARHGAP6	0.0348512	0.693909	0.152892	0.0229595	0.0773062	0.0750368	0.0098694	0.538764	0.333397	0.0212608	0.0146994	0.0541893
ARHGAP8	14.5005	22.5985	16.2374	11.4825	25.2379	11.7794	24.6451	14.7019	14.5628	12.1466	16.9492	9.50419
ARHGAP9	0.0561461	0.0229079	0.0648191	0.0577942	0.155678	0.0302215	0.119249	0.0387483	0	0.0428146	0.0592028	0.0818441
ARHGDIA	39.4462	13.2559	19.725	54.6109	20.073	24.0306	76.3382	10.0768	21.6579	32.1202	13.2197	21.8413
ARHGDIB	7.03991	3.53085	5.39182	6.41939	3.38977	5.50841	6.17533	1.99079	5.62268	6.18012	2.82443	4.53867
ARHGDIG	0	0.144694	0	0.0365048	0.0491658	0	0	0	0	0	0	0
ARHGEF1	3.48825	7.84309	4.79485	4.5051	9.21273	4.71428	8.24375	5.47285	5.05531	4.13351	5.90094	3.9508
ARHGEF10	0.440666	3.08392	0.974359	0.110709	0.60471	0.241216	0.433595	1.69069	0.76946	0.113909	0.409528	0.174199
ARHGEF10L	1.36594	3.80638	1.73785	0.89527	2.28788	0.880285	2.23669	1.64167	1.36755	1.04869	1.48929	1.35451
ARHGEF11	1.6124	22.0509	5.10154	8.87517	29.3993	16.6336	0.961284	9.8225	3.59076	8.74548	21.7316	14.821
ARHGEF12	27.951	114.308	52.5254	34.6674	83.8216	72.3828	47.4212	119.229	90.2734	64.0042	109.926	98.1393
ARHGEF15	0	0	0.0227081	0.00809881	0	0	0	0	0	0	0	0
ARHGEF16	1.33731	5.51497	2.72256	4.67737	9.88801	5.24779	2.36185	3.41383	1.77242	3.83787	5.0643	4.44379
ARHGEF17	0.358099	1.06418	0.530653	2.40752	13.551	6.27741	0.779488	1.10658	0.766945	1.74439	5.18489	3.38651
ARHGEF18	2.14621	10.9603	3.74122	5.7176	7.65334	5.45483	2.17351	4.35523	2.02646	5.14826	5.72507	5.23492
ARHGEF19	0.454948	1.73246	0.843542	1.19204	4.73998	1.85517	0.40993	0.913381	0.380434	0.904103	1.54091	1.09859
ARHGEF2	11.2985	59.4475	25.2	9.37624	25.5262	13.6718	17.7066	31.8615	21.251	16.0293	25.7769	19.5954
ARHGEF25	0	0.0231334	0.0327286	0	0.015721	0	0	0	0	0.043236	0	0
ARHGEF26	6.92635	40.0673	16.9988	5.9705	14.5085	11.1182	5.01285	21.2497	11.2239	7.31679	12.4272	11.1684
ARHGEF26-AS1	0.450055	9.57471	2.85767	1.42951	2.72751	2.4744	0.40966	5.81262	2.30644	1.83853	2.54227	1.84317
ARHGEF28	1.67471	6.54492	3.05937	1.78595	6.51871	3.94423	2.37128	6.90808	3.94263	3.55228	8.07842	5.37505
ARHGEF3	76.9039	129.283	109.112	45.421	57.9578	59.2715	102.814	113.755	122.281	70.2455	76.5751	82.2508
ARHGEF33	0.0291069	3.21437	0.537649	0.0639174	0.720969	0.261121	0.12364	3.10689	0.785358	0.0591884	0.470603	0.188574
ARHGEF35	3.84841	15.3436	4.91056	18.5559	18.7952	19.9334	3.51324	7.96777	5.34092	18.8949	15.3418	18.8963
ARHGEF37	0.248921	2.50751	0.872027	1.25817	2.9226	2.06061	0.315995	1.56387	0.489515	1.43999	2.44371	1.98526
ARHGEF38	0.301655	2.74126	0.70442	0.395194	2.18226	0.9078	0.33005	3.10381	0.971157	1.01422	3.35428	1.67894
ARHGEF38-IT1	0	0.601775	0.106422	0.227732	0.306716	0.0992374	0.130524	0.508946	0	0.140589	0.583207	0.537497
ARHGEF39	2.29712	11.935	5.38078	9.93337	19.2617	13.0575	2.40407	6.64761	3.30726	10.1547	11.5375	11.2156
ARHGEF3-AS1	0	0	0	0	0	0	0	0.236707	0	0	0	0
ARHGEF4	0.372758	1.24871	0.702131	0.290804	2.09975	0.855372	0.486132	0.433268	0.378968	0.254328	1.57221	0.571967
ARHGEF40	0.237178	0.998915	0.441638	0.359122	1.23889	0.798936	0.346662	0.485774	0.365954	0.501746	0.903554	0.862477
ARHGEF5	5.3568	28.9716	8.64393	10.5832	24.6593	16.219	4.84829	10.8807	6.11723	10.0149	13.4792	12.9995
ARHGEF6	0	0.0905403	0	0.0195792	0.0878993	0.0597232	0	0.0875129	0.0145801	0	0.0167136	0.0154037
ARHGEF7	7.85234	23.4803	12.8045	9.27445	29.6453	15.6726	7.87245	13.2607	10.4296	9.78512	22.7783	13.5701
ARHGEF9	1.37752	5.55081	2.09855	2.37397	7.39483	4.11249	1.6388	2.76381	1.93329	2.76145	4.68697	3.96081
ARID1A	10.1758	109.081	39.5445	12.8538	40.0994	30.1931	8.91907	41.2632	20.4561	15.3783	33.7178	30.2148
ARID1B	5.08227	19.3323	10.5842	5.84781	12.7438	9.98627	4.7361	9.55653	7.46064	6.23783	12.3261	10.24
ARID2	5.74145	76.5471	20.8075	6.77109	26.9044	17.0717	5.8946	56.9029	20.2627	10.0578	33.9941	22.0497
ARID3A	8.21799	23.7194	13.0388	8.29707	12.2461	10.4627	8.47986	8.90212	8.11965	8.0005	10.3734	7.82737
ARID3B	0.964949	5.0137	1.64828	1.37031	3.4509	1.5476	0.975933	1.73961	0.923824	0.780879	1.43278	0.822912
ARID3C	0.471849	0.605053	0.311278	0.693857	0.747606	0.544244	0.71583	1.11648	0.558031	0.257008	0.710768	0.589555
ARID4A	5.10046	65.6715	23.6786	4.10482	31.3575	18.0457	4.59949	53.8835	22.4531	4.13765	27.7985	14.4129
ARID4B	18.8714	121.148	61.4696	8.58748	50.2757	31.2959	16.7443	101.09	63.5481	9.00278	48.7624	29.6981
ARID5A	0.0946479	2.03897	0.240391	0.420881	1.13371	0.570592	0.294834	0.470302	0.383067	0.288698	0.758486	0.404706
ARID5B	4.66188	21.4973	10.1947	5.42565	12.5794	9.70348	4.0095	9.72565	7.20151	10.25	20.5526	15.4736
ARIH1	18.3783	69.2152	39.7077	22.2265	39.0994	35.1863	17.5885	40.7891	26.612	34.4692	45.7511	43.3555
ARIH2	40.5045	108.283	61.3	49.2956	71.6148	60.4042	42.7081	74.5238	51.8579	54.2638	68.1186	60.8615
ARIH2OS	2.11668	3.28387	1.23691	2.32406	2.40555	2.33494	4.40312	2.01986	1.73066	1.95285	1.26751	1.57448
ARL1	100.52	94.0738	100.293	119.028	88.473	132.903	104.017	99.9421	129.808	167.907	112.536	159.265
ARL10	0.121543	2.35199	0.420954	0.0142984	0.308119	0.112153	0.0737558	0.623115	0.223599	0.0529619	0.0732343	0.101242
ARL11	0.0222121	0.290004	0.0384648	0	0.0246352	0.011956	0.0471763	0.0306586	0.0204315	0	0	0
ARL13A	0.108676	2.52739	0.313658	0.469836	1.7477	0.965192	0.115408	1.65002	0.649766	0.787278	2.29185	1.16172
ARL13B	14.1218	28.51	24.9017	12.4216	21.2312	22.5223	18.0108	36.096	31.2524	20.4844	28.4135	28.7076
ARL14	1.71833	15.0271	5.98872	3.04362	6.32864	5.4099	1.4231	12.709	6.50127	3.01622	7.17915	5.35619
ARL14EP	7.95066	77.1993	23.9684	35.3784	54.2425	51.0247	8.75222	80.1073	27.5605	49.4741	65.0282	58.9686
ARL14EPL	0	0.849233	0.300369	0	0.144281	0.0700226	0.184198	0	0	0	0	0
ARL15	7.17255	9.37555	7.17515	13.0025	10.3024	14.9185	7.72987	10.6188	9.85773	20.1102	15.0552	22.1351
ARL16	9.79097	27.8363	12.2221	22.5642	22.7542	18.25	11.7569	11.9383	7.82862	16.8319	8.90127	11.4313
ARL17A	0.753115	4.08573	1.13251	0.843149	3.74642	1.87158	0.78144	2.34449	1.15684	0.722097	1.23876	0.900107
ARL17B	2.22069	5.86965	0.529465	3.35925	6.55894	4.98917	1.36711	1.86574	1.4654	2.83461	1.32351	1.64201
ARL2	81.8555	23.0183	52.1447	94.5307	33.3651	47.9821	113.489	28.8191	49.9345	61.4771	31.5414	44.8876
ARL2BP	78.6853	50.9185	77.525	78.8949	35.1988	67.389	83.2291	41.4995	74.1884	92.0727	44.9547	77.645
ARL2-SNX15	35.2651	14.0563	23.8404	46.3248	18.9356	25.4432	46.1642	13.0581	22.426	32.994	15.7321	23.561
ARL3	38.1584	19.9492	30.6752	37.7517	18.6261	30.4725	30.4338	17.229	30.5187	31.8598	16.5944	25.5176
ARL4A	2.43633	9.76141	5.6816	21.6477	23.8596	28.6933	1.72484	7.56627	2.42031	27.1244	28.3357	30.5186
ARL4C	2.89643	20.7786	8.85279	23.9289	24.382	27.3339	2.30137	12.425	4.86848	40.837	35.9903	40.6215
ARL4D	1.29096	0.816952	1.24705	1.62717	1.31491	1.19122	0.820698	0.363648	0.436215	1.72778	1.33346	1.02413
ARL5A	18.3691	27.484	21.526	48.5701	36.0838	61.8923	29.4612	37.9404	41.6474	93.8117	66.5275	101.088
ARL5B	17.5226	215.239	42.2586	30.7179	49.0499	47.372	18.0892	212.02	57.3438	64.4497	71.0844	78.2901
ARL5C	0	0.289696	0.102464	0	0	0	0	0.245008	0	0	0.280757	0
ARL6	5.43179	7.97362	6.90125	4.47298	6.62997	6.9613	6.42956	7.69567	9.51687	7.84578	7.93972	7.65258
ARL6IP1	434.98	463.812	511.286	442.36	378.901	467.178	460.537	491.91	513.461	558.777	546.628	545.765
ARL6IP4	46.2615	24.5737	31.3559	50.4713	37.2485	37.5444	81.0568	24.7812	39.4136	48.2899	22.3185	33.6689
ARL6IP5	126.748	125.797	131.737	165.732	118.462	172.002	158.6	199.458	188.012	251.694	224.878	236.507
ARL6IP6	29.6566	27.516	32.5318	36.8334	32.9083	37.3189	35.3175	45.156	42.3257	53.7258	53.2873	52.1838
ARL8A	6.49062	10.0613	8.70183	8.50589	7.74053	7.81382	7.41153	2.56883	4.62218	7.77013	5.74012	7.59622
ARL8B	32.2458	62.5573	47.1917	68.2682	49.7431	78.3881	45.0241	57.9278	55.976	117.858	79.8036	112.893
ARL9	1.19881	19.1573	5.88199	0.699268	2.76999	0.914147	0.848721	5.92929	1.56218	0.533262	1.79078	0.970838
ARMC1	25.0113	36.2486	32.7417	46.1101	34.3169	55.3582	34.6174	35.1286	40.6082	79.6188	55.0329	80.2015
ARMC10	29.9159	26.4945	27.5089	38.4608	19.7635	34.8509	38.4307	35.4057	41.1236	58.2948	29.3547	46.8977
ARMC12	0.178609	0.524687	0.247438	0.23533	1.2678	0.423011	0.303478	0.394444	0.657162	0.599276	0.451998	0.486
ARMC2	1.00328	1.11821	0.946387	2.56924	2.02192	2.33137	1.59383	1.41858	1.59812	3.24684	1.88359	3.06765
ARMC3	0	0	0	0	0.0329873	0	0	0	0	0	0	0
ARMC4	0.0233811	0.114475	0	0	0.0388977	0	0.0496592	0.0322722	0	0	0.024654	0.0454435
ARMC5	0.0446808	0.947959	0.422978	0.610778	1.83354	0.923526	0.113877	0.271355	0.213715	0.50426	1.24379	0.746837
ARMC6	4.69953	7.64233	5.05732	18.2857	16.0275	11.7265	10.5992	4.86496	5.03297	16.28	13.0964	13.7989
ARMC7	9.54596	37.3131	22.3586	15.4307	13.3104	13.0043	6.84167	11.0071	7.22693	12.971	13.5452	16.4157
ARMC8	17.2903	48.1948	30.0653	13.4864	23.4644	20.3488	22.5027	50.2335	36.6736	20.435	28.7483	26.1035
ARMC9	2.66178	8.16524	3.04449	4.20119	7.19815	5.48334	3.18728	5.71506	3.46101	4.59827	5.66535	5.10955
ARMCX1	0	0.0639015	0.0226016	0	0.195418	0.0843029	0	0.0540442	0.0360161	0	0.165146	0
ARMCX2	0	0.0707449	0	0	0.11218	0.0311104	0	0.079776	0	0.0440738	0.335193	0.0561675
ARMCX3	8.41199	30.9777	12.8558	27.5894	45.4186	42.5025	8.54918	30.3744	17.2268	38.5796	44.1973	44.1297
ARMCX4	0.241697	8.35526	1.55053	0.610671	3.92348	2.01947	0.198336	6.15656	1.59667	0.469147	2.369	1.00892
ARMCX5	2.05505	5.09791	2.49903	13.4594	22.4429	21.1204	1.84289	2.64742	2.54562	18.1783	21.6116	20.9828
ARMCX5-GPRASP2	1.62159	3.7189	1.87208	5.92618	8.48701	8.12376	1.68078	1.96028	1.77432	6.74044	8.62761	8.2398
ARMCX6	4.48647	12.3559	6.52418	20.8173	28.6593	22.5005	2.35166	4.04896	2.42054	11.4478	10.2347	10.8999
ARMS2	0.0516815	0.337381	0.11933	0.0425588	0.286598	0.0556368	0.0731777	0.285337	0	0	0	0.301344
ARNT	11.3134	32.5066	13.278	17.6617	32.3261	23.3098	16.2489	18.7527	17.7161	23.9135	30.1116	26.9876
ARNT2	3.35572	17.8327	6.27058	7.67663	11.4338	9.12389	3.35399	5.67768	4.24057	8.96353	8.11082	10.0741
ARNTL	17.5719	72.1934	33.7095	12.3224	25.4195	18.5402	22.735	53.2137	34.8729	18.0438	24.5203	23.1649
ARNTL2	12.3189	16.1863	15.3293	16.3253	17.1096	21.4325	18.2133	17.3441	22.5493	27.4715	19.6382	28.5659
ARPC1A	233.791	103.35	168.117	200.911	107.01	156.152	296.411	123.167	221.193	235.645	115.3	176.718
ARPC1B	33.6306	20.7435	24.9391	36.2293	27.8914	22.58	91.3368	23.4167	25.2896	26.2068	17.6589	18.0242
ARPC2	552.158	345.346	490.212	462.233	306.824	413.38	599.829	429.279	548.818	491.027	368.951	449.393
ARPC3	975.188	515.835	853.096	777.143	527.426	780.805	1024.97	698.309	1049.79	897.953	560.861	757.818
ARPC4	180.78	95.7912	124.056	244.431	135.07	174.59	133.399	71.4591	103.365	179.92	103.722	137.207
ARPC4-TTLL3	59.4173	41.6393	38.9954	78.0383	55.0612	59.3531	54.6489	33.3078	42.4093	71.8172	44.0432	55.3498
ARPC5	92.0653	64.3612	78.9929	155.964	90.4525	132.471	130.954	87.3138	118.695	220.186	125.384	172.246
ARPC5L	104.295	119.015	126.802	116.213	98.5475	115.434	99.9689	68.491	83.7925	122.278	80.4177	100.403
ARPP19	37.3336	78.3961	43.8665	138.383	79.4842	146.359	37.2726	64.3154	52.6981	210.011	100.245	185.39
ARPP21	0	0	0	0	0	0	0	0	0	0	0	0
ARR3	0.414716	11.4019	2.57803	0.577942	10.7559	3.64032	0.63238	7.83773	2.17145	0.486529	2.01828	1.24006
ARRB1	4.63553	23.6472	6.38346	15.0268	16.7967	15.0605	4.99935	9.13383	6.13802	16.4085	14.2832	16.0986
ARRB2	5.03166	5.5867	5.47562	7.74357	11.3899	9.4571	6.51133	2.90326	4.81799	6.91905	5.91444	6.25248
ARRDC1	2.22121	4.6486	3.07718	9.05955	13.7088	9.19908	5.32814	2.45269	2.45178	6.17737	7.38461	6.70425
ARRDC2	11.7384	20.9873	19.287	4.05591	8.28051	5.68426	13.2645	11.99	12.0116	3.44194	6.25609	4.93814
ARRDC3	17.2615	67.2829	39.0447	5.04119	11.6537	7.74631	23.6027	105.414	49.4055	12.6118	26.7515	16.8917
ARRDC3-AS1	0.400563	0.789919	0.327561	0.590993	1.46236	0.952274	0.425378	1.05969	0.767609	0.636358	0.774346	0.713655
ARRDC4	4.93876	34.7374	14.3075	3.73723	7.06043	5.48253	6.19335	27.7491	12.5802	4.85441	7.01569	6.02679
ARRDC5	0	0.0832124	0.117727	0	0.0282748	0	0	0	0	0	0	0
ARSA	0.454845	0.647553	0.391037	0.629575	1.60999	0.760529	1.28806	0.988464	0.836767	0.69369	1.34698	0.677134
ARSB	5.58659	4.35962	4.19619	5.35261	3.49004	4.64699	6.09435	6.09626	6.31842	6.05858	5.31684	5.15546
ARSD	2.97298	5.18068	2.79042	4.98264	7.40776	5.70714	6.75353	8.96322	7.18866	9.11741	13.168	8.91013
ARSE	0	0.0306986	0.0434317	0.0154899	0.0208622	0.0202498	0.026634	0	0.0346046	0.0286877	0.0396686	0.0365595
ARSF	0	0	0	0	0	0	0	0	0	0	0	0
ARSG	0.983766	1.86912	0.711951	2.41825	3.72923	2.40263	0.769241	2.26986	1.21554	1.92583	2.78684	2.39719
ARSH	0.173067	0.484199	0.313974	0.488633	0.959737	0.904946	0.315067	0.204754	0.136452	0.641014	0.521399	0.384427
ARSI	0.0131856	0.0215191	0.0152224	0.0434323	0	0	0	0	0	0	0	0
ARSJ	1.89244	7.02197	2.9886	5.2412	9.3262	7.62055	2.81861	7.19553	3.77707	7.85533	11.7281	9.21271
ARSK	4.68147	13.4468	7.99884	7.98778	12.9043	11.7863	5.42666	13.2335	8.63533	10.8144	19.1398	12.9325
ART1	0.0636565	2.23361	0.551173	0	0.176502	0.0685283	0.0450667	0.878631	0.585536	0.0485417	0.201366	0
ART3	0.0724977	0.473271	0.25109	0.0398004	0.214417	0.0260154	0	0.533687	0.177829	0	0.152889	0
ART4	0	0.198836	0	0.0250821	0	0	0.0431273	0.168164	0	0	0.0642336	0.0591992
ART5	0	0.0872612	0	0.0220151	0.0296506	0	0	0	0	0	0.0563791	0
ARTN	0.107404	0.84137	0.49598	0.530672	1.14356	0.624369	0.304154	0.177896	0.197588	0.294846	0.362404	0.501
ARV1	8.00495	36.5987	12.3442	20.1804	23.2372	23.5817	8.14283	22.4171	14.1948	20.7147	19.5021	20.6696
ARVCF	0.0827724	0.591002	0.286675	0.255606	1.92784	0.668303	0.16115	0.456992	0.13324	0.220915	0.741869	0.4223
ARX	0.174358	0.260842	0.402582	0.323056	0.209493	0.281552	0.164586	0.16044	0.13365	0.332394	0.306417	0.480082
AS3MT	0.27094	6.71561	1.79856	0.041834	1.7842	0.510433	0.119886	3.41248	0.872273	0.0258259	0.499959	0.427862
ASAH1	71.9851	87.271	86.1646	67.0104	95.9119	92.2463	107.176	182.177	149.884	103.593	160.638	120.811
ASAH2	0.500828	0.9301	0.538316	0.298651	0.574617	0.371832	0.537968	0.572091	0.508336	1.13256	0.691985	0.503487
ASAH2B	3.01021	12.3341	4.73219	8.38592	10.0158	11.3765	2.62991	5.83454	4.1239	7.81432	5.94298	7.21994
ASAP1	5.10632	39.8961	15.2316	5.80351	12.8813	11.4122	3.96917	17.6929	8.58289	7.37625	9.85276	10.9478
ASAP1-IT1	0	0	0	0	0	0	0	0	0	0	0.074694	0
ASAP2	12.1251	53.4527	27.4734	7.29615	20.7065	14.0281	14.4587	34.6615	21.9703	11.0285	19.4552	16.0564
ASAP3	0.251437	1.01767	0.406388	0.596316	2.0413	1.1152	0.412982	0.610809	0.481064	0.951005	1.69681	1.34879
ASB1	6.05021	30.0909	10.964	10.976	22.1641	13.5133	7.19949	14.2556	8.8706	11.9209	18.1593	13.7072
ASB10	0.0180383	0.147194	0.0624742	0.0297085	0.0200061	0	0	0.199182	0	0	0	0
ASB11	0.0140224	0.457696	0.0809423	0	0.0311042	0.0150955	0	0.116128	0.0257966	0	0.0591432	0
ASB12	0.0645919	0.368953	0.149139	0.0265952	0.143277	0.104303	0.045729	0.0891542	0	0	0.136217	0.0627703
ASB13	2.21583	3.32503	2.66112	5.21691	4.65121	5.09101	2.9269	2.46317	2.6264	8.61857	7.52686	8.00637
ASB14	4.42717	17.5743	7.66657	5.92963	9.96469	11.5786	5.86298	18.1523	13.726	12.3322	17.9039	19.7654
ASB15	0.0308638	3.29925	0.356314	0.0127079	0.308076	0	0	2.68382	0.851688	0	0.16272	0.0899801
ASB16	0.488063	6.40409	1.93829	3.32783	17.7982	8.82698	0.580495	1.29342	0.754216	1.72689	3.00546	3.33907
ASB16-AS1	1.36853	8.02841	2.69015	6.12214	20.7573	12.0449	1.07362	1.53157	0.918601	2.76408	4.60212	3.84603
ASB17	0.0754447	5.4176	0.958088	0	1.08778	0.162437	0.373887	7.70592	1.94311	0.0575309	2.38656	0.659854
ASB18	0	0	0	0	0	0	0	0	0	0	0	0
ASB2	0	0.184081	0.0144686	0.0206408	0.0277996	0.0134918	0	0.0345967	0.0230559	0	0	0
ASB3	30.5558	57.2923	41.7597	18.3408	30.1913	24.6468	34.9352	62.8743	45.3628	27.1199	39.157	30.5582
ASB4	0.0579713	0.599199	0.145007	0.119346	0.128591	0.135217	0.109445	0.293392	0.195522	0.147355	0.183382	0.300461
ASB5	0	0.562487	0.0159159	0	0.0152902	0.0296828	0.0195205	0.15223	0.0760868	0.0210256	0	0
ASB6	10.4261	22.9136	13.33	12.2611	15.3512	10.2709	13.8672	10.7245	9.40749	10.2103	10.2126	10.0618
ASB7	11.6078	25.6795	17.4418	7.15904	9.11838	9.67443	14.7185	24.9878	21.5342	15.5306	18.5055	15.9318
ASB8	9.82839	31.9238	14.0956	23.7278	17.4586	24.6364	8.8929	15.7496	13.083	28.5895	14.8627	25.2214
ASB9	5.21476	2.74856	2.90473	6.03202	5.62611	6.59683	7.01027	3.64089	5.63662	6.31296	5.90518	5.75785
ASB9P1	0	0.0419391	0	0.0211616	0.484517	0.19365	0	0	0	0	0.216773	0.0998917
ASCC1	31.4052	32.0288	28.201	39.9671	31.087	35.6898	36.6581	32.6173	37.3505	44.7783	36.449	39.4374
ASCC2	32.0401	49.5139	37.1602	34.6312	45.0345	36.5465	39.963	31.8511	30.8323	33.8399	34.3148	32.7466
ASCC3	5.74321	53.0684	17.3548	6.9483	34.1706	21.9503	5.83273	49.8373	19.3813	12.1218	53.1222	31.4221
ASCL1	0	0	0	0	0.03729	0	0	0	0	0	0	0
ASCL2	0.338767	0.84774	0.41717	5.85834	3.93257	3.28224	0.415716	0.436417	0.290836	4.06437	2.85768	2.6776
ASCL3	0	3.14543	0	0.105808	3.27762	0.899091	0	2.12818	0.236376	0	1.08387	0.124865
ASCL4	0	0	0	0	0	0	0	0	0	0	0	0
ASCL5	0.0294075	0.0479936	0	0.193733	0.0326156	0.0316581	0	0	0	0.0896995	0.186051	0.0571564
ASF1A	7.40933	60.2978	23.0474	38.8437	29.6019	49.4357	8.81727	50.3759	20.9209	74.3519	50.3174	75.4665
ASF1B	52.711	43.0717	50.0474	106.699	54.1001	79.8326	53.8672	22.2428	37.7233	109.419	56.6236	93.3528
ASGR1	0.138918	1.26961	0.705657	0.137276	0.369774	0.149549	0.275378	0.460185	0.306676	0.0847461	0.292961	0.054
ASGR2	0.0540915	0	0	0	0.0299962	0	0	0.149322	0	0	0	0
ASH1L	3.1601	128.181	22.3972	7.39213	38.1008	24.959	2.30504	63.963	17.7016	8.79519	27.981	22.4998
ASH1L-AS1	0.72291	7.28702	1.32551	1.27815	3.15993	2.03715	0.993488	2.93473	1.2908	0.745822	1.47969	0.867822
ASH2L	24.997	69.72	37.5042	31.2311	47.6611	40.6239	32.4924	59.3319	41.7973	43.7183	53.1693	45.8304
ASIC1	1.64883	2.71971	1.75084	3.17301	6.78675	4.43281	2.47197	2.43404	2.30337	4.0611	4.92758	4.19863
ASIC2	0	0	0.0112876	0	0	0	0	0	0	0	0	0
ASIC3	0.198507	1.79655	0.750014	0.252631	2.04151	1.32105	0.102208	0.348718	0.331989	0.0550447	0.7992	0.455967
ASIC4	0	0.167741	0.0508536	0.0241825	0.0325697	0.0316136	0	0	0.0540241	0	0.0619298	0
ASIC5	0	0.161113	0.0569849	0.0203236	0.0547449	0.0531378	0	0.13626	0	0	0.0520474	0.0479681
ASIP	0.572037	19.9552	2.9718	0.588828	2.77568	1.38559	0.506229	13.2252	3.81481	0.109053	2.11113	0.972833
ASL	17.8628	19.9176	14.5675	19.9052	27.0494	16.8739	34.9796	23.2947	23.7939	21.3492	21.6626	19.1217
ASMT	0	0	0	0	0	0	0	0	0	0	0	0
ASMTL	0	0	0	0	0	0	0	0	0	0	0	0
ASMTL-AS1	0	0	0	0	0	0	0	0	0	0	0	0
ASNA1	129.778	77.6814	91.0702	154.422	123.239	105.749	128.094	84.3859	95.4877	115.233	102.168	95.619
ASNS	210.992	254.339	209.804	206.543	339.381	262.786	431.378	725.931	477.691	449.639	676.902	474.152
ASNSD1	16.2404	43.1908	26.7482	43.3776	57.4101	64.621	19.3822	35.1754	27.3277	72.5786	82.0768	84.4138
ASPA	0	2.06797	0.520126	0	0.21861	0	0	1.24371	0.310812	0	0.118765	0
ASPDH	0.0332209	1.40965	0.191763	0.0547137	0.44214	0.250343	0.141116	0.275123	0.183347	0	0	0
ASPG	0.0211758	0.138237	0	0.0174379	0.0469718	0.0683893	0	0	0	0.0645909	0	0
ASPH	52.1628	101.606	75.8856	51.2312	87.7132	86.5355	67.3631	150.464	121.136	71.885	129.436	103.265
ASPHD1	0.678084	0.922205	0.815447	0.907385	1.47278	0.912474	1.36017	0.311979	0.571749	0.904885	0.476667	0.439307
ASPHD2	0.415948	1.39881	0.611164	1.32859	1.81734	1.32978	0.285554	0.382747	0.185505	2.11456	1.83412	1.56788
ASPM	0.763223	86.935	11.552	3.93524	88.515	34.8967	0.564775	59.8404	9.34878	7.20628	95.8451	37.5471
ASPN	0	0.243011	0	0	0.146796	0.0356217	0	0	0	0	0.244235	0.0964684
ASPRV1	0.153666	3.76178	0.753962	0.442894	0.511288	0.35153	0.10879	1.64377	0.282695	0.615189	0.76965	0.335997
ASPSCR1	1.23802	1.66769	1.3612	3.00992	2.94231	1.98858	2.97725	1.2477	1.44607	1.97803	2.0721	1.8715
ASRGL1	9.73621	5.69099	8.05148	8.78524	7.81157	7.76808	7.65065	5.81385	7.84419	6.87153	4.98751	5.83803
ASS1	55.4297	43.6269	48.5744	46.1292	39.8232	36.7323	71.7978	45.4743	57.4504	53.727	49.9412	49.4526
ASTE1	10.0083	43.3176	21.1527	16.0312	29.7684	22.8657	13.5936	49.93	21.5576	21.6276	43.4366	25.9767
ASTL	0.386654	6.15252	1.89712	0.185735	0.85767	0.138749	0.410608	2.0458	0.889147	0.049141	0.407705	0.062625
ASTN1	0	0.0185697	0	0	0	0	0	0	0	0	0.0119978	0
ASTN2	0.247716	0.602116	0.225135	1.40189	1.19833	1.07237	0.261197	0.305541	0.252099	1.43884	1.28934	1.52633
ASUN	17.0486	63.8915	40.9033	25.6058	52.1034	47.5829	23.4047	67.903	41.767	49.1774	78.6837	70.635
ASXL1	12.581	100.203	32.9121	18.7939	83.2532	39.9535	9.97803	40.4748	17.7855	18.5013	53.7992	32.3446
ASXL2	3.0734	47.6981	9.44159	9.48605	21.8401	18.3164	2.73632	27.3167	9.58405	15.0561	20.0704	21.3936
ASXL3	0	0	0	0	0	0	0	0	0	0	0	0
ASZ1	0	0.022634	0	0.0342619	0.0153817	0.0149301	0	0.0382851	0	0	0	0
ATAD1	33.9823	137.537	57.4411	64.3435	105.848	95.0802	38.5089	119.38	62.0351	101.764	162.138	118.185
ATAD2	35.5219	353.052	131.276	40.401	238.629	139.364	33.8889	328.964	118.381	61.7179	292.793	155.731
ATAD2B	1.06794	16.1346	4.20147	1.95098	14.5181	6.07207	0.778091	11.8926	3.51923	2.15847	12.5728	5.59217
ATAD3A	3.28773	5.0743	3.64102	6.01506	9.15724	4.83658	10.2583	3.2854	3.53049	4.83265	5.17656	3.49861
ATAD3B	3.7073	7.14283	4.24035	4.43801	11.5738	4.60077	5.97837	3.6009	3.37854	1.96321	4.70545	2.13497
ATAD3C	0.0108211	0.0529808	0.0249853	0.044555	0.0480064	0.0116493	0.030644	0.0298721	0.0199073	0.0330068	0	0.0210319
ATAD5	2.48866	69.8324	16.9837	4.81492	29.2561	17.1478	1.66717	37.8406	10.3258	4.30564	22.8555	14.3028
ATAT1	0.49866	2.67161	0.83758	0.676543	2.99876	1.57527	0.494828	1.03807	0.567717	0.420775	0.909389	0.544179
ATCAY	0	0.0405983	0	0	0.00919662	0	0.011741	0	0	0	0.0174869	0.0161164
ATE1	25.2731	43.3741	36.5384	15.6494	18.4227	20.2661	34.0401	40.9236	42.3213	32.3609	26.3289	34.3324
ATF1	52.6609	69.1848	76.6921	41.4572	38.7523	52.761	60.4966	70.2702	81.9131	64.0426	60.7133	70.1784
ATF2	20.4834	42.9104	30.1357	24.0259	31.5856	33.16	27.2971	36.208	38.0312	43.2103	41.4548	46.0677
ATF3	12.585	18.0486	16.3286	15.4575	12.9934	14.0781	14.9619	17.031	15.6059	25.0242	20.7617	24.0138
ATF4	76.413	248.943	139.359	378.552	256.652	338.093	94.7445	101.822	75.5685	415.349	230.047	379.519
ATF5	10.9715	13.2859	9.13438	24.6287	20.3782	22.941	7.99156	3.98007	5.43417	17.0546	8.19461	14.9338
ATF6	22.379	52.4544	31.0619	22.4663	27.57	26.4568	25.8967	64.039	38.0039	32.8055	47.7666	37.15
ATF6B	5.30763	8.19323	5.24294	5.8167	11.8707	7.66856	5.76358	6.37854	6.34312	3.96824	6.64858	5.0416
ATF7	4.12985	40.2268	8.94537	14.7262	23.91	17.6553	3.82869	19.0533	7.87975	19.9871	20.0783	19.4321
ATF7IP	13.0535	58.8663	30.7087	9.74597	27.2162	22.4628	12.1782	42.4156	28.2336	14.6749	29.9845	28.0001
ATF7IP2	0.281544	10.9174	1.43015	0.445146	3.79706	1.5882	0.59	9.10894	2.56903	0.652668	3.13497	1.35708
ATG10	7.33273	8.96132	7.47183	11.368	9.39265	11.2294	8.50599	7.69776	8.10656	17.2474	13.2859	15.6235
ATG12	17.8861	47.8043	25.658	32.6388	43.4513	41.072	19.4543	36.1849	28.7789	38.1953	33.0482	38.286
ATG13	14.0181	19.4332	13.1675	15.7728	15.6998	16.3047	23.5089	17.3844	19.3637	23.8432	21.3419	23.1433
ATG14	4.49018	30.979	10.5302	7.75043	26.3941	14.5868	3.76482	16.6243	7.36963	10.0438	17.546	11.2768
ATG16L1	20.3459	79.6996	36.5569	20.8345	48.3272	28.6626	19.3445	55.8946	28.5179	22.5756	34.5015	24.1222
ATG16L2	0.233615	3.11366	0.69673	0.416819	3.28194	1.52992	0.165392	1.28981	0.680477	0.623506	1.23167	1.05946
ATG2A	0.543852	1.73238	1.05148	1.10614	2.5508	1.35435	1.36384	1.12147	0.940238	0.849422	1.85166	1.32447
ATG2B	1.25664	13.527	4.16113	1.90853	13.4574	6.97061	1.60351	14.4472	5.76565	2.76	17.9953	8.1535
ATG3	126.823	141.35	171.411	121.852	106.351	134.864	125.729	134.303	151.17	141.423	122.241	144.027
ATG4A	28.8918	32.1611	38.6674	19.0959	24.3179	23.1184	24.4789	26.9011	33.0993	21.4399	22.5679	24.061
ATG4B	37.3767	35.0282	33.1324	26.5652	36.9458	25.511	45.7591	26.2625	32.0866	22.3574	20.2453	21.6563
ATG4C	8.21683	24.7185	15.4503	16.7898	25.2314	26.57	11.1136	26.8301	17.316	26.3725	41.7367	39.1807
ATG4D	9.00807	9.3456	8.28914	6.61997	8.94039	5.50077	14.3141	5.41118	6.40186	5.17286	5.34145	4.70877
ATG5	32.3359	38.0881	52.1623	27.6563	28.9249	37.0972	41.32	50.5667	53.3541	43.5441	51.8504	50.964
ATG7	12.3432	29.3598	15.6625	17.9256	20.8327	18.7882	14.1995	24.2831	15.3766	24.3475	24.5485	23.5243
ATG9A	1.97006	10.6029	3.97378	14.1086	19.0633	13.3565	1.88055	6.11059	3.31885	17.8755	22.6638	19.0805
ATG9B	0.0083735	0.150323	0.0966698	0	0.0928698	0.0811291	0.0118563	0.0231154	0.0154045	0	0.0176588	0.0162747
ATHL1	0.792239	1.37637	1.04739	2.63063	18.4095	9.29904	2.33398	1.48152	1.62201	2.80627	6.8716	3.94883
ATIC	211.238	273.912	240.954	205.451	250.372	230.424	291.836	356.339	293.76	309.052	379.555	310.277
ATL1	10.5572	22.1589	15.5927	10.6647	14.7586	14.0646	10.0866	19.783	15.2544	12.7764	18.8087	15.3408
ATL2	53.7553	276.127	114.565	90.8215	256.544	171.564	71.7401	216.374	120.711	172.196	375.097	245.078
ATL3	46.7009	57.2154	44.8542	35.7899	30.7735	38.2592	63.0589	76.4421	65.2785	53.2134	47.9747	50.7623
ATM	1.74378	45.472	8.29095	3.80834	47.3428	18.8613	2.9548	43.8939	15.888	4.6359	34.9591	14.2359
ATMIN	30.3965	39.5516	43.7905	37.1648	37.3483	48.2619	42.5048	40.8418	48.4678	59.9566	53.6421	70.0202
ATN1	2.4664	12.0911	7.78941	13.6881	19.7666	18.698	3.4655	5.11296	4.5026	10.809	10.9607	15.7769
ATOH1	0	0	0	0.0645776	0.0434875	0	0	0	0	0	0.0826894	0
ATOH7	0	0.0448657	0.190425	0.0452766	0.12196	0.118379	0	0.151779	0.0505743	0.0419267	0.11595	0
ATOH8	0.17806	0.80205	0.353573	0.375371	0.236982	0.237692	0.211782	0.334248	0.170338	0.358462	0.600813	0.346077
ATOX1	344.231	116.094	248.835	293.595	120.853	184.323	268.432	105.375	200.146	202.13	100.671	145.063
ATP10A	0	0	0	0	0	0	0	0	0	0	0	0
ATP10B	0	0.0180151	0.0127436	0	0	0.00594165	0.00781491	0	0.0203072	0	0	0.0107272
ATP10D	1.19219	5.40005	1.84005	1.87425	3.85362	2.62178	1.84153	7.67336	3.61241	3.28643	6.89724	4.51038
ATP11A	1.39589	13.8919	3.50068	3.96496	12.8822	7.05667	2.34374	7.44642	3.39215	3.73993	7.30968	5.47191
ATP11B	19.0082	130.418	38.765	29.9341	59.601	51.5565	29.3457	169.088	63.221	56.6916	96.3774	79.3437
ATP11C	5.26249	24.852	10.693	7.91959	25.7612	19.2515	10.9692	46.9735	25.1512	16.437	49.7178	31.6397
ATP12A	0.838752	3.1575	1.52348	1.41823	3.62178	2.2995	1.17178	3.02546	1.54303	1.97848	2.8773	2.52137
ATP13A1	9.01313	17.708	9.80653	11.3913	24.8112	12.6813	20.1224	27.1782	15.9848	11.1584	26.9845	14.5352
ATP13A2	8.13019	7.62349	6.14076	9.64676	9.06348	6.55868	25.1692	10.6449	12.7076	12.4473	14.1044	9.89137
ATP13A3	14.7876	136.832	39.1371	29.1834	71.4179	59.1501	20.0508	120.53	47.9405	46.6613	95.6713	70.4298
ATP13A4	0.0390816	0.3508	0.135356	0.0724118	0.238398	0.0631088	0.0830055	0.485488	0.0718973	0.0447029	0.329674	0.0379794
ATP13A5	0.0228377	0.335444	0.0659136	0.0752257	0.13931	0.0245855	0.048505	0.126088	0.0630207	0.03483	0.096324	0.0443872
ATP1A1	299.759	605.894	343.844	282.33	546.292	349.474	408.709	1157.21	550.048	346.07	927.337	462.152
ATP1A1OS	165.672	341.634	210.803	157.4	310.243	202.133	251.545	699.314	336.56	212.498	584.9	286.824
ATP1A2	0.0229569	0.149865	0.0441719	0.0441108	0.144281	0.0164759	0.0108352	0.084498	0.0140778	0.0933651	0.0645514	0
ATP1A3	1.40658	1.89155	1.36404	1.81621	3.12006	1.95033	2.18283	2.70252	2.31854	2.00791	3.32228	2.62448
ATP1A4	0	0.10339	0.0243789	0	0.0234206	0	0	0	0.0194241	0	0.0222666	0
ATP1B1	186.984	351.442	299.007	154.478	217.087	208.14	191.224	324.974	265.386	230.748	352.337	281.3
ATP1B2	0	0.143174	0.0289371	0.0309612	0.0138998	0.0134918	0.0354907	0	0.0230559	0	0	0.0243584
ATP1B3	184.522	137.773	183.523	196.081	175.909	213.346	207.76	208.032	211.355	246.567	243.947	234.463
ATP1B4	0.00874894	0.142784	0.0303012	0	0	0	0	0.0724553	0.0160952	0	0.0184505	0.0170044
ATP2A1	0.614098	15.3417	4.36283	1.09892	13.8445	4.76752	0.51837	3.58608	1.58598	0.252153	4.40819	2.34121
ATP2A2	69.3433	236.151	105.221	88.4878	175.051	128.959	82.0987	237.028	127.042	121.774	237.002	166.444
ATP2A3	0	0	0.0197377	0	0.00948089	0	0	0.023598	0	0	0	0
ATP2B1	21.1654	145.994	63.4237	37.1552	157.547	104.874	29.2951	226.047	105.477	72.9003	302.718	174.967
ATP2B2	0	0.121671	0.0268965	0.00383704	0.0361749	0.0100323	0	0.0900395	0.034288	0	0.0294792	0.0181125
ATP2B3	0	0	0	0	0.0352253	0	0.00899416	0.0350704	0.0116858	0	0	0.0123459
ATP2B4	2.28924	8.42719	3.07523	3.70861	8.0894	5.53364	4.32188	13.1947	7.36357	6.29013	14.6807	9.59022
ATP2C1	118.195	208.338	154.169	128.69	232.105	206.625	230.072	496.491	369.227	251.555	457.595	337.787
ATP2C2	16.3951	29.0925	16.4068	16.4776	35.5326	19.9341	27.7559	40.9001	27.1431	21.2414	40.4029	23.4735
ATP4A	0.140799	1.6851	0.392826	0.00966214	0.59861	0.164206	0.0830677	0.550632	0.129512	0.0178945	0.197953	0.0456095
ATP4B	0	0.136575	0	0	0.15469	0.0300298	0	0.385024	0.153952	0	0.235309	0.0542165
ATP5A1	488.772	529.545	562.686	466.569	555.98	514.626	725.189	828.204	722.313	649.772	773.935	673.297
ATP5B	1383.5	1262.25	1426.84	1085.61	1139.79	1077.64	1610.37	1790.25	1540.91	1275.25	1535.94	1307.18
ATP5C1	605.902	366.207	510.277	517.224	426.325	505.287	667.842	537.554	606.668	608.247	494.036	507.298
ATP5D	3.56374	1.16322	2.17813	3.7633	2.04601	1.67	12.5854	1.85183	1.54262	1.34279	1.32627	1.54827
ATP5E	1375.56	429.553	1057.42	1142.7	462.298	786.96	725.424	428.019	626.478	573.035	316.149	395.827
ATP5EP2	1.02127	3.51866	0.524013	0.747555	1.38439	0.488636	0.803364	1.253	0.835025	0.692246	2.15374	0.441098
ATP5F1	339.595	296.964	353.228	271.876	285.644	319.774	345.394	382.151	368.06	310.976	305.312	296.564
ATP5G1	589.922	194.009	445.45	584.109	264.191	370.979	379.295	217.169	291.116	257.901	207.346	236.074
ATP5G2	266.191	102.994	193.361	254.099	128.65	190.053	220.063	103.901	163.673	183.984	109.618	166.297
ATP5G3	210.808	124.422	171.751	199.432	109.281	151.751	187.096	132.756	148.504	173.593	102.733	122.699
ATP5H	619.331	339.44	532.782	546.607	407.892	474.769	555.533	435.344	523.923	470.278	398.271	419.12
ATP5I	576.613	116.884	391.485	535.504	200.61	289.187	172.037	62.8493	117.654	119.696	62.4894	89.1671
ATP5J	305.972	106.17	241.827	297.813	114.427	203.926	222.322	99.9773	177.829	189.586	86.7052	137.525
ATP5J2	1278.75	414.24	990.978	1018.03	473.655	732.996	558.414	332.519	494.459	414.649	283.322	326.872
ATP5J2-PTCD1	136.79	52.7561	108.771	110.334	56.1992	83.0579	79.5948	47.2929	66.4184	61.0187	42.7441	48.8321
ATP5L	651.838	215.771	497.446	544.045	266.165	390.5	442.798	240.083	377.097	369.392	208.543	273.01
ATP5L2	0	0.0852953	0	0	0.347791	0.0562635	0	0	0.096148	0	0.220436	0
ATP5O	998.996	416.347	822.547	822.187	451.592	657.307	907.601	548.492	807.683	795.767	500.196	664.502
ATP5S	6.79748	18.8218	6.65715	11.7141	17.5346	14.5326	10.0574	15.8129	11.5567	15.3757	14.6975	13.36
ATP5SL	19.7948	12.9669	14.4443	41.6824	25.2462	27.2333	25.7653	10.5255	16.8009	34.4026	20.0299	27.5569
ATP6AP1	46.8318	57.8585	53.331	43.9879	61.3183	41.0352	53.6064	69.1438	45.7127	33.9217	65.6181	41.219
ATP6AP1L	0.605997	3.59636	1.39921	2.13221	7.08766	4.62593	0.546033	2.73743	0.810789	2.77264	7.55168	3.10514
ATP6AP2	173.516	186.009	198.022	142.803	163.874	166.46	216.269	419.49	303.478	197.128	343.866	225.747
ATP6V0A1	22.8112	84.7588	28.9533	39.4535	74.7304	47.9148	27.6241	74.9393	35.7618	43.1312	85.5668	55.0248
ATP6V0A2	10.5658	34.2787	15.6398	13.5689	26.6089	19.3467	13.4508	36.622	19.3788	18.1976	30.4677	20.5976
ATP6V0A4	0.199029	0.872949	0.301577	0.358524	0.607037	0.200869	0.140906	0.274713	0.205958	0.0758852	0.157398	0.024177
ATP6V0B	210.305	201.452	193.733	216.352	205.377	171.109	209.781	138.625	148.759	165.012	144.16	142.867
ATP6V0C	6.88628	1.71623	4.66036	7.98931	2.82174	3.9075	13.497	1.6856	2.68348	3.25935	2.07462	2.04389
ATP6V0CP3	0	0	0	0	0	0	0	0	0	0	0	0
ATP6V0D1	91.1439	75.1701	79.5885	109.196	75.7112	75.2383	125.159	59.64	89.5647	108.839	81.3144	90.1531
ATP6V0D2	0.0528591	0	0.0203414	0.0435285	0	0.0379363	0.0249483	0.0486398	0.0324145	0.107488	0.0743158	0.0342456
ATP6V0E1	318.635	117.912	244.052	387.698	156.533	269.982	244.689	133.836	197.543	327.748	190.406	245.419
ATP6V0E2	18.8197	6.74762	12.0214	25.2201	9.52778	13.9133	29.9866	7.82036	13.4939	20.178	9.81721	15.3276
ATP6V0E2-AS1	0.244919	1.82091	0.581213	1.99446	5.55347	3.14931	0.192661	0.826354	0.375476	2.11666	3.90249	3.04126
ATP6V1A	55.9237	129.239	84.0329	67.1654	95.5123	98.4928	78.0515	132.795	114.941	117.071	146.103	137.214
ATP6V1B1	0	0.070295	0.0745888	0	0.0477712	0.0231844	0.0304938	0	0	0	0.0908347	0
ATP6V1B2	47.8359	98.5099	67.5943	58.2577	80.852	71.0057	46.2298	72.559	54.563	73.0597	94.4	78.7357
ATP6V1C1	17.6435	47.9112	30.3083	29.0883	41.8646	46.05	20.6076	42.2181	32.8219	43.8125	53.7124	56.7594
ATP6V1C2	184.782	277.904	238.814	151.496	220.007	174.088	215.104	475.906	283.65	188.308	402.731	231.813
ATP6V1D	105.275	149.736	125.221	94.3658	103.784	119.232	117.011	162.766	149.221	137.565	136.924	137.877
ATP6V1E1	243.984	198.584	254.565	186.721	148.601	188.169	267.358	229.404	271.147	248.129	186.972	219.051
ATP6V1E2	1.37156	0.654304	1.24238	1.84188	2.12966	2.40787	1.40424	1.63099	1.63039	3.12158	2.44746	3.32194
ATP6V1F	187.837	41.7915	112.055	250.73	80.6671	130.352	161.389	46.7031	90.1745	133.999	57.4519	92.0896
ATP6V1G1	149.097	87.6952	130.533	194.329	114.65	171.865	125.963	85.7954	130.755	199.125	125.072	168.823
ATP6V1G2	0.0818724	0.668087	0.158965	0.0919371	0.359089	0.212333	0.105387	0.195192	0.123233	0.0624324	0.156963	0.130195
ATP6V1G2-DDX39B	80.0752	91.4668	91.8578	52.9857	87.3306	60.6637	72.037	75.7448	70.6139	48.0442	66.8051	50.9697
ATP6V1G3	0	0	0	0	0	0	0	0	0	0	0	0
ATP6V1H	53.1716	88.779	83.8992	36.6273	48.6407	47.6147	63.8598	73.612	74.4676	67.2926	81.6534	76.3248
ATP7A	2.72061	14.8859	5.231	4.09993	12.6917	8.29922	4.18658	19.5432	9.28601	7.42811	18.9658	12.9278
ATP7B	0.710545	2.58606	1.13246	1.84857	5.69774	3.03939	1.12183	3.19392	1.66577	2.4742	6.5773	4.3508
ATP8A1	1.32655	14.3459	3.75641	1.51285	8.9275	4.23032	3.13996	17.7848	7.92903	4.2982	15.909	7.83211
ATP8A2	1.46814	3.58044	1.9068	0.899874	1.94286	1.25722	1.08664	2.27974	1.33511	0.941433	1.38975	1.15112
ATP8B1	12.7449	29.7077	19.7888	12.4356	18.379	19.8687	17.3588	31.3578	27.5742	20.7676	32.4994	28.7492
ATP8B2	1.25879	1.85974	1.52972	1.45123	2.96857	2.15394	2.38274	2.13983	2.20607	2.14209	3.73047	2.6011
ATP8B3	0.365388	0.68151	0.439048	0.552657	0.661631	0.618125	0.475132	0.452871	0.452703	0.818829	0.62903	0.927566
ATP8B4	0.0993578	1.40147	0.327731	0.309745	1.0941	0.542449	0.301466	1.21467	0.548358	0.270593	1.0327	0.496573
ATP8B5P	0.0189039	0.694159	0.174592	0.0389176	0.566085	0.0915778	0.0133833	0.574033	0.104331	0.0288305	0.298996	0.128595
ATP9A	6.50069	12.848	6.46818	9.50875	13.0388	10.6693	10.749	10.752	11.1382	15.1319	17.9962	14.9154
ATP9B	4.64837	14.8283	6.2516	5.20904	11.7247	7.07799	6.92106	17.7796	10.0149	7.67397	16.5537	9.5934
ATPAF1	92.948	65.4591	81.9691	104.026	66.2646	96.2595	141.472	97.1171	132.119	155.281	97.0261	129.625
ATPAF2	8.79838	7.55281	6.52316	11.5881	15.4579	10.7462	12.5722	8.69029	9.40479	10.9974	11.8024	11.4526
ATPBD4	1.83396	3.39662	1.582	3.34288	4.45658	4.75833	2.72807	4.72141	3.31702	5.31115	4.10662	4.58577
ATPBD4-AS1	0.0282726	0	0.0652799	0.23282	0.282212	0.182618	0	0	0	0.344952	0.0596237	0.109901
ATPIF1	44.6438	31.0485	42.4241	45.5166	28.823	34.002	52.0016	15.6297	26.6184	30.3711	13.1296	21.84
ATR	4.70677	45.9323	15.0336	7.97278	58.854	32.6685	6.37067	46.4542	20.7255	15.6303	77.7006	43.3304
ATRAID	111.984	48.9439	87.2456	98.5383	56.9154	71.7408	145.154	88.7248	99.2425	110.062	84.6626	89.3479
ATRIP	6.41208	32.3096	14.5738	11.1985	31.9725	17.6022	6.35536	15.23	8.33102	14.3224	26.0305	19.1351
ATRN	8.83384	42.6812	13.7267	16.6877	45.2957	27.6596	12.4878	48.4818	20.7476	20.8617	66.6407	33.1397
ATRNL1	0	0	0	0	0	0	0	0	0	0	0	0
ATRX	2.53897	81.9896	17.5871	4.75658	68.1502	32.1282	2.71213	58.7617	19.2399	7.95514	65.6466	32.6637
ATXN1	2.96033	20.5875	6.43182	2.50891	8.43461	4.53096	3.74134	15.6722	7.09284	4.98188	10.7886	6.69228
ATXN10	103.857	86.6725	117.816	101.82	87.0512	108.836	155.862	152.594	161.581	161.263	148.387	162.958
ATXN1L	1.82158	11.2692	3.76577	14.4161	21.0604	17.7629	1.3571	3.7714	2.06522	14.4801	13.5904	16.3744
ATXN2	7.3091	92.414	23.838	11.2699	34.2973	25.4698	6.57672	49.2535	18.5112	14.9397	25.5652	22.8365
ATXN2L	8.7644	47.4215	22.5311	28.0977	76.2735	52.7798	11.5655	18.1066	16.3152	30.0101	46.6469	44.2786
ATXN3	3.72171	29.7824	9.68951	5.88668	13.2466	10.6481	4.46797	19.8314	11.2521	9.60697	13.0106	13.8595
ATXN3L	0	0	0	0	0	0	0	0	0	0	0	0
ATXN7	6.32707	62.0188	17.6716	7.21206	23.6003	14.2619	5.40667	38.6553	17.429	11.5286	23.6313	16.6661
ATXN7L1	2.40677	14.6622	4.48109	2.53571	4.95919	3.54988	1.21112	4.26648	2.5177	2.13219	3.42106	2.68285
ATXN7L2	2.38421	5.95105	4.37162	2.23764	10.0911	3.90663	3.05319	3.77479	2.41884	1.49725	5.95228	2.6577
ATXN7L3	36.3742	76.3351	44.981	28.6499	49.0438	33.6102	47.2006	34.1938	38.4962	35.9493	31.3123	34.7645
ATXN7L3B	8.88024	51.7148	14.9394	64.5537	56.9682	66.2475	9.0249	45.9603	20.593	86.9681	60.0568	76.1583
ATXN8OS	0	0	0	0	0	0	0	0	0	0	0	0
AUH	7.65225	16.3511	13.0845	9.65796	16.9449	13.3618	7.89361	10.8888	10.6913	11.0289	14.6404	13.1863
AUNIP	5.47057	51.6506	11.0172	17.7193	19.5728	19.958	5.1066	31.4339	10.325	23.8246	17.9034	22.5647
AUP1	81.3552	132.688	104.208	93.6594	167.979	106.062	92.2877	65.5126	68.5794	74.8507	88.9981	79.4406
AURKA	98.6665	149.092	127.157	118.257	104.884	126.021	87.2172	86.3554	93.4113	145.227	111.852	133.549
AURKAIP1	23.3368	10.2197	18.3254	29.051	14.0113	14.5015	30.2597	10.9548	13.2614	17.7679	7.75456	13.2322
AURKAPS1	1.76598	31.3929	10.288	2.66241	6.74975	5.35243	2.11582	20.5502	7.04746	2.73476	3.66696	3.06272
AURKB	42.8211	63.9999	48.8411	89.6409	119.088	84.6754	41.9865	25.5972	33.3469	74.8822	65.7256	76.0308
AURKC	0.353071	2.46203	0.815221	0.264316	0.96117	0.656523	0.363582	1.15188	0.295243	0.293713	1.21841	0.311922
AUTS2	0	0	0	0	0.00694157	0	0	0	0	0	0	0
AVEN	14.2923	16.1586	13.6346	24.1679	18.2413	20.9944	16.6839	13.1013	13.1466	25.9572	15.7607	22.0532
AVIL	2.65002	64.2813	14.3468	2.43492	14.9276	6.4564	2.86356	29.5699	8.13382	2.8291	6.41216	4.25599
AVL9	38.6352	102.154	53.1469	30.0763	45.8221	43.1204	49.5285	89.9969	62.6528	49.3957	61.0424	59.4315
AVP	0	0	0	0	0	0	0	0	0	0	0	0
AVPI1	4.40986	10.4772	7.55001	7.16407	5.35674	5.13489	5.05473	3.97505	2.92499	6.08501	5.44075	6.41367
AVPR1A	0	0	0	0	0	0	0	0	0	0	0	0
AVPR1B	0	0	0	0.0387902	0.0261219	0	0	0	0	0.0359203	0	0
AVPR2	0	0.0310624	0	0	0	0	0	0	0	0	0	0
AWAT1	0	0.0487141	0.0344598	0	0.0331052	0.0321333	0	0.164798	0.164737	0	0	0
AWAT2	0	0	0	0	0	0	0	0.0542732	0	0	0.0414615	0
AXDND1	0.140565	1.18232	0.399455	0.124657	0.455706	0.291006	0.122481	0.686524	0.278486	0.0989436	0.273633	0.126093
AXIN1	6.05843	13.7233	8.33782	7.29091	9.28814	7.30818	8.25524	6.64571	6.02404	6.59488	6.27999	8.07185
AXIN2	374.081	683.265	492.926	223.6	570.73	340.133	292.424	344.903	329.29	245.627	507.951	315.75
AXL	0.537741	2.08611	0.742933	0.653342	0.674621	0.540935	0.461837	0.754394	0.437872	0.457114	0.762219	0.582544
AZGP1	0	0.0538743	0	0	0.036612	0.0355372	0	0.0911275	0	0	0	0.0641597
AZGP1P1	0	0	0	0	0	0	0	0	0	0	0	0
AZI1	0.392317	0.753257	0.439598	0.674638	1.86844	0.608669	1.32339	0.637062	0.551915	0.774306	0.876019	0.560666
AZI2	22.7775	47.3477	40.7677	22.3964	41.0666	35.954	33.3391	65.9512	55.113	41.241	64.5632	56.7117
AZIN1	183.102	286.679	225.656	134.323	112.675	147.829	227.671	226.231	264.355	227.517	170.113	207.142
AZU1	0	0.224181	0.052861	0	0.0507831	0.0492923	0.0648329	0	0	0	0	0.0889935
B2M	366.435	174.486	280.17	325.549	162.686	266.63	356.023	215.953	326.359	362.311	184.783	288.467
B3GALNT1	5.51659	9.73318	5.85237	19.2763	22.8709	26.1257	8.88294	14.2473	12.8494	35.5603	41.432	40.4584
B3GALNT2	26.3823	63.6605	38.1078	36.1142	52.6039	50.4881	39.5478	52.3384	54.15	59.5578	67.093	69.8991
B3GALT1	0	0	0	0	0	0	0	0	0	0	0	0
B3GALT2	0	0	0	0	0.0783216	0	0	0.0324905	0.0649568	0.01795	0.0496416	0.0457509
B3GALT4	0.0247679	0.0323373	0.0114375	0.0489502	0.0933975	0.0373288	0.00701395	0.0136745	0	0.120876	0.0835722	0.105905
B3GALT5	0.450895	4.32026	0.772422	2.3476	4.16198	3.1786	0.514869	2.16821	1.20411	1.4197	2.14716	1.92233
B3GALT6	0.134609	1.26929	0.759744	3.73189	3.58304	3.9931	0.25413	0.495457	0.192606	4.53927	4.82587	4.33136
B3GALTL	5.63985	10.9514	7.83843	7.44397	12.4882	10.8732	6.32958	12.8602	9.37257	9.22119	16.4088	11.4432
B3GAT1	0.0685317	0.615148	0.197795	0.0376231	0.658735	0.319699	0.0323455	0.346838	0	0.0522593	0.457664	0.221997
B3GAT2	3.08038	5.41667	5.43449	6.1451	5.41334	8.43044	5.06808	10.0006	8.50034	10.0906	10.522	12.3535
B3GAT3	1.7304	2.86558	2.08583	4.06532	5.89864	3.36954	4.3598	3.16114	1.87257	3.29882	3.11257	2.5224
B3GNT1	0.887624	2.73262	1.72342	8.30617	8.90485	7.36212	1.25682	2.95152	1.2247	9.19919	15.5708	9.56693
B3GNT2	113.23	140.987	155.413	63.6213	61.8814	72.166	145.872	202.834	190.84	126.98	149.251	128.578
B3GNT3	5.75717	14.5071	7.55042	12.8574	10.2674	10.4784	6.86923	8.98477	7.90818	15.5705	17.9366	15.576
B3GNT4	0.16659	2.7641	0.705188	0.937426	0.985408	1.40483	0.353822	0.919758	0.204315	1.18566	0.644087	1.13325
B3GNT5	16.2558	46.9602	32.8333	27.4567	33.2276	44.791	13.3227	34.1943	26.626	51.0513	52.8214	61.6737
B3GNT6	0	0.245835	0.0193223	0	0.0556884	0.0360357	0	0	0.0307905	0	0	0.0325299
B3GNT7	0	0.0940013	0.0531964	0	0	0.0248025	0.0326221	0.0636007	0	0	0	0.0223895
B3GNT8	0	0.363666	0.0257253	0	0.12357	0.0239885	0.0631031	0.184541	0.0409938	0.0339844	0.0469926	0.0433095
B3GNT9	4.77021	8.163	7.64575	4.98333	6.35215	5.56738	4.76518	3.49451	4.99842	6.30981	6.21821	6.60098
B3GNTL1	3.20059	16.3602	4.60131	7.73285	13.6297	6.79356	4.36082	9.91893	4.38826	4.55892	7.00438	5.98592
B4GALNT1	0	0	0	0	0.0119305	0	0.0152312	0	0	0	0	0
B4GALNT2	0.0197908	0.161495	0	0.0162974	0.0219498	0.0213055	0	0.0546333	0.0364087	0	0	0.0384654
B4GALNT3	0.534433	3.27077	0.897438	0.920202	1.89945	1.05914	0.447154	2.04533	0.916147	0.815071	2.17727	1.20397
B4GALNT4	0	0	0	0	0	0.0130152	0	0	0	0	0	0
B4GALT1	92.4379	77.0776	83.3529	90.3216	51.1783	79.4814	134.829	88.4545	128.964	149.517	100.753	131.166
B4GALT2	14.1032	14.389	14.3733	15.5276	13.4072	12.4575	20.6764	9.88762	14.5725	14.7333	12.9282	14.4586
B4GALT3	35.2398	29.9977	37.4295	29.0194	26.3502	23.6593	39.2225	20.5731	29.9337	25.1846	22.244	25.8778
B4GALT4	27.7916	55.1255	37.6994	55.2343	82.1168	73.4539	36.1475	69.0969	50.9636	75.0438	125.033	93.5926
B4GALT5	84.4361	85.6104	77.4999	58.0594	34.9585	52.3439	75.1885	49.7247	74.612	60.049	40.4645	52.5914
B4GALT6	3.7994	14.6098	7.53081	7.82899	14.6716	13.7273	5.04808	14.1042	9.39932	15.6372	25.4278	21.2431
B4GALT7	4.30402	8.91842	4.94096	10.5134	10.9416	7.80913	5.27252	4.93946	3.60313	9.14551	9.17867	8.31829
B9D1	16.6329	9.44515	13.0369	19.3926	18.5257	17.0701	20.5531	10.0014	15.7973	18.6934	14.7353	16.4153
B9D2	1.05308	2.37967	0.561116	1.4342	1.88671	0.61044	0.917596	0.335431	0.894149	1.29721	1.025	0.629773
BAALC	0.0146573	0.071763	0	0	0.0325126	0.0157791	0	0	0	0.022354	0	0
BAAT	0.686509	26.5997	5.01496	0.662799	4.21396	1.36342	0.586583	20.5851	4.35501	0.415191	3.74423	1.05824
BABAM1	81.2438	48.1894	61.5656	81.786	64.1248	64.473	113.284	44.7282	70.8396	77.5564	47.704	66.0036
BACE1	2.88565	17.6151	5.14125	6.72899	13.4788	8.46071	3.8207	11.0872	5.93395	7.59585	10.4302	9.2487
BACE1-AS	3.2001	19.3494	6.41982	7.21447	15.535	9.65732	4.6797	10.7166	6.08016	6.88072	11.8378	10.808
BACE2	21.1095	22.087	21.165	18.1072	19.6058	17.2879	30.3244	36.1659	28.7217	25.9811	31.0417	26.2495
BACH1	6.98563	27.8638	14.081	12.9305	24.9908	23.1819	9.32021	25.5523	18.3638	30.637	49.5598	45.6996
BACH2	1.07097	5.13335	2.23383	0.63365	1.32754	1.07058	2.281	6.21101	3.79144	1.81178	3.65353	2.53631
BAD	4.63985	1.67037	3.8205	7.97881	2.72436	3.23203	11.7386	0.9418	2.63606	6.34785	2.87792	4.44269
BAG1	25.3011	35.2547	32.1851	33.7748	21.626	27.2142	18.966	18.2203	17.3802	36.0376	27.6793	31.6934
BAG2	22.3446	48.1574	35.8515	75.9811	57.825	91.1359	27.8349	44.942	38.6358	113.873	94.9308	114.505
BAG3	40.2957	63.933	68.7953	37.2387	43.1953	44.4296	38.1142	33.4297	38.0673	52.1343	48.2999	58.6679
BAG4	18.4659	50.472	31.2539	20.8605	22.1611	26.6062	21.5636	55.03	38.2391	43.7133	43.9729	49.5445
BAG5	5.42847	47.6953	16.2318	24.57	33.6822	36.5266	3.26361	24.6394	10.1621	38.9223	35.3162	42.3112
BAG6	10.2777	11.9887	10.659	9.49109	11.2655	9.6189	16.0363	11.1396	13.4117	10.7539	11.1067	11.3554
BAGE	0	0	0	0	0	0	0	0	0	0	0	0
BAGE2	0.0220828	0	0.025494	0	0	0	0	0	0	0	0	0
BAGE3	0.0220828	0	0.025494	0	0	0	0	0	0	0	0	0
BAGE4	0.0237806	0	0.027454	0	0	0	0	0	0	0	0	0
BAGE5	0.0237941	0	0.0274696	0	0	0	0	0	0	0	0	0
BAHCC1	0	0	0	0.00337895	0.0227543	0.0353381	0.00580992	0	0	0.0250316	0.034613	0.0398752
BAHD1	4.20724	35.7168	12.7926	6.98236	14.807	10.5384	4.11515	14.5178	7.07797	8.80863	13.3089	12.1761
BAI1	0	0.0123283	0.00872092	0	0	0	0	0	0	0	0	0.014682
BAI2	0.13881	1.87525	0.676621	0.15241	1.05201	0.381885	0.41493	1.12828	0.652599	0.152895	0.455364	0.314756
BAI3	0.0148159	0.0120899	0	0	0	0	0	0.0613498	0	0	0	0
BAIAP2	4.0761	12.1912	5.16844	6.69915	8.46461	6.17815	4.72103	5.13176	3.87484	5.51422	5.86256	5.71797
BAIAP2-AS1	0.349484	4.1313	1.75564	1.82011	3.01707	2.57261	0.655338	1.14729	0.67769	2.17523	1.71308	2.36822
BAIAP2L1	41.167	84.6595	59.7032	30.8364	47.248	39.3689	40.3421	56.5702	48.689	35.7478	39.5449	38.4138
BAIAP2L2	0.155743	0.889616	0.292177	0.11222	1.20913	0.628735	0.0551306	0.376193	0.107444	0.0593815	0.410556	0.227027
BAIAP3	0.274018	0.067758	0.15338	0.417109	0.202607	0.250294	1.15222	0.068767	0.122207	0.22795	0.0875564	0.209804
BAK1	16.5854	44.3152	23.61	22.2821	15.8393	16.8708	13.7506	16.2953	11.2799	18.7314	14.2557	16.6913
BAMBI	6.9517	9.56643	10.5143	26.05	29.0135	28.0314	5.55607	7.68955	6.14935	34.2076	45.7689	37.9917
BANCR	0	0.605786	0.285684	0.101889	0.0686136	0.0665993	0	0	0.113811	0	0	0
BANF1	580.779	185.995	409.862	606.827	243.551	404.591	395.416	141.994	306.356	344.417	164.662	285.688
BANF2	0	0.212972	0	0	0	0	0	0	0.120035	0	0	0
BANK1	0.739403	1.68558	1.00267	0.695869	1.79633	1.7815	0.997092	2.49474	1.66254	1.21717	1.85633	1.55116
BANP	8.44157	12.3865	8.95876	5.67599	12.3172	7.0033	9.34286	7.65373	7.8646	5.78755	7.4149	5.74998
BAP1	9.39104	31.7366	15.1057	33.0731	56.174	37.4538	13.2476	13.123	11.489	30.3862	32.4589	32.021
BARD1	15.0035	65.8915	26.6693	16.4249	37.2977	27.6937	19.58	66.615	34.2058	30.0756	61.5499	45.462
BARHL1	0	0	0	0	0.0242864	0	0	0.060449	0	0	0	0
BARHL2	0	0	0	0	0	0	0	0	0	0	0	0
BARX1	0	0	0	0	0	0	0	0	0	0	0	0
BARX2	3.54488	7.17379	6.87534	12.4939	9.6193	11.7284	2.27542	3.26192	2.21728	7.56887	5.7314	8.03812
BASP1	0	0	0.024559	0	0	0	0	0	0	0.0324435	0	0
BASP1P1	0	0.0591588	0	0	0	0.039023	0	0.100066	0	0	0	0
BATF	10.9728	9.06263	8.76998	19.0229	7.39056	12.0516	6.22727	2.69796	4.49492	10.5693	4.68427	6.90741
BATF2	0.175621	0.573232	0.225277	0.465999	0.541053	0.630204	0.0828891	0.107735	0.107695	0.416642	0.617273	1.09986
BATF3	0.212837	0.416825	0.245715	0.105161	0.0944224	0.0458252	0.301364	0.117509	0.0783102	0.0649202	0	0
BAX	42.2241	26.262	39.3043	54.4561	42.9586	39.7647	42.4156	13.4	26.1783	34.9364	21.2448	27.3987
BAZ1A	15.5762	121.326	58.1139	16.1935	83.8751	56.4099	13.7204	97.8393	49.3547	20.8443	90.9919	56.3655
BAZ1B	37.7023	244.775	101.85	47.9401	141.639	118.359	24.7146	108.999	62.4629	52.9906	118.177	106.287
BAZ2A	12.2042	80.9817	25.6371	27.7556	60.9072	45.6238	17.32	43.1351	27.1036	34.1459	48.4481	47.0674
BAZ2B	2.01487	34.3976	10.4705	2.31783	18.9692	11.2262	1.46639	25.3056	9.62047	2.80706	17.9264	10.7718
BBC3	0.23919	0.357833	0.207104	0.27904	0.287391	0.364786	1.52405	0.550245	0.293355	0.243195	0.210177	0.154963
BBIP1	12.4258	26.3462	17.5787	18.2841	18.7892	24.6884	11.4409	28.0693	21.6726	24.465	22.5172	28.2747
BBOX1	0	0.252946	0	0	0.0245568	0.0238359	0.0313508	0.122244	0	0.0337681	0.0933873	0.043034
BBS1	2.66413	14.2369	4.90675	3.38773	10.3348	5.62932	2.71952	5.33623	3.82972	3.40166	4.10269	3.80522
BBS10	0.606043	11.7167	2.47572	3.3495	8.33733	6.63716	0.66009	13.8666	3.00171	6.04339	11.0603	8.49449
BBS12	0.304186	2.06518	0.772584	1.39274	2.36159	2.21367	0.31011	1.71302	0.693908	3.39588	4.49045	4.37499
BBS2	10.3729	28.4568	15.71	12.9045	31.4192	23.7872	17.2088	32.1987	23.5599	19.4862	30.5752	24.862
BBS4	3.3128	18.259	5.83744	6.78418	18.2582	10.8867	2.3865	13.7578	4.65104	8.30985	17.3126	9.29099
BBS5	1.81214	4.20951	2.4891	3.43113	5.61873	5.32562	2.4535	3.83402	2.77407	5.24502	5.4953	5.39881
BBS7	8.84519	52.9515	21.1549	13.2507	49.0614	32.4823	11.0053	51.5001	26.7855	19.0673	45.0604	31.8431
BBS9	3.50154	4.1206	3.62259	3.49095	4.84	5.33548	5.517	6.91256	6.25053	6.92488	7.38433	8.36056
BBX	7.62529	62.933	19.93	15.1229	40.2176	33.9164	8.95594	54.5918	24.8981	28.1774	52.1652	46.9256
BCAM	4.50327	5.32336	4.58065	4.41997	6.02044	3.99625	11.4085	4.90538	5.17224	3.73099	5.05644	4.49455
BCAN	0.649579	7.69012	1.10703	2.2925	2.90464	2.25328	0.525578	3.47252	1.21398	2.12289	1.63082	1.92384
BCAP29	11.3128	20.1055	15.013	15.5584	18.6912	20.8186	17.3272	35.8041	28.0934	26.8303	34.4718	33.2474
BCAP31	289.505	211.45	239.899	263.963	216.107	197.286	305.632	338.708	265.03	236.938	311.055	227.972
BCAR1	1.22364	5.92782	2.43192	2.21937	5.38557	2.11767	3.23491	2.80067	1.99464	1.71264	3.13582	2.12238
BCAR3	10.4137	25.5947	17.3989	5.78251	9.83572	7.63758	11.4701	16.2635	14.5783	8.20998	10.4776	9.55559
BCAR4	0.0957036	1.40571	0.552436	0.183891	0.53072	0.309084	0.0903401	0.528387	0.293439	0.0973058	0.134552	0.310015
BCAS1	0.300422	1.05904	0.457814	0.405724	0.959603	0.685638	0.272242	0.862499	0.508464	0.494832	0.861636	0.46712
BCAS2	76.6164	104.715	120.393	117.066	100.709	173.357	97.4855	97.2893	143.37	176.228	117.983	198.632
BCAS3	4.45472	4.58872	3.70018	5.64074	4.90219	5.406	5.94716	5.39809	6.76905	6.82924	5.58789	8.20841
BCAS4	1.61807	2.08211	0.862162	2.53679	1.62203	1.67491	2.33514	0.687191	1.71734	2.65757	1.37805	2.05627
BCAT1	0.175577	0.146604	0.245124	0.171484	0.249074	0.312093	0.237042	0.214164	0.345539	0.217956	0.146386	0.333314
BCAT2	16.1094	9.38513	11.4533	21.2942	18.6904	14.9028	23.7265	9.19898	14.6779	15.3626	15.2596	15.0999
BCCIP	58.1502	137.05	102.607	78.1748	105.22	121.882	69.4175	129.254	113.901	100.6	116.47	126.086
BCDIN3D	1.78654	5.72644	3.08634	6.39276	5.70196	6.43394	0.946332	1.98691	1.3714	6.52744	4.03865	4.6464
BCDIN3D-AS1	1.51456	4.36978	2.04515	5.21158	5.39932	5.43007	0.880786	1.79186	1.34339	5.32097	4.24921	3.99502
BCHE	0	0	0	0	0	0	0	0	0	0	0	0
BCKDHA	9.32155	7.10706	7.20149	13.0262	11.1739	9.22404	18.9648	9.68217	11.9954	14.8267	13.3536	11.575
BCKDHB	7.01978	6.40751	7.14307	9.99573	13.6747	13.6123	13.0297	9.59601	13.7212	15.8702	11.9333	16.2455
BCKDK	13.6313	11.0772	12.2205	16.9693	16.8282	15.5448	22.5223	9.13491	15.0808	19.3841	16.1775	18.235
BCL10	15.4712	17.5427	23.4523	17.1162	11.8322	17.64	11.3341	14.7438	12.6965	29.73	18.1008	27.0627
BCL11A	0.801973	3.32243	1.51504	1.10838	3.11622	1.76896	0.786144	1.91972	1.33093	1.9159	4.35235	2.89942
BCL11B	0.053434	0.235454	0.10487	0.0924042	0.130379	0.138056	0.0605273	0.162257	0.108131	0.179284	0.259178	0.186938
BCL2	0.0189239	0.391199	0.0946707	0.488282	0.587672	0.536467	0.026795	0.05224	0.0464183	0.346332	0.359174	0.416844
BCL2A1	0.0885656	0.0722704	0.562356	0	0.147341	0.238359	0.125403	0	0	0.135072	0	0
BCL2L1	63.5437	107.54	74.5274	161.738	102.202	130.279	65.7127	48.2458	53.1362	191.782	114.7	163.402
BCL2L10	0.0941571	2.15133	0.217403	0.155073	0.939859	0.0506816	0.199981	0.909734	0.173218	0	0.694983	0.0915017
BCL2L11	2.37296	8.52436	4.08987	4.88799	9.37168	6.50582	1.7704	3.98976	2.64649	6.53065	10.2496	6.84625
BCL2L12	44.5276	52.096	35.1888	40.3567	67.2866	31.9407	44.4333	25.6653	23.5644	21.0801	25.541	17.1512
BCL2L13	24.5871	60.1405	32.3202	30.2084	22.2372	27.3087	31.9072	47.8001	36.2443	45.5037	32.3472	40.2056
BCL2L14	1.31022	3.17692	1.55583	2.78985	3.882	2.63964	1.85519	2.99687	2.30708	3.33991	4.3815	3.05585
BCL2L15	5.81078	6.41356	5.08945	9.10686	8.75434	10.3595	6.21832	5.47058	6.36453	9.29751	6.94172	7.7849
BCL2L2	7.30605	33.5911	12.6915	27.0738	42.174	33.3657	7.09596	14.9689	9.66054	19.7606	16.8762	21.1225
BCL2L2-PABPN1	78.6945	125.007	92.865	180.753	255.967	216.415	73.2849	73.2248	74.6222	134.101	130.649	123.572
BCL3	0.963317	1.38934	1.42248	0.258276	0.52178	0.530579	2.22046	0.556592	0.989128	0.341667	0.614182	0.391877
BCL6	5.07407	8.34956	7.1192	3.22681	6.12862	4.4898	5.04258	6.03207	6.12646	4.67837	6.91221	5.24746
BCL6B	0.0236929	0.0386672	0.0273528	0.029266	0.0525551	0.0382592	0	0	0.0217936	0	0.0749483	0.0230247
BCL7A	4.26132	14.5147	6.20463	8.62003	10.6246	9.12647	5.49246	6.17663	5.02634	9.13974	7.35054	9.17826
BCL7B	34.0861	27.4989	33.9921	36.352	19.2122	22.4194	32.9873	14.4763	25.5811	30.9747	15.3195	25.9401
BCL7C	6.52175	4.84523	5.67498	6.93362	3.45467	2.61973	15.85	3.62758	5.90941	4.45361	2.3607	2.27027
BCL9	1.95619	11.1739	3.76395	4.5861	7.70427	6.18877	2.13862	5.74912	3.03568	5.33767	7.85787	7.62996
BCL9L	1.16026	17.8172	7.20833	4.244	9.46274	6.43121	1.40598	9.22151	4.30872	4.83946	7.69338	7.95048
BCLAF1	32.7952	381.244	122.557	45.8737	221.062	148.685	30.5855	276.279	110.32	73.3497	281.98	174.225
BCMO1	0.309706	0.393125	0.198637	1.06266	0.572487	0.666816	0.462886	0.237487	0.506451	1.20708	0.870845	0.702267
BCO2	0.250385	7.62782	1.18837	0.160368	2.56101	0.943416	0.55149	3.53279	1.12598	0.084859	1.76011	0.486648
BCOR	10.1766	49.2796	24.7764	6.16284	16.1681	11.262	9.80785	27.9732	18.1066	8.76093	18.4457	14.9908
BCORL1	3.93154	10.0309	6.04729	2.73093	4.36693	3.8792	4.75377	5.66111	5.96081	3.35993	4.37417	4.60074
BCORP1	0.0227692	0.204379	0.0131432	0.00937501	0	0.0367676	0	0.0942827	0	0.0173628	0.0240088	0
BCR	11.677	25.2061	16.4804	9.1442	12.075	8.7417	20.9725	22.1999	19.0864	13.2945	15.0397	14.3413
BCRP2	0.0178915	0.0875976	0	0.0294666	0.0396865	0.0577822	0	0.04939	0	0.0272865	0	0
BCRP3	0.380956	8.03464	2.19902	0.14479	3.34762	0.725582	0.373437	2.42687	1.77904	0.17877	0.679794	0.455647
BCS1L	18.8157	64.2283	28.6452	28.7296	80.969	38.8386	15.9507	24.1276	16.2577	19.6244	25.2929	19.2052
BCYRN1	0.655895	2.14087	1.00962	0	0.484965	0.470728	0.309568	2.41416	0.804422	0	0	0
BDH1	7.99176	7.2788	8.11546	9.14453	13.9985	9.51735	9.71301	7.59343	8.49647	8.8564	10.6947	9.43847
BDH2	25.5128	28.7308	27.7038	19.7728	23.284	22.1386	32.0139	41.8074	35.7013	29.4224	34.0495	29.4351
BDKRB1	0.385168	1.99057	1.18578	0.81938	1.92234	0.794738	0.908956	1.4177	0.826681	0.881138	1.55686	1.43484
BDKRB2	4.74598	17.8456	10.3264	3.51495	5.03199	4.18804	2.64855	5.57567	3.60591	4.59782	4.36439	4.33174
BDNF	0.578106	3.54466	1.29115	5.69937	17.1918	10.8766	0.260103	1.6108	0.357822	6.23765	13.2512	9.44038
BDNF-AS	0.72588	3.82218	1.35979	3.53011	10.4203	6.08928	0.639951	2.41971	0.730681	3.11227	7.01856	4.04612
BDP1	3.56316	122.949	21.7736	7.97977	69.2726	37.4696	2.33841	75.4422	17.605	9.01102	56.6315	28.6687
BEAN1	0.142359	0.522749	0.205437	0.24423	0.473668	0.280966	0.235166	0.851473	0.218245	0.289485	0.400292	0.415033
BECN1	81.6272	78.2639	90.0745	61.5061	68.8337	67.7779	105.343	74.233	106.074	86.5996	74.2978	84.2676
BEGAIN	0.0743831	0.437021	0.137397	0.147008	0.115497	0.0800758	0.0421287	0.123202	0.0547362	0.113443	0.0627461	0.202399
BEND2	0	0	0	0	0.00986247	0	0	0	0	0	0	0
BEND3	3.96268	11.9315	7.09385	5.54022	5.47286	5.89944	4.1993	5.45226	4.32558	7.5353	7.07423	7.34846
BEND3P3	0.874675	6.5273	1.54726	0.296244	3.70826	1.27574	1.7978	5.1407	2.68618	0.473347	2.70738	1.45324
BEND4	0.00471849	0.0616054	0.00544737	0	0.0261662	0	0	0.0390767	0.00868048	0	0	0
BEND5	0	0.0513185	0.0363021	0	0.0348751	0	0	0	0	0	0	0.061116
BEND6	0.665538	0.429417	0.48245	0.790225	0.789641	1.11637	1.33684	0.427266	1.7369	1.69957	0.946576	1.80494
BEND7	0.56686	1.60796	0.950473	0.98917	1.52684	1.45296	0.324877	0.223548	0.322783	0.658686	0.88235	0.682034
BEST1	1.53197	1.25011	1.04121	1.02756	0.822145	0.665008	1.0496	1.02316	1.04551	0.866742	0.651363	0.480249
BEST2	0.153042	1.1418	0.227164	0.0720158	0.460717	0.141218	0	0.120708	0.0804422	0	0.138321	0.0424932
BEST3	0.524915	1.51285	0.593106	0.533425	0.371603	0.516995	0.332089	0.863262	0.43147	0.493959	0.423952	0.303896
BEST4	0.019923	0.227603	0.138004	0	0.0883858	0.0428956	0	0.219993	0.0366519	0.0607697	0.210077	0.0387224
BET1	7.21671	11.0431	8.45748	25.3553	15.6146	25.7743	6.52895	10.2811	8.7338	28.4208	16.9454	25.1891
BET1L	9.12588	30.4328	15.6566	54.001	48.2726	48.4219	8.44108	13.8441	9.17397	42.5727	27.4977	43.464
BET3L	0	0.246032	0	0.0620714	0.0417998	0.0811454	0	0	0	0.114958	0.158961	0
BEX1	0	0	0	0	0	0	0	0	0	0	0	0
BEX2	0	0	0	0	0	0	0	0	0	0	0	0
BEX4	0	0	0	0	0	0	0	0	0	0	0	0
BEX5	0	0	0	0	0	0	0	0	0	0	0	0
BFAR	40.2766	90.7933	51.3144	57.1694	44.8683	53.5968	38.0453	59.8922	43.3719	69.8398	57.3879	62.4118
BFSP1	4.80082	6.51544	6.06748	2.71882	3.68047	2.75639	5.22345	4.69662	4.49344	2.90302	3.80108	4.48536
BFSP2	0	0	0	0	0	0	0	0	0	0	0	0
BGLAP	1.14932	2.12581	0.619201	0.757157	1.18972	0.742369	0.650946	0.423032	0.563833	0.584281	0.646343	0.148921
BGN	0	0	0	0	0.0189501	0	0	0	0	0	0	0
BHLHA15	0	0	0	0.0487076	0	0	0.1675	0	0	0.270623	0.249474	0.11496
BHLHA9	0	0	0	0	0	0	0	0	0	0	0	0
BHLHB9	0.770599	2.72222	1.34008	4.42596	6.4803	6.41608	0.67677	1.56179	0.969027	8.28626	8.84551	8.66411
BHLHE22	0	0	0	0	0	0	0	0	0	0	0	0
BHLHE23	0	0	0	0	0	0	0	0	0	0	0	0
BHLHE40	50.9803	82.7515	71.3287	9.86063	12.9295	12.4314	68.8133	58.816	69.1502	19.0598	17.4445	19.0198
BHLHE40-AS1	0	0.0688394	0	0.104205	0.046782	0.0908172	0	0	0	0.25732	0.0889538	0.0819819
BHLHE41	2.08793	9.6457	5.73919	0.764168	1.34777	1.23684	2.01785	6.16027	3.0485	1.4658	1.8405	1.76066
BHMT	0.150331	0.545208	0.0771348	0.123795	0.296411	0.125873	0.141906	0.553326	0.122916	0.331171	0.598837	0.194789
BHMT2	0.015752	0.359907	0.0181853	0	0.104823	0.0339152	0.0446078	0.173936	0.0869358	0	0	0
BICC1	1.43257	3.62714	2.28758	2.52477	2.52434	2.99793	1.91468	4.10249	3.12806	3.53248	2.99288	3.48692
BICD1	5.71287	36.9713	13.822	6.41952	16.3629	11.8117	4.7447	19.0468	11.4516	8.03847	16.5872	12.8448
BICD2	8.65633	35.1058	16.2977	10.7783	18.6671	13.9012	8.25722	21.6862	11.4946	13.1523	18.6258	15.1926
BID	12.7474	18.9337	14.3903	17.7109	11.8049	14.4835	19.3387	17.1181	11.4945	21.3087	16.0237	16.0188
BIK	4.1189	3.5756	3.18697	9.41779	6.17198	6.03797	4.65327	1.93538	1.53161	5.21255	4.43555	4.00275
BIN1	25.8338	34.9544	30.5526	18.5368	22.1673	15.6032	38.8447	22.8939	27.4001	20.8143	18.4954	18.5411
BIN2	0.188868	0.616472	0.566911	0.186635	0.335155	0.203322	0.294167	0.104275	0.069491	0.25924	0.15932	0.0367083
BIN3	2.41915	26.1239	5.7162	15.5275	23.5959	16.356	1.12045	9.67397	2.32921	13.6545	16.3064	13.9738
BIRC2	3.09396	52.6991	15.4857	16.3351	53.2206	37.9241	3.03609	30.3529	8.15955	30.1037	61.8205	47.4032
BIRC3	0.69477	12.2262	3.10375	2.46265	6.31861	5.43071	0.564586	9.62304	2.68967	4.26605	5.35112	5.51883
BIRC5	83.6411	53.8897	67.2965	160.959	75.4578	111.304	98.6117	39.4928	66.7216	167.52	75.7352	120.962
BIRC6	3.51313	110.781	18.2926	7.69351	65.7105	35.3979	3.25725	79.2589	22.4469	13.7254	71.6763	40.8033
BIRC7	0	0.0515514	0	0	0	0	0	0	0	0	0	0
BIRC8	0	0	0	0	0	0	0	0	0	0	0	0
BIVM	1.82728	7.64834	4.18186	9.03724	20.4688	16.8594	4.44408	7.80378	6.96048	14.934	17.5902	19.4705
BIVM-ERCC5	6.34134	39.8464	18.9819	9.5547	50.1234	28.3381	7.55334	34.8317	18.7164	14.3273	44.1948	27.4906
BLCAP	5.09653	28.4946	10.3061	62.5068	53.0425	56.4233	4.51604	16.1568	8.65007	61.8062	39.8023	53.2346
BLID	0.193776	0.316246	0.39149	0.119678	0.322372	0.156454	0	0.267462	0.089121	0.0738825	0.510813	0.376622
BLK	0	0	0	0	0	0.017357	0	0	0	0	0	0
BLM	6.88907	64.8999	26.1169	10.0474	47.9303	29.6255	8.04386	57.5618	24.1427	16.4983	63.7727	39.2188
BLMH	28.1793	45.8817	40.3992	36.3665	44.872	44.2103	33.7239	37.3046	37.4876	48.9009	57.6565	57.1685
BLNK	0.11422	0.745634	0.263727	0.0752463	1.01344	0.22133	0.194073	0.504492	0.0420253	0.139358	0.674452	0.177597
BLOC1S1	117.997	42.0174	98.7713	131.522	65.0889	86.1927	94.9928	42.2527	73.8382	69.5859	49.2072	66.5302
BLOC1S1-RDH5	97.0467	38.9354	83.0645	109.343	58.7613	72.4165	78.6743	36.6832	62.7625	58.9614	42.9794	54.6656
BLOC1S2	42.5452	42.9444	52.9476	45.5871	27.5189	46.3863	46.1479	35.7672	52.7232	60.4151	36.1305	52.6719
BLOC1S3	1.70247	4.24633	2.9111	5.14491	5.07674	5.68848	1.09159	1.81782	1.68418	5.41337	2.87902	5.55648
BLOC1S4	1.78271	3.65882	3.30542	12.1001	6.92016	10.3808	1.64456	0.969335	1.0932	10.6282	6.72159	9.18717
BLOC1S5	10.0688	22.986	15.1875	18.4832	13.0118	20.2433	12.0716	17.3307	14.9124	28.1071	17.221	27.5491
BLOC1S5-TXNDC5	212.481	205.632	200.316	211.178	205.263	202.631	279.427	361.958	264.249	263.525	331.686	266.537
BLOC1S6	9.62113	25.6625	14.2511	40.9579	34.292	55.6428	15.6783	26.3255	25.341	72.1869	50.5906	83.5922
BLVRA	64.7526	38.2805	60.0256	71.9066	50.177	62.1329	68.0345	43.756	67.5382	78.7005	53.8129	70.0411
BLVRB	37.0755	20.8593	26.3574	36.6774	23.4817	21.3219	90.9017	27.2031	37.065	40.1762	26.5427	28.9187
BLZF1	7.42857	118.676	29.8081	22.9993	52.1334	47.4779	5.00389	61.0228	19.4709	27.3886	38.8988	38.934
BMF	1.31971	12.2523	3.84423	2.61253	4.18747	3.53765	1.94287	8.70966	3.76233	4.93179	7.28032	6.25107
BMI1	123.097	147.548	161.873	73.6274	117.554	109.87	156.093	177.922	218.283	124.068	133.714	140.72
BMP1	3.5449	15.4705	5.91643	4.09008	10.0316	4.91109	5.08925	9.07709	4.86838	3.28297	7.97555	4.45249
BMP10	0	0.0430246	0.0608702	0	0	0	0	0	0	0	0	0
BMP15	0	0	0	0	0	0	0	0	0	0	0	0
BMP2	0.76889	3.31019	1.76002	1.69209	2.60241	2.76863	0.882221	2.37872	1.19501	4.266	5.00428	5.02432
BMP2K	8.39968	33.2226	14.7893	10.0202	19.8656	17.7031	12.1921	31.2609	20.1449	16.0277	23.9219	24.6934
BMP3	0	0	0	0	0	0	0	0.020104	0	0	0	0
BMP4	289.591	599.222	382.232	357.295	621.633	397.673	297.891	248.681	208.232	304.117	373.115	304.916
BMP5	0.0192436	0.0942179	0.111081	0.126774	0.277458	0.331462	0.0272477	0	0.070804	0.0880461	0.324661	0.149607
BMP6	17.0666	17.6029	19.6253	16.8338	17.8694	17.533	16.929	28.3643	18.754	19.1573	25.0721	19.2646
BMP7	0.0103594	0	0.0119596	0.00853077	0	0.0111522	0	0.0285975	0	0	0.0218467	0
BMP8A	0.430502	8.98827	2.36505	0.281164	4.07492	1.5102	0.262743	5.18395	1.85706	0.113201	2.8019	1.00984
BMP8B	0.874353	4.26282	1.44385	1.5494	3.08106	1.95403	1.22236	3.33027	1.81213	2.36314	3.36105	3.2482
BMPER	0.0249008	0.0135462	0.0383297	0	0.0184115	0	0	0	0.0305396	0	0.0175043	0
BMPR1A	53.2723	78.1964	74.4337	25.5529	32.174	34.9218	66.4858	106.605	99.7882	42.7631	60.2275	53.8013
BMPR1B	0.899245	11.9585	2.79815	4.2753	10.1215	7.74452	0.825637	8.24234	2.90798	7.99298	12.2377	10.3774
BMPR2	4.76402	25.5834	10.6843	6.64389	16.7222	13.0916	6.34874	21.4508	12.4112	13.0803	24.6463	20.3275
BMS1	29.4096	97.5097	74.2487	26.0171	85.3256	72.9785	25.5671	77.8488	63.449	33.3548	89.3664	73.5178
BMS1P1	0.0443874	1.70639	0.307464	0.170577	2.69669	0.971617	0.0418998	0.857731	0.217755	0.120348	1.10249	0.325913
BMS1P2	0.00889239	0.0653065	0.010266	0.00732273	0.0936935	0.0239324	0.00629553	0	0.00817955	0.0135619	0.0281295	0.0259248
BMS1P4	5.00678	74.4445	11.9539	4.31599	47.4248	16.468	2.08153	34.4653	10.4259	2.92439	22.69	8.86157
BMS1P5	0.0443874	1.70639	0.307464	0.170577	2.69669	0.971617	0.0418998	0.857731	0.217755	0.120348	1.10249	0.325913
BMS1P6	0.00889239	0.0653065	0.010266	0.00732273	0.0936935	0.0239324	0.00629553	0	0.00817955	0.0135619	0.0281295	0.0259248
BMX	0	0	0	0	0.0344984	0.0167428	0	0	0	0	0	0.030228
BNC1	0.0452718	0.369422	0.114983	0	0.110463	0.0292419	0.0384611	0.124974	0.016657	0.0276178	0.0381892	0.035196
BNC2	0.00646119	0.0158172	0	0	0.00716605	0.00347784	0	0	0	0	0	0
BNIP1	20.337	23.6512	19.8611	34.0154	23.7251	28.0236	13.3954	13.058	14.7437	32.6704	23.7634	25.3558
BNIP2	68.2208	141.663	122.429	48.2546	94.8732	83.8008	80.3167	148.481	127.793	76.3127	110.072	94.9309
BNIP3	0.272221	14.7498	2.73416	0.29142	3.98531	1.055	0.770894	10.0698	2.9547	0.2491	3.73153	1.48145
BNIP3L	39.4918	59.2524	51.9558	54.8924	41.4446	67.3547	73.8588	87.5112	101.186	125.099	96.77	137.002
BNIPL	0.432822	8.22219	2.39847	0.213853	1.95856	1.24874	0.367709	4.30136	1.30585	0.343253	1.16835	0.538388
BOC	0.097567	3.02539	0.889843	0.208896	1.50413	0.409632	0.248667	2.74724	0.520525	0.148801	1.29627	0.360299
BOD1	16.4746	41.7222	24.8524	42.2288	65.7594	49.2547	19.4442	31.7695	22.284	47.551	48.8133	48.9742
BOD1L1	0.697166	75.1005	11.3595	2.12027	32.7696	17.1127	0.336526	23.7289	3.72379	1.80633	16.582	8.76137
BOD1L2	0	0.0203618	0	0	0	0	0	0	0.0459052	0	0	0
BOK	1.05698	2.80637	1.34775	6.05387	4.91662	4.22882	1.2509	1.26294	0.84165	4.57139	4.09214	5.12054
BOK-AS1	0	0.412536	0.291823	0	0.224282	0.0544244	0.071583	0.13956	0.18601	0.0771025	0	0.0982591
BOLA1	0.0487266	0.477136	0	0.0401255	0.162127	0	0	0.269023	0.0896409	0	0	0.0947048
BOLA2	6.06574	6.66694	4.90667	9.51434	5.26297	6.90754	7.85836	3.87292	5.19993	9.31386	5.69981	6.41597
BOLA2B	6.06574	6.66694	4.90667	9.51434	5.26297	6.90754	7.85836	3.87292	5.19993	9.31386	5.69981	6.41597
BOLA3	76.5827	17.5913	55.78	71.4442	24.9963	44.63	58.4872	16.4383	31.8937	34.6023	15.5781	19.9243
BOLA3-AS1	0.0996627	3.18797	1.05853	0.106692	0.795852	0.450618	0.0564464	1.23805	0.385028	0.227995	0.46239	0.154963
BOLL	0.108817	5.01698	0.957903	0.112012	0.57327	0.175718	0.173338	4.13042	1.00094	0.207448	0.229483	0.105749
BOP1	7.32053	7.8691	6.0744	9.63663	10.9296	6.11897	16.7939	8.01542	7.54302	8.64185	7.27374	7.35349
BORA	48.7159	142.225	90.0381	28.8568	62.8323	51.0339	47.1656	132.736	79.565	41.4319	77.076	60.9374
BPESC1	0	0	0	0	0.0131799	0.012793	0	0	0.0218618	0	0.025061	0
BPGM	2.0433	6.4104	3.50404	15.0946	7.8107	13.796	1.46063	3.45008	2.44518	16.7915	10.7518	16.1167
BPHL	5.80042	4.7332	5.26148	5.1716	6.2639	6.19739	6.66922	4.99631	6.17788	7.11694	5.4724	6.35734
BPI	0	0	0	0	0	0	0	0	0	0	0	0
BPIFA1	0	0	0	0	0	0	0	0	0	0	0	0
BPIFA2	0	0.0647823	0	0	0	0	0	0.109578	0	0	0	0
BPIFA3	0	0	0	0	0	0	0	0	0	0	0	0
BPIFA4P	0	0	0	0	0	0	0	0	0	0	0	0
BPIFB1	0.0241799	0.394621	0.11166	0.0199117	0.160906	0.0520608	0	0.0667495	0.0444831	0	0.101985	0
BPIFB2	0	0	0.0502179	0	0	0	0	0	0	0	0	0
BPIFB3	0	0	0	0	0	0	0	0	0	0	0	0
BPIFB4	0	0	0	0	0	0	0	0	0	0	0	0
BPIFB6	0	0	0	0	0	0	0	0	0	0	0	0
BPIFC	0.0210902	0.0344197	0.0243481	0	0	0.0454086	0	0	0	0.032165	0	0.0409909
BPNT1	29.338	41.1232	29.3447	44.4062	36.0389	45.1737	34.1407	38.2225	37.2718	60.5554	43.2628	50.7881
BPTF	2.96586	63.9745	15.7111	4.6654	28.7023	20.6898	1.30382	22.9185	7.72849	4.04387	14.6306	12.6932
BPY2	0	0	0	0	0	0	0	0	0	0	0	0
BPY2B	0	0	0	0	0	0	0	0	0	0	0	0
BPY2C	0	0	0	0	0	0	0	0	0	0	0	0
BRAF	4.16736	22.5319	6.21843	7.99575	14.9035	12.2839	6.62325	15.6128	9.51804	14.9813	14.6774	17.2738
BRAP	17.4357	43.8258	31.7204	16.3823	21.1554	21.8296	15.6557	25.9701	20.4745	19.4888	23.3832	24.8566
BRAT1	3.13225	5.33808	4.16011	3.30979	7.76258	4.16273	6.57409	4.28508	3.67156	2.59989	4.4719	2.66679
BRCA1	1.44641	46.6929	8.74864	8.84211	40.3314	29.2553	1.87133	22.1408	7.46101	11.5487	33.7568	27.1532
BRCA2	0.575805	64.2125	7.9643	1.90874	21.4812	10.9958	0.612775	44.5372	6.97648	3.10994	19.1814	10.3502
BRCC3	37.1014	69.7315	65.408	33.1209	39.6166	62.0961	42.9945	46.7081	76.3769	40.0322	34.0903	58.4079
BRD1	6.46136	15.825	10.6922	4.34322	9.8699	5.83394	10.817	8.98095	8.10235	3.22027	6.70802	3.82208
BRD2	16.0718	64.3198	31.4156	12.976	27.1057	17.8446	14.8625	27.5287	19.486	13.0994	22.3084	17.8106
BRD3	3.0087	6.82114	4.44021	5.05897	7.3478	5.95139	5.64519	5.52344	4.36258	7.64014	8.76735	7.54728
BRD4	5.51329	15.7096	8.52539	6.44103	9.19696	7.57586	6.41018	7.62528	6.64838	6.58828	6.73509	7.08929
BRD7	40.2415	106.383	70.7917	72.9992	95.1924	105.056	42.5555	80.7732	63.1325	97.7062	102.957	121.883
BRD7P3	0	0.0830772	0	0	0.0564577	0.0548003	0	0.140524	0	0	0	0
BRD8	17.2132	92.2738	42.6141	18.556	102.169	45.6187	10.5467	36.4589	21.2865	14.1965	49.4442	26.1039
BRD9	10.2112	36.9423	16.1577	14.877	54.3289	25.5214	10.4343	17.4649	11.7703	12.0011	30.2382	16.1269
BRDT	0.0309247	0.117763	0.083304	0	0.0342983	0	0.072979	0.0569125	0	0	0.0434778	0
BRE	34.094	17.3699	26.9816	31.4933	17.4421	24.4546	46.1381	25.4342	38.0276	42.3669	28.6429	35.0815
BREA2	0.125026	2.51655	0.817921	0.274551	1.0631	0.179459	0.118019	1.03542	0.230007	0.190679	0.439442	0.162
BRE-AS1	6.04104	3.36852	3.4871	7.64859	4.29921	5.90723	9.90806	5.00295	7.2701	9.48198	6.05143	6.3599
BRF1	1.52709	3.93446	2.22835	2.93	5.35618	3.24621	2.89766	2.46088	1.49737	2.47086	4.07054	3.08859
BRF2	8.39349	28.8619	14.511	16.1621	19.7761	15.7341	6.62229	11.8735	8.21999	14.839	16.1158	13.5946
BRI3	9.95323	35.9686	17.6681	29.0569	28.5936	30.2919	9.43074	17.4567	10.8763	27.278	20.1222	27.2722
BRI3BP	14.4777	12.3765	9.51298	31.1164	20.6448	29.4042	23.7068	14.3189	17.1521	39.8042	22.6392	35.4765
BRICD5	0.850565	1.45424	0.841674	1.16738	2.33592	1.17728	1.49109	1.34172	0.521587	0.803033	0.854163	0.393608
BRIP1	5.12395	50.1159	20.0429	6.74612	31.7949	20.3963	7.009	52.6409	24.1116	10.1153	34.1645	22.1441
BRIX1	172.513	436.423	366.587	141.305	231.207	229.293	135.719	274.11	232.036	153.438	200.272	195.286
BRK1	340.852	120.829	240.062	366.917	149.182	260.323	307.956	140.861	261.17	300.237	144.078	218.088
BRMS1	42.0202	31.0639	34.3537	60.3517	39.2558	40.2933	50.6102	20.2155	29.51	48.1306	27.1485	36.0344
BRMS1L	14.6737	39.6404	28.0039	21.5854	31.7783	35.3512	15.3768	26.767	26.3408	32.3856	35.3075	39.4189
BROX	34.5049	94.7465	56.5548	32.7919	47.1132	56.0528	59.2683	115.688	99.7182	69.3696	85.5496	97.1434
BRPF1	7.42788	27.8485	12.868	6.82951	21.4624	11.096	6.90322	10.4353	7.73422	5.40151	9.66695	7.67332
BRPF3	2.96048	19.2357	5.739	12.2295	18.8625	14.4649	1.94376	8.1725	3.40554	11.2295	13.1738	12.3434
BRS3	0	0	0	0	0	0	0	0	0	0	0	0
BRSK1	0.121982	0.331796	0.297298	0.111612	0.315676	0.145909	0.498967	0.0748305	0.124671	0.0620123	0.200081	0.131714
BRSK2	0.208644	0.449962	0.283887	0.251586	0.586778	0.200547	0.305978	0.246844	0.219336	0.284113	0.298576	0.289658
BRWD1	1.80637	78.1811	10.3276	3.01481	37.4338	13.4563	2.52499	129.679	24.7728	5.61555	50.311	18.4238
BRWD1-AS1	0.0604322	3.55056	0.348837	0.149295	0.871323	0.325286	0.256704	1.50143	1.33411	0.184332	0.509778	0.234912
BRWD1-IT2	0.162485	1.52478	0.281377	0.234156	0.67579	0.21865	0.230068	0.33641	0.373649	0.061952	0.428328	0.0789514
BRWD3	1.52764	24.8781	5.36621	2.87347	17.5149	9.65646	1.70547	25.0142	7.56633	4.81894	20.3829	11.7432
BSCL2	30.2662	88.9792	49.0443	30.0196	36.7055	26.2667	33.2507	42.8626	27.7365	22.7487	29.1514	25.8669
BSDC1	8.08186	38.1636	11.5178	34.3521	67.3299	44.63	5.91479	17.0398	9.08452	27.2349	35.1167	33.2014
BSG	182.736	89.1863	106.238	173.347	127.63	80.4895	425.466	198.588	172.987	145.539	165.41	104.312
BSN	0.0261662	0.486823	0.0785413	0.120666	0.487548	0.253519	0.0444596	0.310601	0.0914608	0.0399064	0.231762	0.177998
BSN-AS2	0.272723	0.471271	0.185206	0.0924752	0.195719	0.120892	0.113576	0.0885719	0.147565	0.0978666	0.0676636	0.0623604
BSND	0.0609616	0.696433	0.281514	0	0.135224	0.0656271	0	0.336573	0.0560747	0	0.0642805	0
BSPH1	0	0	0	0	0	0	0	0	0	0	0	0
BSPRY	8.48334	11.4939	7.92537	20.738	15.8786	15.4124	12.6414	12.7157	10.7316	27.9918	19.1656	21.4658
BST1	2.37009	5.61785	2.47561	1.74261	1.03268	1.54911	2.63677	2.41457	3.32205	1.89339	1.19006	2.35809
BST2	0.177886	0	0	0	0.0493229	0.0478749	0	0.122765	0.0818129	0	0.0937851	0.0864346
BSX	0	0	0	0	0	0	0	0	0	0	0	0
BTAF1	4.16519	115.076	21.1386	11.3453	111.291	45.1589	4.2342	114.801	24.8979	18.3242	93.9702	45.0439
BTBD1	91.4121	221.294	149.463	103.424	121.473	145.685	136.371	272.809	217.204	181.401	208.517	209.591
BTBD10	22.7033	66.6015	40.7096	40.9441	61.7769	60.0709	24.8822	55.8679	40.8166	54.2112	75.0671	66.9174
BTBD11	1.80853	5.1191	3.30312	1.94306	4.05082	2.88999	2.72081	3.95891	3.28811	2.10098	4.85687	3.85832
BTBD16	0.180773	3.46655	1.4348	0.0930399	1.00247	0.462195	0.159977	3.05657	0.581987	0.13785	0.762461	0.131757
BTBD17	0	0	0	0	0	0	0	0	0	0	0	0
BTBD18	0.150704	1.54279	0.363784	0.180512	0.273509	0.206484	0.15519	0.453844	0.378062	0.104473	0.288925	0.0532559
BTBD19	0.13282	4.55207	0.981358	0.0656251	2.03287	0.714926	0.037613	2.1266	0.830775	0.0810263	0.952348	0.154889
BTBD2	4.33856	1.48381	2.44913	6.16034	2.88358	2.67873	18.5649	1.84935	3.49192	6.49517	2.69104	3.87519
BTBD3	6.1008	11.1192	8.03971	7.38404	9.44314	9.5719	8.57902	11.5901	10.9768	10.5442	12.4417	11.1083
BTBD6	21.6884	28.0218	23.8256	39.1641	30.5576	29.0496	29.3109	14.5038	18.7513	36.7953	22.3374	28.1433
BTBD7	10.1679	40.8634	17.0766	8.88922	18.1261	15.2538	9.69325	23.0722	14.6743	14.6784	23.2823	19.6516
BTBD8	0.548317	4.00334	0.766283	0.475294	4.22493	2.23685	0.36776	4.70028	1.48654	1.05631	5.41653	2.97276
BTBD9	1.69581	5.87659	2.22496	2.75628	4.275	3.93388	2.01041	4.76734	3.06241	4.96216	5.37847	5.54518
BTC	2.49353	2.98772	3.4253	4.73056	5.95118	6.65993	4.11167	3.92096	4.70341	7.70209	7.85456	6.80951
BTD	12.2748	14.4223	11.6963	16.0531	23.3926	17.1981	13.0567	28.1911	16.1457	16.0373	37.9124	19.927
BTF3	1383.99	635.239	1254.98	1155.66	603.308	1150.82	1405.05	697.38	1356.78	1304.53	648.742	1145.11
BTF3L4	35.31	59.7697	42.1143	72.5153	44.9476	65.597	31.8115	48.5635	32.9262	82.602	51.4767	65.4995
BTF3P11	0	0	0	0	0	0	0	0	0	0.0995104	0	0
BTG1	3.09621	6.43648	5.39778	16.7309	9.49045	16.1567	2.89321	5.91161	3.67696	32.3196	20.1343	28.2333
BTG2	1.17066	2.38817	1.7605	4.8962	3.41676	4.42747	0.588877	1.10556	0.765106	5.56759	3.15095	4.28114
BTG3	39.2437	92.1363	55.5283	55.3566	65.9556	71.1545	43.4369	103.633	70.9425	77.7505	91.4896	88.545
BTG4	0	0	0.190362	0	0.228599	0.0887553	0	0	0	0	0.0869341	0
BTK	0.159934	0.417624	0.166175	0.368767	0.354762	0.464869	0.226456	0.397352	0.382493	0.487834	0.91066	0.683863
BTLA	0.415638	2.07739	0.749755	0.117656	0.374547	0.167793	0.257476	1.50594	0.884113	0.118855	0.520442	0.176714
BTN1A1	0.014647	0.215138	0.0507288	0	0	0.063072	0.0207392	0.0404336	0.0538915	0.0223384	0.0308889	0
BTN2A1	9.06106	68.0576	25.1745	17.222	52.1637	29.2512	5.60497	26.4662	11.0077	12.4931	27.891	20.1682
BTN2A2	0.95836	8.98018	2.46143	5.99432	14.3791	9.51719	0.655618	4.81557	1.70364	6.09277	10.1281	7.17859
BTN2A3P	0.807256	10.2652	2.60171	1.89734	16.0412	5.63063	0.619137	4.31764	0.89724	1.12856	6.77417	3.59558
BTN3A1	1.0761	7.85419	2.68021	3.43793	8.66388	5.23451	0.888818	3.65826	1.72305	4.16372	6.21976	5.61608
BTN3A2	1.50408	2.65372	1.40791	3.61534	4.99323	4.45279	1.91384	2.52491	2.48658	5.17677	5.0151	5.29361
BTN3A3	1.46058	3.81391	2.05556	4.06648	10.0898	5.28613	1.35903	3.14879	2.17518	4.98547	10.4433	6.38049
BTNL2	0	0	0	0	0	0	0	0	0	0	0	0
BTNL3	0	0	0	0	0	0	0	0	0	0	0	0
BTNL8	0	0	0	0	0.0191857	0	0	0	0	0	0	0
BTNL9	0.262483	1.83034	0.716251	0.805651	4.84314	2.59452	0.118255	0.329361	0.153645	0.545886	1.53483	0.765242
BTRC	7.54691	30.0731	12.6936	9.61222	17.9802	13.9881	7.35737	17.2428	10.8802	11.0346	16.8299	13.1276
BUB1	46.9219	155.373	103.288	56.3241	125.85	110.23	57.7431	143.289	104.133	89.2923	165.039	133.169
BUB1B	26.6153	135.756	63.5532	45.4151	158.25	108.422	23.1012	77.1076	46.6436	58.8361	126.731	95.1518
BUB3	94.7275	149.641	120.889	164.946	239.446	198.294	106.575	118.112	108.591	220.277	225.449	222.579
BUD13	24.6842	61.1073	42.418	28.5887	38.6301	32.911	22.0589	29.3155	26.5361	31.9588	35.2896	35.9085
BUD31	232.175	125.063	201.295	222.645	108.303	177.879	207.939	108.092	168.891	208.34	120.993	161.702
BVES	0	0	0	0	0	0	0	0	0	0	0	0
BVES-AS1	0	0	0	0	0	0	0	0	0	0	0	0
BYSL	53.9086	92.3634	73.5978	45.516	62.4427	46.9199	48.2529	54.9156	46.4408	37.86	50.7144	45.3121
BZRAP1	0.347175	1.3014	0.75777	0.786205	2.78559	1.62346	0.929389	1.12311	1.07779	0.876953	1.4643	1.22302
BZRAP1-AS1	125.527	131.871	105.549	150.805	123.067	125.825	111.177	90.4452	95.7525	131.408	100.339	103.462
BZW1	372.892	483.261	492.959	315.842	282.606	408.671	462.417	597.212	624.168	502.29	438.089	533.603
BZW2	204.312	196.594	190.958	257.145	240.547	263.151	331.152	340.844	329.027	396.911	372.004	384.447
C10orf10	0.101356	0.066166	0.0702076	0.200316	0.202343	0.196403	0	0	0.0745847	0.0927476	0.128249	0.354591
C10orf105	0	0	0	0	0	0	0	0	0	0	0	0
C10orf107	0	0	0	0	0.0369921	0	0	0.0920737	0	0	0	0
C10orf11	5.05598	2.67408	5.18844	4.78033	3.63452	4.0318	6.23093	3.87701	5.51191	7.06836	5.33124	6.00526
C10orf111	1.29125	6.71967	2.30639	0.180565	0.810633	0.36719	1.17289	1.88316	1.38943	0.0371568	0.102759	0.378819
C10orf113	0	0.332985	0.0785167	0.0560058	0.226291	0.0732159	0	0	0	0	0.430281	0.132186
C10orf114	0.0419896	0.205584	0.0242379	0.570532	0.81498	0.836258	0.0891819	0.115914	0.0386236	0.480292	0.398481	0.44886
C10orf118	13.3918	171.154	53.9157	13.6904	49.4278	42.3763	7.78069	96.6911	36.2021	20.7791	59.2753	47.2723
C10orf12	3.53731	29.0298	7.48861	5.78044	13.2268	11.7505	3.95485	21.2037	10.1416	8.88391	14.377	14.7145
C10orf120	0	0	0	0	0	0	0	0	0	0	0	0
C10orf128	0	0	0	0	0	0	0	0	0	0	0	0
C10orf129	0.048755	0.556984	0.112573	0.0602234	0.108147	0.131216	0.241619	0.67295	0.224233	0.0743569	0.0514094	0.0473801
C10orf131	0.461618	0.40566	0.409942	1.02344	0.827039	0.955666	0.402228	0.784193	0.457276	0.866485	0.0748845	0.621138
C10orf137	1.94475	40.7799	10.6697	10.101	52.4485	29.4063	1.23788	21.819	6.53178	14.1768	33.5438	21.4999
C10orf2	7.44022	94.463	25.5055	29.274	52.1271	35.8778	3.04914	27.2386	8.88749	17.0468	26.0468	21.968
C10orf25	0	0	0	0	0	0	0	0	0	0	0	0
C10orf32	15.4516	24.3216	18.5907	27.5948	19.3435	32.382	20.2029	24.3808	25.334	33.2426	15.4067	32.6981
C10orf32-AS3MT	5.81043	12.8017	6.56676	9.85919	9.31032	12.2139	7.70759	8.31543	8.3264	12.0098	5.22388	10.461
C10orf35	3.8033	12.8575	6.31738	33.3329	26.127	26.4045	2.91242	4.17823	2.64166	16.2768	7.93887	11.6916
C10orf40	0	0.0750975	0.0265616	0.0189463	0.0510349	0.0247683	0	0.0635131	0	0	0	0
C10orf53	0	0	0	0	0	0	0	0	0	0	0	0
C10orf54	0.463694	0.571137	0.383815	0.389048	0.310508	0.273137	0.458353	0.458883	0.337999	0.667156	0.498163	0.57815
C10orf55	4.65278	8.51548	7.38581	1.87469	3.42795	2.11088	6.63509	7.7065	6.11399	2.40757	3.78469	3.32658
C10orf62	0	0	0	0	0.03729	0	0	0.0928151	0	0	0.0709052	0
C10orf67	0	0	0	0	0	0	0	0	0	0	0	0
C10orf68	0.24573	4.08555	0.744681	0.252943	1.85665	0.611739	0.10873	2.88297	0.621585	0.0936913	1.06882	0.417899
C10orf71	0	0	0	0	0	0	0.0111857	0	0	0	0	0
C10orf76	6.09935	27.0045	10.2038	15.7222	21.5929	18.8325	4.74347	15.6288	7.43683	17.7192	20.5934	19.6918
C10orf82	0	1.30268	0.242501	0.0691902	0.139781	0.180904	0	0.579861	0.077286	0	0.354383	0.163304
C10orf88	10.5377	37.6409	21.4263	10.2595	21.1542	16.0916	13.3118	36.4463	20.5059	16.2157	24.5051	17.0895
C10orf90	0	0.0221269	0	0	0.0150371	0	0	0	0	0	0	0
C10orf91	0.0565836	0.184691	0	0.605743	0.439294	0.548226	0.160237	0.156201	0	0.258889	0	0.109976
C10orf95	2.72895	4.63928	3.11768	4.86903	5.10748	4.2537	2.61626	3.37432	2.51019	3.4683	3.23721	3.03874
C10orf99	0	0.246924	0.174671	0	0	0	0.0714101	0.139223	0	0	0.106358	0
C11orf1	35.8963	20.9375	30.5047	41.6289	25.9133	38.7807	46.1953	28.6139	42.2015	49.822	30.3701	37.072
C11orf16	0.108464	0.778868	0.275481	0.553773	1.51574	0.537119	0.215009	1.31744	0.0798154	0.297756	1.09794	0.505945
C11orf21	0.0184609	0.0301286	0.0213127	0	0.0409497	0.0198738	0	0	0	0.028155	0	0
C11orf24	16.8862	21.204	19.1965	27.6965	29.3264	23.0761	15.5836	12.6135	11.4027	22.057	16.5068	19.8079
C11orf30	12.1616	50.331	24.3364	10.9883	32.9099	22.8403	11.0402	36.6265	22.8334	12.4461	30.2816	22.0909
C11orf31	10.5526	16.8007	11.4003	12.1446	18.7189	11.4297	22.3899	8.4631	6.17428	7.72705	7.62225	4.95502
C11orf34	0.0270984	1.0614	0.125138	0	0.871584	0.320895	0	0.598449	0.0498522	0.0413281	0.342885	0.0526684
C11orf35	0.218944	0.714643	0.206808	0.409766	1.28037	0.449974	0.648205	0.329675	0.366169	0.242847	0.797531	0.270798
C11orf40	0	0.208413	0	0	0.0708168	0.0687378	0	0	0	0	0	0
C11orf42	0.657617	12.1634	2.23542	0.361024	3.60626	1.17991	0.310381	6.45467	1.47864	0.0557189	2.38844	0.35504
C11orf44	0.011773	0.0384274	0	0	0	0	0	0.0324997	0	0	0	0
C11orf45	0.766709	3.29564	1.15942	3.28136	3.85652	3.2318	1.08561	1.40108	0.893975	3.87028	2.02682	2.98035
C11orf48	60.6766	64.1239	54.1623	100.01	70.8396	69.4411	58.7692	31.8757	40.5645	66.3885	48.035	45.5614
C11orf49	8.91415	21.6571	9.29386	13.0164	14.4732	12.4258	11.5809	11.8727	9.29847	12.7822	9.6514	11.2169
C11orf52	1.46522	6.33684	2.57962	9.89396	6.66274	9.34581	1.55599	4.04478	1.81948	10.1675	5.40745	9.82488
C11orf53	0	0	0	0	0	0	0	0	0	0	0	0
C11orf54	26.4705	57.2012	37.8009	34.3875	42.1672	46.2148	31.7161	69.5517	50.947	50.1766	55.6389	54.8099
C11orf57	7.35604	79.136	24.0853	22.9802	33.5255	33.8271	7.7604	65.4804	19.3237	38.2358	39.5712	43
C11orf58	160.425	146.679	169.532	194.03	147.274	217.499	175.585	149.309	215.141	242.825	159.246	229.966
C11orf63	0.935671	5.12782	2.29377	1.36028	1.94737	1.8529	1.07951	3.15695	2.14635	1.70888	1.9245	2.15534
C11orf65	0.808493	2.50701	1.68009	2.39681	2.60041	3.22036	2.23231	2.00869	3.12346	2.77435	1.70502	2.67135
C11orf68	2.68027	16.6222	7.02407	10.0205	12.5744	9.46411	3.30173	3.10758	2.07095	7.07176	5.53934	6.82428
C11orf70	0.0184446	0.090306	0.0212938	0.0151888	0	0	0	0.0509171	0	0	0.0388976	0
C11orf71	0.448415	1.6466	0.970656	1.29242	1.22261	1.46831	1.19049	1.8568	1.13429	1.7667	1.14267	1.81571
C11orf73	65.0716	53.2255	52.7188	78.6548	54.8756	57.8368	66.8971	52.375	50.7586	74.0411	52.8255	56.3374
C11orf74	36.8189	16.3729	34.0404	44.3683	27.0542	44.4611	39.0819	26.0075	41.4091	50.6387	38.2328	46.6187
C11orf75	3.51201	2.72604	2.96672	7.33601	5.93771	5.90172	3.03218	2.00995	1.73343	5.02961	4.33547	4.66161
C11orf80	11.9926	23.6448	12.2699	11.1471	28.6527	15.5582	18.1501	26.8119	16.5799	17.0306	25.2532	16.8884
C11orf82	2.22682	12.2798	5.42574	21.2521	34.8884	36.9679	2.38966	9.70612	4.59252	33.0141	47.5542	44.5788
C11orf83	1.37054	6.71025	1.53281	2.43358	2.20883	1.68291	2.9109	2.06906	1.26067	1.33905	1.17419	0.998917
C11orf84	2.57664	5.03921	2.82716	6.06736	7.65211	4.65363	3.40715	2.35138	1.99793	4.64416	3.68244	3.68354
C11orf85	0	0.163236	0.173207	0	0.110932	0	0	0.138055	0	0	0	0
C11orf86	0	0	0	0	0	0	0	0	0	0	0	0
C11orf87	0	0.0803532	0.0324805	0	0.00780094	0	0	0.1165	0.0129396	0.0214542	0	0
C11orf88	0	0	0	0	0.0582568	0	0	0.145002	0.0966318	0	0	0
C11orf91	1.98851	9.8868	2.93633	0.609303	0.923206	1.39394	0.982186	3.31914	1.78656	0.211584	1.26781	0.539283
C11orf92	0.0455632	0.07436	0.0263007	0.0375205	0.210557	0.0735753	0.0107524	0.0209631	0.0419107	0.0347445	0.0480438	0.0295188
C11orf93	0.0234205	0.611562	0.189268	0.308581	0.90914	0.52947	0.0331618	0.387918	0.172344	0.321469	0.543301	0.2276
C11orf94	0	0.555578	0.39301	0.280333	1.00683	0.732954	0.160673	0.313251	0.208756	0.173062	0.239305	0.220549
C11orf95	0.463819	2.8325	1.21775	1.87893	4.20661	2.91536	0.190666	0.86736	0.399113	1.81408	2.22448	2.41363
C11orf96	0	0	0	0	0	0	0	0	0	0	0	0
C12orf10	30.4512	29.8967	31.7824	37.8688	28.7033	29.5627	44.0902	23.0553	26.1765	39.6797	31.0943	34.5356
C12orf23	34.9166	44.0989	43.0434	49.1776	30.4362	58.9386	44.2799	37.9122	62.0689	87.77	51.6257	91.8584
C12orf29	23.2622	75.0989	39.3189	27.9025	41.3347	39.0732	22.322	73.3212	34.8828	38.7793	52.2441	46.0878
C12orf36	0.612947	3.89495	1.71638	3.74805	4.36817	5.02615	0.369317	1.87207	0.743751	3.95804	3.90541	4.33439
C12orf39	0.358136	14.4952	3.39036	0.353903	1.98603	0.77109	0.507098	7.51372	1.97656	0.218479	1.05737	0.696072
C12orf4	19.8679	57.9792	38.7037	17.5494	34.8296	33.042	22.6818	57.774	40.6742	28.8833	45.0121	38.9977
C12orf40	0	0	0	0	0	0	0	0	0	0	0	0
C12orf42	0	0.233074	0.0659497	0.305772	0.316786	0.276738	0.161772	0.157697	0.105092	0.392052	0.361413	0.111029
C12orf43	13.9848	15.7244	15.5173	23.3728	15.824	20.2764	12.6878	9.30616	11.0832	24.3137	14.2187	19.4873
C12orf44	41.4681	42.2564	46.5318	57.4562	34.7437	37.7906	37.1553	22.8627	28.227	44.4521	33.951	38.8019
C12orf45	40.3488	29.9119	38.8309	70.7101	34.0283	59.9153	36.218	20.9425	35.1999	62.3556	30.7234	46.5834
C12orf49	36.7627	46.4654	36.4132	46.8414	23.1487	38.2478	48.3248	33.399	43.1589	72.2471	36.7172	59.4896
C12orf5	10.7278	23.8632	15.7083	15.5946	15.9129	19.3427	9.41009	13.1184	11.6938	17.902	13.9618	18.9263
C12orf50	0.0244919	2.11848	0.537229	0	0.108655	0.0263663	0.0346789	1.08177	0.135171	0	0.0516506	0.0476024
C12orf52	6.82254	15.3196	9.01716	18.9277	8.58443	10.8144	11.2925	7.40366	8.39635	17.9758	9.02968	14.9521
C12orf54	0.0469726	0	0.0542286	0.0386812	0.0520969	0.0505675	0	0	0	0	0	0
C12orf56	0	0.0658782	0.0466015	0	0	0	0.0857336	0.055716	0	0.0307814	0.0851273	0.0784553
C12orf57	105.05	22.717	42.172	104.303	35.5672	32.2878	221.266	42.0345	58.0058	71.5449	33.4093	31.3886
C12orf60	0.407944	2.78414	1.19881	5.37496	6.95124	8.46391	0.315067	0.921392	0.955162	5.99537	9.46338	8.2892
C12orf61	0.0495946	0.242818	0.0858834	0.0612605	0.165015	0.347036	0.0351114	0.479177	0.136857	0.151275	0.156884	0.192784
C12orf65	16.7435	14.5127	17.5958	23.4858	20.0362	26.175	13.13	7.68509	14.0749	23.7947	14.5718	21.9936
C12orf66	5.18771	14.9408	7.67639	10.0782	8.51468	10.8064	5.5489	13.8332	7.56404	15.5787	11.1774	13.86
C12orf68	0	0	0	0	0	0	0	0	0	0	0	0
C12orf69	0.119084	0.583041	0.229131	0.163439	0.572323	0.149564	0.309127	0.986204	0.474662	0.151347	0.544123	0.270026
C12orf70	0.295462	1.76807	0.606405	0.675856	2.91284	1.13093	0.139452	0.725008	0.181185	0.600818	2.42315	0.638066
C12orf71	0.432284	2.61034	0.598872	0	1.24655	0.604978	0.122417	2.62534	0.636209	0.0659282	1.27629	0.420093
C12orf73	8.58359	32.1634	15.6331	13.0604	18.5476	14.5511	5.62288	17.7715	8.89378	11.2101	11.2356	10.6906
C12orf74	0	0.0575356	0	0	0	0	0	0	0	0	0	0
C12orf75	164.008	52.0861	137.852	121.086	52.078	94.8455	130.548	68.5244	122.713	112.034	54.9918	96.1943
C12orf76	1.45919	5.74345	3.49306	4.04663	6.16412	4.7126	1.45844	4.26511	3.23712	4.64723	5.702	4.37925
C12orf77	0	0	0	0	0	0	0	0	0	0	0	0
C13orf35	0	0	0	0	0	0	0	0	0	0	0	0
C13orf45	0.929559	21.3555	6.31508	0.353297	3.56873	0.808258	0.404983	11.6461	2.89399	0.163579	1.28176	0.486416
C14orf1	139.539	51.7328	107.281	154.163	71.9674	110.606	140.716	56.1411	110.644	141.806	70.9088	109.305
C14orf101	10.3931	31.1259	15.5608	9.47009	21.5329	17.3997	16.3527	45.7536	26.7067	18.5547	28.9829	22.6941
C14orf105	0	0.542603	0.115149	0	0.0737487	0.0178959	0	0.550683	0.0305821	0	0.14023	0.0646195
C14orf119	19.0714	38.7616	24.2438	88.9756	58.9896	80.5823	13.7329	18.9844	15.4166	87.1286	58.3407	77.6345
C14orf132	0.0330413	0.377468	0.0953631	0.108836	0.305382	0.201563	0.0545817	0.0456058	0.0607851	0.176371	0.116134	0.107032
C14orf142	23.9331	22.7749	25.3344	30.6154	20.0852	30.6578	21.2678	21.3693	27.8938	29.4063	19.3202	29.2625
C14orf159	5.63505	14.8499	7.02595	6.47697	16.9205	8.78657	6.58466	11.5931	6.37276	6.24202	12.409	7.4706
C14orf166	380.199	260.867	386.041	435.488	290.356	447.236	533.386	416.355	564.216	588.269	402.699	544.504
C14orf166B	0.192658	0.235816	0.111209	0.257807	0.293804	0.362955	0.170495	0.13296	0.132911	0.110185	0.30472	0.187225
C14orf169	2.00143	8.08289	3.54422	11.1878	13.4691	13.0372	1.2008	3.04345	1.56016	12.2096	15.7028	13.9775
C14orf177	0	0	0	0	0	0	0	0	0	0	0	0
C14orf178	26.7617	62.6651	37.5375	28.6385	56.4947	43.2148	24.3466	53.8908	37.8165	26.3225	47.4402	40.0785
C14orf180	0	0	0	0	0	0	0	0	0	0	0	0
C14orf182	1.21265	15.1982	3.58967	0.870571	1.207	1.15483	0.638384	7.08138	1.83046	0.426791	0.81966	0.574117
C14orf183	1.11356	28.5186	6.32901	0.176346	2.13758	0.82993	0.909655	22.937	7.09129	0.326598	1.98709	0.582702
C14orf2	220.038	59.7893	168.915	238.659	94.7907	165.614	107.405	56.9498	89.5009	108.357	58.9007	78.5183
C14orf23	0	0	0	0	0	0	0	0	0	0	0	0
C14orf28	1.02026	4.03371	2.30595	1.39633	2.26311	1.57789	0.976643	4.48253	2.27347	2.62987	4.9699	3.10013
C14orf37	0.162591	0.0663377	0.0938531	0.167363	0.360655	0.291723	0.0191848	0.149612	0.0498522	0.0826563	0.200016	0.184339
C14orf39	0	0	0	0	0	0.0162702	0	0	0	0	0	0
C14orf64	0	0	0	0	0	0	0	0	0	0	0	0
C14orf79	0.640741	3.64193	2.06611	1.6557	5.24404	2.92561	0.875964	2.43971	0.569054	1.48265	2.7025	2.4048
C14orf80	0.36702	0.232938	0.376635	0.973866	1.87699	0.702415	1.3858	0.281436	0.600174	0.62194	1.032	0.911488
C14orf93	2.03659	10.1947	3.53666	3.17098	6.96611	4.67969	2.68982	5.00791	2.55025	4.41109	5.41378	3.69221
C15orf26	2.91648	24.4911	6.33607	0.131	0.646928	0.342511	1.7269	13.8332	5.21904	0.040436	0.44731	0.257657
C15orf27	0	2.4715	0.140669	0.0143341	1.0232	0.356038	0.0492935	1.53766	0.448317	0.0530944	0.697466	0.169158
C15orf32	0	0.0789698	0	0	0	0	0	0	0	0	0	0
C15orf37	1.2223	3.95694	1.22605	2.1121	3.11132	1.98456	1.0214	1.27224	0.88471	2.23087	1.39449	1.55781
C15orf38	5.20184	6.40908	4.34381	15.6784	12.6788	14.7856	9.25779	6.81101	7.11107	20.3822	10.1462	16.9038
C15orf38-AP3S2	8.95782	22.8877	10.696	25.3179	12.6594	18.8412	8.78975	11.9404	8.25201	30.0313	15.2874	22.9241
C15orf39	8.01782	15.7946	11.1076	6.81226	5.76442	5.08747	12.0873	11.7438	10.7069	7.63895	6.42529	7.49837
C15orf40	9.11899	21.8104	12.1975	21.9195	19.5475	21.7325	9.4613	14.4963	10.8465	21.7724	16.6447	20.5961
C15orf41	21.7015	47.2615	27.2302	37.9594	48.7509	46.5415	20.3314	27.7039	22.7651	48.1866	35.7817	46.0084
C15orf43	0	0	0	0	0	0	0	0	0	0	0	0
C15orf48	0.131454	2.71746	0.708215	0.10825	0.777573	0.28303	0.124087	2.05635	0.483666	0.334138	0.462037	0.510989
C15orf52	0.58009	7.75286	2.03624	2.22709	14.415	6.04232	0.54388	4.6526	1.71614	1.21946	4.5958	2.1178
C15orf53	0	0	0	0	0	0	0	0	0	0	0	0
C15orf54	0	0.132762	0.0156523	0	0.165408	0.0291913	0	0.224564	0.0249423	0	0.0857768	0.0527026
C15orf55	0.220188	4.15051	0.927834	0.0634624	0.793678	0.272595	0.124709	2.79605	0.951924	0.0503717	0.487569	0.106989
C15orf56	0.0786046	0.288639	0.0680601	0.2751	0.305129	0.232706	0.333897	0.162743	0.0361517	0.329672	0.372978	0.305551
C15orf57	7.07242	15.2059	7.35678	28.981	18.1509	26.0892	7.41658	13.6599	8.9256	36.5186	20.7689	27.3511
C15orf59	0	0.101415	0	0	0	0	0	0	0	0	0	0
C15orf60	0.225723	1.91559	0.104236	0	0.951318	0.145798	0.0639217	3.11558	0.664409	0	0.952046	0.614199
C15orf61	1.06248	3.46797	1.18943	1.67033	1.96398	1.17845	1.36764	4.44396	2.13231	1.17847	0.950578	1.43927
C15orf62	2.09632	13.4933	5.24687	2.94159	7.04943	3.64691	1.56724	5.55549	2.46819	1.43231	5.97705	2.90097
C16orf11	0	0	0	0	0	0	0	0	0	0	0	0
C16orf13	18.9405	5.59811	16.6437	21.9835	14.0045	12.7906	23.651	6.86169	12.8952	11.6759	8.70158	12.3675
C16orf3	0.126032	3.42812	0.339502	0.830283	11.1825	4.56782	0.297422	3.36319	1.00472	0.57664	7.26485	2.77617
C16orf45	0.0713214	1.36768	0.494031	0.176196	0.652591	0.422289	0.0504932	0.984426	0.229614	0.217546	0.827247	0.20793
C16orf46	1.12557	3.61267	1.49436	2.45625	2.99606	3.02928	1.14218	3.10718	1.31143	2.57493	2.49238	2.36996
C16orf52	1.90838	43.4497	9.25765	9.28975	25.4196	15.727	2.2895	34.3597	10.8437	11.0828	17.3075	13.6854
C16orf54	0	0	0	0	0.0178406	0	0	0	0	0	0	0
C16orf55	0.888482	4.03589	1.74374	2.31689	5.43617	3.20421	0.691918	2.04391	1.00795	1.78413	2.46705	1.64051
C16orf58	9.22259	13.4723	9.56505	15.6748	30.8705	16.683	18.6031	10.8515	13.156	18.4004	18.3334	18.4833
C16orf59	0.641257	2.38612	1.39179	2.4291	4.89314	2.59566	1.12589	0.49566	0.613446	1.33007	2.32602	1.44576
C16orf62	25.5764	34.7405	26.3826	23.5785	31.3875	26.414	38.2947	42.1555	38.9635	37.0933	38.2426	37.4129
C16orf70	40.7886	56.0128	47.225	25.4306	37.9349	28.2608	45.7037	31.771	39.5604	27.9764	29.6957	28.311
C16orf71	0.370365	3.45036	0.944231	0.444776	1.30077	0.664516	0.305908	2.00221	0.596182	0.164747	0.520705	0.389914
C16orf72	17.1694	87.2654	42.9025	31.648	26.6432	35.34	16.4053	75.8755	33.3431	52.7548	45.7031	52.3402
C16orf74	0	0.151953	0	0.230017	0.0516323	0.100233	0.131834	0.128513	0	0.0709996	0.196353	0.0904817
C16orf78	0	0	0	0	0	0	0	0	0	0	0	0
C16orf80	79.2153	77.7058	103.028	49.9432	49.1483	50.317	82.7145	67.9514	64.088	58.5069	47.6133	54.0661
C16orf82	0	0	0	0	0	0	0	0	0	0	0	0
C16orf86	0.164534	4.72599	0.797789	0.108393	1.13139	0.460527	0.372751	1.54428	0.605377	0.15056	0.902155	0.25583
C16orf87	16.637	43.2165	34.5099	21.9056	26.2882	33.4152	14.4933	30.757	23.9966	26.893	25.2158	31.6902
C16orf88	13.7697	50.257	21.3604	42.0233	88.4482	57.7723	9.76363	25.5381	13.1583	31.2881	53.3805	41.1221
C16orf89	0	0.142949	0	0.0180323	0.315723	0.0235734	0	0.060449	0	0	0.0461795	0
C16orf90	0	0.603106	0.213315	0	0	0	0	0.255036	0.0849804	0	0	0
C16orf91	2.39109	6.13219	3.49985	16.6312	9.09235	10.0205	1.63236	1.29656	0.785504	12.2424	5.5828	7.80085
C16orf92	0	0	0	0	0.0517477	0	0	0	0	0	0	0.0906839
C16orf93	1.04863	25.0242	5.81093	0.863527	6.87476	2.0069	1.02285	10.0352	3.72965	0.390934	1.76915	0.951118
C16orf95	0.791293	1.70231	1.12114	1.39209	0.877616	0.851852	3.20847	1.0922	1.05871	1.0971	1.13778	1.04861
C16orf96	0.0121888	0.0795691	0	0	0.0270369	0.0131216	0	0	0	0	0	0
C16orf97	0	0	0	0	0	0	0	0	0	0	0	0
C17orf100	0.535711	5.4206	0.989541	0.639666	2.61427	1.70129	0.530972	3.77107	1.52758	1.42978	2.09004	1.14533
C17orf102	0	0.0511516	0	0	0.0115872	0.0112471	0	0	0	0	0	0
[truncated: 21,683 more rows]

## Sheet: Export Inhibited
Gene	(Expt 1) Relative N/C (Auxin treated vs Control)	(Expt 2) Relative N/C (Auxin treated vs Control)	Avg_Relative N/C (Auxin treated vs Control)
TRIM59	23.9269	30.5951	27.261
C21orf91-OT1	21.0435	24.7228	22.8831
ZNF92	15.4691	24.5703	20.0197
METTL18	11.1257	18.6373	14.8815
REST	13.0781	15.7683	14.4232
LUZP1	15.042	12.8421	13.9421
RAB33B	12.1066	14.8253	13.466
ZNF12	11.6756	15.2203	13.448
ZNF107	13.6877	11.6467	12.6672
ZBED4	12.7812	12.2232	12.5022
VGLL3	12.6979	12.0352	12.3666
NANP	13.5961	11.0508	12.3234
ZADH2	11.7054	12.3197	12.0125
KIAA2026	10.2483	12.3479	11.2981
TMEM243	9.81572	12.6595	11.2376
GPATCH8	11.497	10.4266	10.9618
FAM8A1	9.80129	10.9252	10.3632
ZNF678	8.59017	11.843	10.2166
WDR26	9.77889	10.5864	10.1826
PRDM2	10.4575	9.42391	9.94073
PEX13	9.7989	10.0167	9.90779
ZFC3H1	6.17293	13.5142	9.84358
ZNF254	8.38999	11.2414	9.81568
TAB2	11.2292	8.17999	9.70461
PURA	8.64009	10.4617	9.55088
ZNF765	7.96815	11.0425	9.50533
EXOC8	7.14255	11.7231	9.43284
ARL5B	7.69263	10.6268	9.15973
ZHX1	9.06653	9.06744	9.06699
XRCC2	6.33275	11.6266	8.97966
C16orf52	8.32065	9.61001	8.96533
RBM12B-AS1	4.55885	13.3501	8.95448
LOC100505865	7.97136	9.91789	8.94463
ZNF160	10.4293	7.45737	8.94332
NAA38	8.6289	9.243	8.93595
RBAK	8.84817	8.93182	8.89
ADNP	9.52716	7.87329	8.70022
ERCC6L	8.38763	8.95593	8.67178
TOPORS	7.99191	9.3322	8.66205
MEX3C	9.63065	7.46612	8.54838
ZNF644	8.49918	8.49016	8.49467
PHLDA1	7.82504	9.09503	8.46004
ZNF510	7.92839	8.90111	8.41475
CDK12	7.7865	8.96119	8.37384
AUNIP	8.54745	8.19136	8.3694
KCTD6	6.82301	9.77171	8.29736
ASH1L	7.8697	8.72232	8.29601
ZNF621	8.64713	7.88806	8.2676
C1orf116	9.66068	6.62711	8.1439
MACC1	7.05252	9.04747	8.04999
THAP6	7.24586	8.84897	8.04742
C6orf132	11.0348	4.9121	7.97343
TRNT1	7.03395	8.87282	7.95339
SPEN	8.12907	7.54578	7.83743
BLZF1	7.04781	8.58652	7.81717
LOC730101	4.43869	11.1785	7.8086
LOC400657	6.7554	8.77455	7.76497
C11orf57	7.37409	8.15302	7.76356
SOCS4	6.82495	8.64655	7.73575
APOL6	6.83878	8.38827	7.61353
RUNDC1	7.59266	7.60473	7.59869
MED1	8.49997	6.69168	7.59583
IRF2BP2	7.44611	7.69027	7.56819
RBM12B	5.82879	9.27038	7.54958
FAM200A	7.24252	7.68704	7.46478
TMEM150C	8.23846	6.62299	7.43072
ZNF165	6.24833	8.5973	7.42281
HEXIM1	6.08354	8.59139	7.33746
RAB24	8.87375	5.70332	7.28853
NANOS1	9.71084	4.85652	7.28368
FBXO36	10.154	4.3971	7.27557
ZBTB21	6.01425	8.45296	7.2336
ZNF136	7.76432	6.63186	7.19809
RASA1	6.02221	8.36551	7.19386
FAM222B	9.19744	5.13017	7.16381
NFATC3	7.44537	6.79743	7.1214
ASXL2	6.74082	7.4889	7.11486
KIAA0232	7.85464	6.22183	7.03823
ZNF23	6.79625	7.15041	6.97333
CPEB4	7.67553	6.23186	6.9537
ZNF267	6.33378	7.48773	6.91075
DUSP7	9.28128	4.37676	6.82902
ZNF24	5.98718	7.66576	6.82647
MKI67	6.35149	7.17221	6.76185
FEM1A	6.98201	6.47286	6.72743
MED9	6.79966	6.64801	6.72384
SOWAHC	7.05387	6.36765	6.71076
ZNF616	5.31134	8.09161	6.70147
C6orf62	7.42867	5.95252	6.6906
EXPH5	5.91788	7.4153	6.66659
ARL14EP	6.33298	6.96354	6.64826
ZNF766	6.83126	6.40947	6.62036
LOC253039	6.24049	6.96651	6.6035
ZNF816	5.47969	7.72178	6.60074
TADA2B	7.26192	5.91456	6.58824
ZNF724P	7.17395	6.00147	6.58771
ZNF594	5.82644	7.32521	6.57583
ZBTB44	7.53242	5.61697	6.57469
LOC645212	6.01258	7.06392	6.53825
ZSCAN32	7.21642	5.79833	6.50738
GBP3	5.2993	7.68726	6.49328
C10orf2	7.13007	5.84649	6.48828
DUSP3	7.08189	5.87627	6.47908
MXI1	7.5952	5.35387	6.47453
LYRM2	6.36879	6.55548	6.46213
TRIM23	4.96274	7.93263	6.44769
THAP2	5.19545	7.58172	6.38859
CRKL	6.44996	6.26051	6.35523
E2F2	8.3378	4.33055	6.33417
POGK	6.1063	6.52535	6.31583
POLH	5.96561	6.63456	6.30008
TCEANC2	7.09107	5.50086	6.29596
SIAH1	5.73939	6.85069	6.29504
ZNF3	6.64996	5.92342	6.28669
C22orf23	5.39219	7.10254	6.24737
MARVELD3	7.37393	5.10636	6.24014
CCNT1	6.25382	6.18741	6.22062
LIMD1	5.76715	6.6469	6.20702
SLC2A10	7.21707	5.19547	6.20627
ZNF641	5.93757	6.4508	6.19418
ZNF354B	4.01431	8.31807	6.16619
TSKU	8.28769	4.00757	6.14763
ZBTB26	5.21349	7.01438	6.11393
ZNF791	6.18695	5.95031	6.06863
NUFIP2	4.83817	7.27448	6.05632
ZBTB1	5.58761	6.52088	6.05424
SLC31A2	6.02198	6.05982	6.0409
TOMM20L	5.4767	6.60029	6.03849
KIF24	7.28052	4.78846	6.03449
DYRK2	5.74568	6.27487	6.01027
RBAK-LOC389458	7.2992	4.70896	6.00408
LIMD1-AS1	5.72423	6.24166	5.98295
FBXL2	5.92497	6.03709	5.98103
ZSCAN12P1	4.20611	7.72278	5.96444
LOC100507577	4.78421	7.11049	5.94735
ESCO1	5.02167	6.82065	5.92116
ZSCAN31	6.69499	5.13467	5.91483
COIL	5.47593	6.35261	5.91427
ABI2	6.59607	5.2085	5.90229
FJX1	7.09973	4.70345	5.90159
TEF	6.32295	5.46307	5.89301
ZNF251	4.90506	6.83472	5.86989
DTX4	5.81113	5.92196	5.86654
DPH3	6.56757	5.14765	5.85761
IDI2	5.31832	6.35363	5.83598
MTERFD3	4.58685	6.91419	5.75052
UTP23	6.39755	5.07109	5.73432
WDR89	5.47328	5.98983	5.73155
ZNF383	5.0648	6.38911	5.72695
AKIRIN1	6.22584	5.18485	5.70535
ZBTB8A	5.63383	5.76972	5.70178
COL4A3BP	5.74953	5.63205	5.69079
C16orf72	6.03735	5.33867	5.68801
SFR1	5.38176	5.95763	5.6697
METTL12	7.24855	4.08881	5.66868
PUS10	5.1121	6.20469	5.6584
TICAM2	5.79461	5.46994	5.63227
OSGEPL1	4.3751	6.88183	5.62846
LSM11	5.37907	5.85868	5.61887
CRCP	5.31401	5.90702	5.61052
PUS7L	4.65852	6.53507	5.5968
LCOR	5.94524	5.24232	5.59378
SREK1IP1	4.4626	6.72164	5.59212
NLK	4.82256	6.3444	5.58348
ISG20L2	5.50938	5.6568	5.58309
VCPIP1	4.50332	6.66146	5.58239
KLHL15	5.0337	6.10501	5.56936
FAM185A	5.99962	5.12239	5.561
NAPEPLD	5.53271	5.58569	5.5592
PARD6G	4.72133	6.39205	5.55669
ANKRD54	5.84017	5.19245	5.51631
BCL9L	6.88718	4.12575	5.50647
ZNF780A	4.43499	6.57147	5.50323
ZNF808	4.18845	6.80638	5.49741
ATF7	5.99917	4.95384	5.4765
QSER1	6.0632	4.86542	5.46431
SETD2	6.34237	4.54561	5.44399
WHAMM	4.30325	6.54496	5.42411
SNTB2	5.87954	4.92951	5.40452
TSTD2	4.58437	6.2229	5.40363
JRKL	4.48967	6.31256	5.40111
ZNF35	5.29209	5.50115	5.39662
MDM2	5.24725	5.40867	5.32796
RBM4B	5.03123	5.59853	5.31488
RNF19A	5.00791	5.62035	5.31413
DCUN1D4	4.72514	5.90225	5.31369
ZMYM5	4.50031	6.09134	5.29583
INSIG2	5.14298	5.4326	5.28779
RNF169	4.49865	6.06486	5.28175
MIR4458	6.05875	4.49417	5.27646
NCOA6	6.01961	4.51904	5.26933
RNF6	5.33129	5.20423	5.26776
MSH6	4.98628	5.54853	5.2674
KIAA1432	4.46254	6.06349	5.26301
APC	5.7646	4.68021	5.2224
CBL	5.96417	4.45298	5.20858
FAM161B	6.19327	4.12102	5.15714
THAP5	4.32733	5.98205	5.15469
ZNF600	4.60178	5.69387	5.14783
RNF24	6.33584	3.9477	5.14177
PMS2P5	4.95997	5.32342	5.1417
LOC550112	4.64005	5.63836	5.1392
MIR3682	6.03796	4.22981	5.13388
PDP2	4.79709	5.42853	5.11281
ZNF234	3.97323	6.24069	5.10696
SMAD3	6.44115	3.76778	5.10446
ZKSCAN5	5.38141	4.80982	5.09561
STYX	5.1266	5.06242	5.09451
CCSER2	5.47836	4.70574	5.09205
KLHL20	4.61265	5.52553	5.06909
LOC100289561	3.7474	6.37507	5.06123
C9orf85	6.27391	3.8454	5.05965
PIH1D2	6.04101	4.06576	5.05338
LOC100128338	4.7501	5.34651	5.0483
C21orf91	5.01639	5.05111	5.03375
GCSHP3	6.37059	3.69368	5.03213
MCL1	5.08258	4.97928	5.03093
UFL1	4.26144	5.77181	5.01662
NHSL1	5.21604	4.80616	5.0111
GNRHR2	5.18173	4.8357	5.00872
C2orf27A	3.80547	6.21043	5.00795
THAP9	4.88204	5.1287	5.00537
REV3L	4.84109	5.16288	5.00199
CRLF3	5.14392	4.83819	4.99106
FADS1	4.96791	4.98312	4.97551
CCDC120	4.83589	5.0905	4.96319
ZNF148	5.01168	4.89656	4.95412
TMOD1	4.26842	5.63164	4.95003
ZSCAN29	5.22894	4.66582	4.94738
EXOSC3	4.96911	4.90954	4.93932
NSRP1	5.37518	4.49888	4.93703
CCL28	5.41921	4.41602	4.91762
ZBTB39	4.74319	5.08502	4.91411
ZKSCAN2	5.31481	4.48352	4.89916
CCSAP	5.06646	4.72548	4.89597
ZNF566	5.47656	4.30445	4.89051
LOC400027	3.99571	5.7485	4.8721
SS18L1	4.59877	5.13231	4.86554
ERMP1	4.48131	5.2152	4.84825
CDK6	5.11931	4.53599	4.82765
ZNF620	4.89193	4.75536	4.82364
SLC35A1	4.68594	4.94302	4.81448
FAM211A	3.58792	6.02602	4.80697
FAM63A	5.80048	3.77774	4.78911
RAB11FIP1	5.8879	3.68262	4.78526
NMNAT1	5.38536	4.12581	4.75558
RBM48	3.79391	5.71087	4.75239
NIPAL1	4.9029	4.58535	4.74413
HOXB7	5.15847	4.32326	4.74087
HECA	5.45005	4.00662	4.72834
MTFR1L	4.8771	4.52497	4.70104
KHNYN	5.7829	3.61378	4.69834
DCAF10	4.49376	4.87484	4.6843
FAM46A	5.20216	4.16507	4.68362
TMEM97	5.80826	3.5581	4.68318
PWWP2A	5.21964	4.13936	4.6795
PUS3	4.56962	4.78515	4.67739
FAM83B	4.72003	4.63035	4.67519
LOC93622	4.54354	4.78651	4.66503
MED18	4.80124	4.52388	4.66256
UBE2W	4.29677	5.02624	4.6615
WNK1	5.54862	3.76628	4.65745
MTRF1L	4.12009	5.18335	4.65172
FAM169A	4.99624	4.27106	4.63365
MIR4720	5.00235	4.17676	4.58955
USP46	4.88645	4.27837	4.58241
BDP1	3.97483	5.13346	4.55414
RLIM	4.23192	4.867	4.54946
XRRA1	4.41868	4.65706	4.53787
ZFP91-CNTF	4.03421	5.013	4.5236
HOXB8	5.04891	3.97055	4.50973
ZFP36L1	4.85142	4.15852	4.50497
FUT10	4.35054	4.6389	4.49472
RNF168	4.27485	4.69295	4.4839
VPRBP	4.5928	4.3527	4.47275
HCFC2	3.92975	5.01016	4.46996
TAOK1	4.91855	4.0021	4.46032
PNRC2	3.54769	5.35573	4.45171
ATAD5	4.6181	4.27588	4.44699
ZNF713	4.34275	4.5184	4.43058
GSK3B	4.8691	3.99175	4.43043
TMED5	4.72126	4.13883	4.43004
IQCC	4.43204	4.4272	4.42962
SLC25A51	4.67579	4.13967	4.40773
RBM41	4.39221	4.41507	4.40364
ABL2	4.13835	4.6628	4.40057
C1orf216	4.94258	3.85781	4.40019
ZNF699	4.95885	3.82629	4.39257
ZNFX1	3.99461	4.77784	4.38623
ZNF816-ZNF321P	4.59409	4.17151	4.3828
TEAD3	5.12336	3.62999	4.37667
DPY19L1P1	5.22699	3.52484	4.37591
RAD1	4.67804	4.06918	4.37361
SPRTN	4.28108	4.40873	4.34491
MSL1	4.76404	3.90796	4.336
AP3M2	4.16085	4.50936	4.33511
PMEPA1	5.1016	3.55798	4.32979
RNF43	4.7706	3.88737	4.32898
SPOPL	4.17402	4.45995	4.31699
GPR180	4.48749	4.13658	4.31203
ZNF562	4.18146	4.4252	4.30333
MAP3K2	3.97747	4.60383	4.29065
ZNF398	3.7467	4.81741	4.28205
ZNF426	4.35569	4.20595	4.28082
PTER	4.3728	4.1792	4.276
ATXN2	4.15466	4.37643	4.26554
ZNF587	4.11286	4.40281	4.25783
ZNF263	4.48732	4.02655	4.25693
DNAJB2	4.2496	4.22683	4.23822
PHLDB1	4.93216	3.52778	4.22997
PTRH2	3.75154	4.69468	4.22311
TRIM13	3.83883	4.5871	4.21296
TET3	4.59984	3.82257	4.21121
RNF170	4.71926	3.68782	4.20354
SLC30A1	4.71887	3.68641	4.20264
INSIG1	4.72118	3.67676	4.19897
BPTF	3.50614	4.8585	4.18232
FAM200B	3.74536	4.61594	4.18065
MAT2A	3.83356	4.52516	4.17936
CLIC5	4.64757	3.70628	4.17693
BIRC6	3.69199	4.65957	4.17578
SUV39H2	4.29769	4.05228	4.17499
CUTC	3.78956	4.53513	4.16235
MALT1	4.26387	4.04356	4.15371
NSUN4	4.74522	3.5601	4.15266
ZFP91	3.72936	4.57306	4.15121
RABIF	4.47887	3.81602	4.14745
KANSL1L	3.79782	4.49449	4.14615
LOC100134868	4.31931	3.94912	4.13422
ZNF526	4.71226	3.52724	4.11975
EP300	4.20256	4.02799	4.11527
NRIP1	3.88194	4.32382	4.10288
SPRED1	4.19265	3.99076	4.0917
POU2F1	4.53859	3.64063	4.08961
GOLGB1	3.70813	4.45285	4.08049
RASGRP1	4.12765	4.01373	4.07069
RBM15	3.70191	4.43458	4.06825
MARVELD2	3.98761	4.11786	4.05274
MAFG	4.31125	3.78856	4.04991
ZNF518A	3.61701	4.464	4.0405
RAP2C	4.19858	3.87181	4.0352
ZCCHC4	3.62519	4.44434	4.03476
CALML4	3.53891	4.53007	4.03449
IGF2BP3	4.05894	4.00792	4.03343
AJUBA	4.5242	3.53295	4.02858
EPN2	4.5124	3.52825	4.02032
LOC100133315	4.02294	4.01578	4.01936
ZNF805	3.98952	4.04897	4.01924
MED13	3.53595	4.50121	4.01858
THAP1	3.76596	4.26045	4.01321
CDKN2AIP	4.22406	3.78465	4.00435
CASP8	3.63357	4.32669	3.98013
ARL14	4.20579	3.75203	3.97891
GOLPH3L	3.83778	4.11783	3.9778
R3HCC1L	3.86331	4.07434	3.96883
SLC30A7	3.84718	4.08234	3.96476
ADPRM	4.33264	3.58865	3.96064
LOC202781	3.52134	4.39709	3.95921
DNAJB9	4.09922	3.81522	3.95722
XPA	3.51756	4.3901	3.95383
C10orf118	3.53991	4.35633	3.94812
FUT11	4.16957	3.71315	3.94136
AP5B1	3.98529	3.89551	3.9404
STRN	4.21633	3.63607	3.9262
XPO1	4.13649	3.69516	3.91583
SON	4.05655	3.7722	3.91438
C2orf68	4.00847	3.77321	3.89084
PHOSPHO2	3.69809	4.05856	3.87832
SENP5	3.97317	3.75387	3.86352
CPSF7	4.13624	3.56743	3.85183
FBXO11	3.72658	3.94214	3.83436
CFLAR	3.57079	4.08196	3.82638
ZSWIM1	3.78202	3.86317	3.8226
ZNF611	4.10426	3.51826	3.81126
HOXA9	3.85543	3.7323	3.79386
ELL3	3.55939	3.98711	3.77325
ERBB2IP	3.90933	3.61054	3.75994
ZNF776	3.61656	3.89972	3.75814
FBXO28	3.749	3.76615	3.75757
HMGA2	3.84502	3.6675	3.75626
C1orf226	3.85052	3.65684	3.75368
HOXA10-HOXA9	3.92826	3.57762	3.75294
RTKN2	3.58412	3.92121	3.75266
MYCBP2-AS1	3.76298	3.73653	3.74976
KIAA1328	3.94141	3.53312	3.73727
FNIP1	3.91164	3.546	3.72882
ZNF507	3.70489	3.72775	3.71632
C2orf49	3.80022	3.61988	3.71005
TYW5	3.5525	3.85385	3.70317
ZNF490	3.6434	3.7222	3.6828
AGFG1	3.76634	3.586	3.67617
PTEN	3.59507	3.70034	3.6477
STX3	3.68574	3.59908	3.64241
CNOT4	3.56052	3.71678	3.63865
TM6SF1	3.6752	3.52561	3.6004
RABL3	3.5722	3.59988	3.58604
ZNF227	3.65489	3.50403	3.57946
DND1	3.54061	3.50419	3.5224

## Sheet: Export not affected
Gene	(Expt 1) Relative N/C (Auxin treated vs Control)	(Expt 2) Relative N/C (Auxin treated vs Control)	Avg_Relative N/C (Auxin treated vs Control)
ECHDC1	1.49469	1.49529	1.49499
AP4B1	1.49435	1.4863	1.49032
HIF1A	1.48569	1.48263	1.48416
WDR67	1.48356	1.48045	1.482
CIAO1	1.47176	1.48798	1.47987
MRPS22	1.49334	1.46564	1.47949
SCARNA27	1.49149	1.46	1.47575
HDAC2	1.4544	1.49595	1.47518
DHX36	1.45459	1.49514	1.47486
SGCB	1.46055	1.48078	1.47067
PMPCB	1.45064	1.48738	1.46901
MOCS2	1.47936	1.45627	1.46782
ATE1	1.45787	1.47765	1.46776
MFF	1.44637	1.48375	1.46506
GPD2	1.46858	1.46086	1.46472
BZW1	1.4484	1.48077	1.46458
RIPK2	1.49621	1.43145	1.46383
SP140L	1.49816	1.42454	1.46135
KHDRBS3	1.48937	1.43123	1.4603
TRIM4	1.46629	1.45282	1.45955
GSPT1	1.48418	1.43011	1.45714
SP110	1.44155	1.47174	1.45665
BBS5	1.41853	1.4915	1.45502
YTHDF3	1.44103	1.46589	1.45346
PDK1	1.40854	1.49423	1.45139
PDHB	1.49663	1.40497	1.4508
TRIM24	1.49671	1.4048	1.45076
FAIM	1.45773	1.43995	1.44884
CAMKMT	1.40015	1.49671	1.44843
ACADM	1.45146	1.44057	1.44602
AGGF1	1.4479	1.44408	1.44599
PUS7	1.47115	1.42021	1.44568
FAM134B	1.42854	1.46182	1.44518
MTMR6	1.45647	1.43376	1.44511
TAF9B	1.40802	1.48095	1.44448
CDC16	1.48666	1.40209	1.44437
NOL10	1.45846	1.42564	1.44205
FAM175A	1.46526	1.41817	1.44171
PNPT1	1.38503	1.49745	1.44124
PDE4D	1.47964	1.40202	1.44083
LDB1	1.45042	1.42755	1.43899
GFPT1	1.49992	1.37801	1.43897
GTF2H3	1.40449	1.47244	1.43846
LMO7	1.4433	1.43234	1.43782
SUCLA2	1.38983	1.48316	1.43649
TIPRL	1.44033	1.43158	1.43595
LEMD3	1.41205	1.45667	1.43436
RFC5	1.41847	1.44977	1.43412
UBA5	1.36943	1.49824	1.43384
ATP11C	1.4518	1.41575	1.43377
KIDINS220	1.41415	1.45309	1.43362
PSMC6	1.39904	1.4674	1.43322
CUL3	1.40566	1.45839	1.43203
MIR3134	1.4541	1.40994	1.43202
WDHD1	1.36694	1.496	1.43147
MRPL47	1.45275	1.40843	1.43059
NT5E	1.36421	1.49592	1.43007
RAB3B	1.49815	1.35228	1.42522
PPP2R3C	1.39777	1.44991	1.42384
ABCC4	1.46476	1.38267	1.42371
FYTTD1	1.45293	1.39431	1.42362
PIGN	1.40655	1.44011	1.42333
TOP2B	1.46391	1.38267	1.42329
IPO8	1.40714	1.43828	1.42271
NBR1	1.48842	1.3567	1.42256
NCOA4	1.46001	1.38449	1.42225
FGD4	1.49016	1.35218	1.42117
ZBTB24	1.41485	1.42661	1.42073
VIPR1	1.41327	1.42769	1.42048
GPR89A	1.36855	1.47163	1.42009
NPEPL1	1.41354	1.42428	1.41891
TOR1A	1.47233	1.36459	1.41846
CIT	1.45474	1.3819	1.41832
MIR5006	1.3452	1.4914	1.4183
FAT1	1.47948	1.35616	1.41782
YME1L1	1.42778	1.40709	1.41743
CTBS	1.453	1.37675	1.41487
DDX3X	1.35043	1.47637	1.4134
SGK3	1.48946	1.33708	1.41327
HDGFRP3	1.39265	1.43319	1.41292
BUB1	1.48198	1.34258	1.41228
DNM1L	1.40985	1.41276	1.41131
ZFY	1.34561	1.47561	1.41061
RAB3GAP2	1.39399	1.42626	1.41013
MAP4K3	1.46262	1.35493	1.40877
AHCYL1	1.43163	1.38572	1.40868
MAP2K4	1.44722	1.36955	1.40839
GART	1.47452	1.34225	1.40838
TMEM216	1.35173	1.46304	1.40739
RABGAP1	1.46508	1.34891	1.40699
ZFYVE9	1.40097	1.41298	1.40698
STRBP	1.49769	1.31613	1.40691
NOL11	1.35944	1.45286	1.40615
KLHL7	1.38414	1.42721	1.40567
WIPI1	1.37593	1.43236	1.40414
RNF20	1.41771	1.38957	1.40364
FCHO2	1.3923	1.41313	1.40272
RAP1GDS1	1.38494	1.41865	1.40179
USO1	1.32802	1.47497	1.4015
PRPF18	1.41115	1.39184	1.40149
WDR12	1.30708	1.49507	1.40108
DYNLT1	1.47502	1.32632	1.40067
SLC38A9	1.38565	1.41424	1.39995
PIP5K1B	1.31306	1.48623	1.39965
CSNK2A2	1.47875	1.31915	1.39895
PDS5B	1.41634	1.38088	1.39861
ARL6IP5	1.38854	1.40759	1.39806
TTF1	1.44971	1.34441	1.39706
KDM4C	1.44317	1.35079	1.39698
DDHD2	1.32771	1.4657	1.39671
WDR44	1.4841	1.30895	1.39652
N6AMT2	1.45737	1.33496	1.39617
SFI1	1.41188	1.37979	1.39584
AVEN	1.4979	1.2933	1.3956
ATR	1.32199	1.46684	1.39442
TSC22D2	1.354	1.4348	1.3944
CD58	1.44282	1.34559	1.39421
ABCD3	1.38016	1.4081	1.39413
KPNA3	1.43034	1.35542	1.39288
AAMDC	1.41549	1.37023	1.39286
SNHG1	1.41141	1.37335	1.39238
NMRK1	1.29697	1.48724	1.3921
TMEM123	1.29341	1.48927	1.39134
EML4	1.41831	1.36396	1.39113
PER3	1.28254	1.49941	1.39098
ZSWIM7	1.43907	1.34276	1.39092
GANC	1.28801	1.49256	1.39028
TMTC2	1.44798	1.33061	1.3893
PRMT3	1.40133	1.37638	1.38886
GLUD1	1.49626	1.28081	1.38853
PDE8A	1.35851	1.41618	1.38735
KDELR3	1.4938	1.28016	1.38698
IQCB1	1.48325	1.28988	1.38657
VTA1	1.31455	1.45763	1.38609
ATL3	1.42486	1.3446	1.38473
CKAP2	1.29658	1.47085	1.38371
ETFDH	1.36859	1.39828	1.38343
RALGAPB	1.48649	1.27877	1.38263
CCAR1	1.26763	1.49725	1.38244
SCARNA10	1.44186	1.32181	1.38184
LRRFIP2	1.47414	1.28813	1.38114
GEMIN2	1.48329	1.27876	1.38103
NUP205	1.40844	1.35255	1.38049
ZBTB8OS	1.42144	1.33825	1.37984
AMIGO2	1.46995	1.28875	1.37935
WBP4	1.37404	1.38465	1.37934
ARHGAP28	1.30096	1.455	1.37798
ALDH3A2	1.32745	1.42771	1.37758
GPAM	1.3383	1.41598	1.37714
H2AFV	1.3726	1.38152	1.37706
GTF2H5	1.2671	1.48554	1.37632
DKFZp434J0226	1.44379	1.30818	1.37598
LPAR1	1.40518	1.34611	1.37564
PTPLAD1	1.49055	1.25955	1.37505
KITLG	1.41772	1.3317	1.37471
FAM35A	1.41276	1.33563	1.3742
CYBRD1	1.40065	1.34706	1.37386
SPAG1	1.31416	1.43274	1.37345
ACIN1	1.48075	1.26593	1.37334
ZFR	1.36841	1.37817	1.37329
ETF1	1.42534	1.32016	1.37275
C11orf30	1.38181	1.36357	1.37269
TTBK2	1.43377	1.31082	1.3723
GALK2	1.3235	1.42078	1.37214
NBR2	1.34558	1.39832	1.37195
PAPSS2	1.36928	1.3745	1.37189
SNX4	1.39159	1.35105	1.37132
RAD51AP1	1.37257	1.36981	1.37119
CALU	1.38864	1.3534	1.37102
POLR3B	1.4674	1.2727	1.37005
CBWD3	1.25977	1.47886	1.36931
EIF4G2	1.49386	1.24104	1.36745
OPA1	1.23776	1.49644	1.3671
LRP12	1.2738	1.46016	1.36698
CASP3	1.42272	1.31106	1.36689
ARHGAP12	1.42971	1.30272	1.36622
CDC6	1.4554	1.27699	1.3662
NUP88	1.42964	1.30149	1.36556
SLC9B1	1.25351	1.4776	1.36555
VMP1	1.34933	1.38169	1.36551
ACBD3	1.46673	1.26416	1.36544
CDK11A	1.48866	1.24186	1.36526
TMEM30A	1.41876	1.31149	1.36513
SLC16A1	1.34256	1.38749	1.36503
SERPINB5	1.43926	1.2905	1.36488
SCIN	1.42986	1.29884	1.36435
SUPT3H	1.40453	1.32363	1.36408
NUP37	1.2312	1.49644	1.36382
SNX10	1.3171	1.40935	1.36323
ZCCHC10	1.4027	1.32291	1.3628
GDAP1	1.37989	1.34484	1.36236
PRC1	1.28097	1.44326	1.36212
NEK4	1.45384	1.26916	1.3615
PTPRK	1.4805	1.24237	1.36143
PAFAH2	1.4292	1.29304	1.36112
LEO1	1.29057	1.43079	1.36068
CISD2	1.40673	1.31453	1.36063
PLAC8	1.22887	1.49237	1.36062
EIF4E3	1.40621	1.31492	1.36057
PTPRA	1.45241	1.26752	1.35996
SF3B1	1.27633	1.44357	1.35995
OARD1	1.42531	1.29387	1.35959
IDH3A	1.41123	1.30713	1.35918
RORA	1.2361	1.48177	1.35894
AP3B1	1.29059	1.4271	1.35885
FGFR1OP2	1.33364	1.38383	1.35873
ENDOD1	1.29513	1.42216	1.35865
NNT	1.39624	1.31999	1.35812
SNRK	1.4428	1.27322	1.35801
SRP72	1.23065	1.48506	1.35785
ZC3H7A	1.46443	1.24971	1.35707
NUDT9	1.39798	1.31471	1.35634
HERC6	1.44029	1.27138	1.35583
CCDC90B	1.40599	1.30446	1.35523
SELK	1.30709	1.4026	1.35484
UTP15	1.35701	1.35157	1.35429
CTNNAL1	1.26731	1.44042	1.35386
TAF3	1.394	1.31258	1.35329
TAOK3	1.3793	1.32642	1.35286
MBIP	1.44663	1.25901	1.35282
NUB1	1.36944	1.3362	1.35282
CAPZA2	1.36303	1.34237	1.3527
HPS3	1.27292	1.43231	1.35262
POLR3K	1.49888	1.20579	1.35234
CASK	1.39091	1.31359	1.35225
INTS8	1.38145	1.32295	1.3522
AGTPBP1	1.29785	1.40611	1.35198
AGPHD1	1.4345	1.26879	1.35165
PIAS1	1.21063	1.4925	1.35157
ACTR6	1.20649	1.49661	1.35155
CTPS2	1.24393	1.45911	1.35152
POLR3A	1.46538	1.23734	1.35136
RNF213	1.4534	1.24931	1.35136
POLE2	1.32491	1.37685	1.35088
MALSU1	1.35499	1.34528	1.35013
NOL7	1.37649	1.32257	1.34953
ATP6V1B2	1.48385	1.21472	1.34928
RAD21	1.28378	1.41317	1.34847
SCAPER	1.44518	1.25161	1.34839
SLC1A3	1.29598	1.39846	1.34722
PIGL	1.4359	1.25831	1.34711
CCDC25	1.31276	1.38095	1.34685
BIVM-ERCC5	1.1978	1.49496	1.34638
SYVN1	1.34388	1.34888	1.34638
ARL1	1.25908	1.43358	1.34633
PPP4R2	1.33294	1.35883	1.34589
ZMPSTE24	1.34865	1.343	1.34582
ATP6V1D	1.29326	1.39754	1.3454
TWF1	1.24817	1.44214	1.34516
MEAF6	1.48658	1.20365	1.34511
PDE7A	1.39955	1.29063	1.34509
PSME3	1.49394	1.19548	1.34471
USP3	1.49595	1.19346	1.3447
FRK	1.41316	1.27567	1.34441
NEBL	1.30157	1.38546	1.34351
ST7-AS1	1.288	1.39883	1.34341
HIBCH	1.19561	1.49114	1.34337
USP25	1.3069	1.37974	1.34332
PTOV1-AS1	1.26239	1.4237	1.34305
ZNF30	1.3543	1.33098	1.34264
SDR16C5	1.34394	1.3403	1.34212
PIK3C3	1.31181	1.37183	1.34182
PPP2CA	1.46385	1.21975	1.3418
PPIL4	1.18742	1.49593	1.34167
SVIP	1.23168	1.45145	1.34157
ERCC8	1.33356	1.34901	1.34128
CAST	1.37526	1.30658	1.34092
SIRT1	1.43504	1.24664	1.34084
MIA3	1.28375	1.39686	1.3403
MRAP	1.37411	1.30646	1.34029
SEC22B	1.23767	1.44191	1.33979
PCSK5	1.43124	1.24816	1.3397
LYRM1	1.44672	1.23194	1.33933
GNL3	1.2387	1.43994	1.33932
ZNF580	1.32006	1.35812	1.33909
FUT8	1.38228	1.2954	1.33884
ITGA1	1.29111	1.38643	1.33877
PRKAR1A	1.32695	1.3503	1.33863
OSBPL9	1.36778	1.30911	1.33845
S100A5	1.44249	1.23389	1.33819
GULP1	1.36884	1.30698	1.33791
CYBB	1.29009	1.38513	1.33761
ELOVL7	1.41489	1.25949	1.33719
ARHGAP26	1.40567	1.26847	1.33707
VARS2	1.43992	1.23407	1.33699
NTN4	1.40079	1.27299	1.33689
C17orf75	1.4163	1.25662	1.33646
MTIF2	1.31779	1.35401	1.3359
CSE1L	1.31737	1.35197	1.33467
MFSD1	1.39757	1.27143	1.3345
SSX2IP	1.25641	1.41092	1.33367
UNK	1.47083	1.19562	1.33323
GATM	1.36763	1.29784	1.33274
CLINT1	1.32511	1.34013	1.33262
MND1	1.21171	1.45327	1.33249
EIF4E2	1.38182	1.28222	1.33202
SRRD	1.4019	1.2619	1.3319
FKBP1A-SDCBP2	1.41059	1.25289	1.33174
MTFR2	1.21054	1.45225	1.3314
DERA	1.35414	1.30841	1.33127
CPSF3	1.31909	1.34199	1.33054
SLC9A6	1.48872	1.17063	1.32968
PARM1	1.2907	1.36855	1.32963
MIR3661	1.45871	1.20028	1.32949
TRAM1	1.2822	1.37645	1.32933
DDIT3	1.46051	1.19761	1.32906
TMEM2	1.44352	1.2142	1.32886
C1orf52	1.4592	1.19759	1.3284
PLS1	1.24108	1.4155	1.32829
PANX1	1.42837	1.22603	1.3272
MLYCD	1.40231	1.25184	1.32707
ATG10	1.47912	1.17482	1.32697
CCDC176	1.22594	1.42558	1.32576
ERP44	1.33082	1.32062	1.32572
LPIN1	1.48819	1.16313	1.32566
NCKAP1	1.36083	1.29031	1.32557
CARD8	1.23502	1.41553	1.32528
XPO5	1.44173	1.20788	1.3248
PARP2	1.32978	1.31923	1.32451
TP53BP2	1.35104	1.29742	1.32423
KIAA1715	1.36386	1.28293	1.3234
PTPN21	1.30207	1.34433	1.3232
LOC100507118	1.26624	1.37667	1.32145
HS2ST1	1.35878	1.28251	1.32065
PROM1	1.26435	1.37618	1.32026
ANKRD29	1.16081	1.47958	1.3202
ACSL3	1.30841	1.33182	1.32012
ZC3H14	1.28644	1.35374	1.32009
POU4F1-AS1	1.25865	1.38151	1.32008
NDUFS1	1.31601	1.32268	1.31934
NT5C2	1.32816	1.31051	1.31934
TRIT1	1.42118	1.21712	1.31915
WDR35	1.19043	1.44781	1.31912
HNRNPA3	1.35043	1.287	1.31872
SLC17A5	1.42092	1.21559	1.31825
KDM3A	1.33772	1.29855	1.31813
PDE4DIP	1.32879	1.30732	1.31805
GALNT1	1.21912	1.41673	1.31793
WBP11	1.44845	1.18737	1.31791
SERINC1	1.28699	1.3486	1.31779
TANGO2	1.44633	1.18921	1.31777
MELK	1.31055	1.32498	1.31777
SYAP1	1.36964	1.26583	1.31773
STAMBPL1	1.37841	1.25626	1.31734
FNDC3A	1.37336	1.26075	1.31706
CD59	1.2869	1.3469	1.3169
CBWD5	1.13411	1.49914	1.31663
FUNDC1	1.30991	1.32263	1.31627
PA2G4	1.25962	1.37248	1.31605
TSPYL2	1.39212	1.23998	1.31605
DYNC1LI2	1.24405	1.38741	1.31573
FAM114A1	1.3402	1.29067	1.31543
SPC25	1.24706	1.38381	1.31543
ATF1	1.40548	1.22525	1.31537
DHX15	1.22906	1.40103	1.31505
PSIMCT-1	1.42772	1.20229	1.31501
POLA1	1.35157	1.27751	1.31454
CEP135	1.16927	1.45962	1.31445
SLC39A14	1.45612	1.17211	1.31411
PDCD11	1.48131	1.14626	1.31378
CBWD2	1.2045	1.42248	1.31349
ZAK	1.18681	1.43978	1.3133
ARL13B	1.18116	1.44486	1.31301
FLVCR1-AS1	1.3994	1.22496	1.31218
DLG5	1.43796	1.18602	1.31199
YBEY	1.26112	1.36149	1.31131
SYCP3	1.23623	1.38606	1.31114
ABHD3	1.29154	1.33053	1.31104
PCYT1A	1.43072	1.19096	1.31084
MIR4723	1.30572	1.31594	1.31083
PHF14	1.23854	1.38302	1.31078
DCAF17	1.36998	1.2514	1.31069
SETD9	1.25537	1.36578	1.31057
SMARCA5	1.21487	1.40622	1.31055
HEATR5A	1.27335	1.34769	1.31052
MYD88	1.45969	1.16031	1.31
PPIE	1.38247	1.23751	1.30999
C4orf52	1.41693	1.2016	1.30927
FAM171B	1.22579	1.39215	1.30897
STAU1	1.42364	1.19395	1.30879
SKAP2	1.33033	1.2868	1.30857
WDR33	1.40811	1.20869	1.3084
RNF115	1.32341	1.29333	1.30837
INO80B	1.16886	1.44787	1.30836
CYB5B	1.35453	1.26109	1.30781
LCA5	1.40541	1.21018	1.3078
SAMHD1	1.36506	1.24929	1.30718
GINM1	1.39888	1.21537	1.30713
GALNT7	1.1739	1.44027	1.30709
CAMLG	1.41034	1.20309	1.30672
LSM6	1.23017	1.38081	1.30549
HCN3	1.11501	1.49549	1.30525
BAIAP2L1	1.34216	1.26762	1.30489
TIMM17A	1.43094	1.17861	1.30478
RPA2	1.45583	1.15359	1.30471
MPLKIP	1.32355	1.28574	1.30464
MED30	1.13782	1.47144	1.30463
WNT3	1.2474	1.36144	1.30442
CRNKL1	1.16099	1.44742	1.3042
ATP9B	1.41725	1.1909	1.30407
MYH10	1.41366	1.19441	1.30403
PSMD6	1.26348	1.34373	1.30361
SLC12A6	1.25367	1.35345	1.30356
DSG2	1.22369	1.38311	1.3034
UBE2D1	1.4032	1.20307	1.30314
DPH5	1.43585	1.17027	1.30306
LRRC59	1.49361	1.11244	1.30303
CBWD1	1.28573	1.32032	1.30302
ESYT2	1.33039	1.27515	1.30277
H3F3B	1.42522	1.18027	1.30274
HIST1H2BJ	1.15622	1.44841	1.30231
MAP4K4	1.42941	1.17506	1.30224
MORF4L2	1.30868	1.29539	1.30204
FRG1	1.30453	1.29936	1.30194
GNPTAB	1.41809	1.18568	1.30188
EME1	1.12495	1.47835	1.30165
TRA2A	1.3675	1.23524	1.30137
POC5	1.29243	1.30954	1.30099
STX18	1.32158	1.27993	1.30075
CTBP2	1.47598	1.12532	1.30065
NUSAP1	1.33049	1.26998	1.30023
PTPN4	1.33679	1.2634	1.3001
IRAK4	1.29335	1.30671	1.30003
SLC16A10	1.4883	1.11135	1.29982
OCRL	1.17939	1.41937	1.29938
TRIP13	1.29845	1.30019	1.29932
UGP2	1.24004	1.35755	1.2988
LOC100652770	1.21491	1.38099	1.29795
EXOC2	1.3972	1.19831	1.29776
ENPEP	1.26837	1.32676	1.29756
PCYOX1	1.2952	1.29897	1.29708
LRR1	1.38837	1.20535	1.29686
RNF219	1.26692	1.32653	1.29672
NARS	1.17771	1.41556	1.29664
KLHL5	1.23102	1.36162	1.29632
MAD2L1	1.17041	1.42219	1.2963
CCDC34	1.2798	1.31193	1.29586
PSMD5	1.20449	1.38666	1.29557
FNBP1L	1.25436	1.33648	1.29542
CCDC73	1.20345	1.38694	1.29519
LPCAT3	1.40511	1.18477	1.29494
FANCD2OS	1.22928	1.35856	1.29392
ENOX2	1.45723	1.13041	1.29382
C4orf33	1.21325	1.37429	1.29377
PLEKHB2	1.47906	1.10795	1.29351
CHD6	1.31409	1.27287	1.29348
KDELR2	1.46219	1.12376	1.29297
PAIP1	1.33095	1.25496	1.29296
ARNTL2	1.25371	1.33213	1.29292
KLHL2	1.25964	1.32572	1.29268
PI4K2B	1.24586	1.33869	1.29227
MLLT3	1.30684	1.27672	1.29178
EFTUD1	1.33526	1.24745	1.29135
NBAS	1.25087	1.33176	1.29132
TMEM144	1.19234	1.38961	1.29097
DLD	1.21766	1.36387	1.29076
IPO9	1.40698	1.17366	1.29032
MORC3	1.13561	1.4437	1.28965
TAX1BP1	1.12974	1.4478	1.28877
AQR	1.17556	1.40128	1.28842
PCNP	1.33227	1.24424	1.28826
RTF1	1.39816	1.17815	1.28815
SPIRE1	1.33202	1.24405	1.28803
SEC23A	1.29733	1.27866	1.288
SEMA3A	1.10196	1.47365	1.2878
VAMP4	1.28642	1.28918	1.2878
DHX9	1.3076	1.26707	1.28734
IARS2	1.18225	1.39241	1.28733
SNORD19B	1.23465	1.33987	1.28726
FAM107B	1.37287	1.20126	1.28707
LIMK2	1.42834	1.145	1.28667
CHAF1B	1.43598	1.13689	1.28643
44450	1.28264	1.29001	1.28633
GTPBP4	1.20227	1.37038	1.28632
TBC1D15	1.20333	1.36917	1.28625
ST7-AS2	1.42614	1.14518	1.28566
CEP55	1.23243	1.33872	1.28557
UHRF2	1.17232	1.39879	1.28555
FGD5-AS1	1.39575	1.17496	1.28535
UBQLN1	1.34271	1.22791	1.28531
BTBD3	1.42515	1.14493	1.28504
FAM188A	1.16877	1.40107	1.28492
TANGO6	1.36348	1.20588	1.28468
SLC25A4	1.38927	1.18003	1.28465
MEF2A	1.37216	1.19696	1.28456
CPD	1.23939	1.32902	1.28421
POLR2B	1.26913	1.29911	1.28412
TCF12	1.31197	1.25548	1.28372
NUFIP1	1.37311	1.19404	1.28358
ITFG1	1.38806	1.17895	1.28351
UVSSA	1.23426	1.33252	1.28339
PLEKHA3	1.45611	1.11022	1.28317
KIF16B	1.27563	1.29034	1.28299
G3BP2	1.2663	1.2995	1.2829
MZT1	1.22805	1.337	1.28253
SMARCAD1	1.12352	1.4415	1.28251
DDX26B	1.22289	1.34197	1.28243
CSGALNACT1	1.47236	1.0923	1.28233
TPRKB	1.28481	1.27972	1.28227
SOD2	1.4532	1.11105	1.28212
CMTM6	1.19426	1.3679	1.28108
ST7-OT3	1.34778	1.21395	1.28086
CSNK2A1	1.34509	1.21651	1.2808
STT3B	1.13398	1.4274	1.28069
PRKRIR	1.29627	1.26491	1.28059
TOP1	1.20721	1.35352	1.28036
FAM135A	1.30471	1.25599	1.28035
LAMA2	1.10425	1.45572	1.27998
PHF20	1.22052	1.33896	1.27974
TCTN2	1.42493	1.13378	1.27936
DUSP11	1.42122	1.13705	1.27914
SRPK2	1.30373	1.25337	1.27855
GOT1	1.43182	1.12526	1.27854
EGLN3	1.46358	1.09169	1.27764
AIDA	1.39339	1.15971	1.27655
MBP	1.46576	1.08642	1.27609
TES	1.41749	1.13448	1.27598
NEDD4L	1.36711	1.18479	1.27595
CUL4B	1.28369	1.2662	1.27495
CWC27	1.05867	1.49115	1.27491
DDX21	1.18826	1.36125	1.27476
DHX40	1.24908	1.29953	1.27431
RBBP8	1.19196	1.35484	1.2734
SCFD2	1.30598	1.23975	1.27287
EXOSC9	1.09426	1.44996	1.27211
WBP2	1.47866	1.06445	1.27155
IL20RA	1.29549	1.24759	1.27154
CD46	1.1495	1.39314	1.27132
CASC4	1.24575	1.29597	1.27086
VWDE	1.05001	1.49149	1.27075
SLC39A11	1.48731	1.05398	1.27064
RASEF	1.37761	1.16361	1.27061
EIF2A	1.23131	1.30967	1.27049
THEM4	1.35296	1.18593	1.26945
GOLIM4	1.31049	1.22788	1.26918
RPUSD2	1.40566	1.13078	1.26822
VPS8	1.31713	1.2172	1.26716
LOC220729	1.12781	1.40628	1.26704
SMIM14	1.19749	1.3364	1.26695
COPB1	1.10046	1.43329	1.26688
PRICKLE2	1.3038	1.22971	1.26675
RB1	1.2874	1.24609	1.26675
DDX20	1.14201	1.39146	1.26674
USP10	1.40037	1.13139	1.26588
DBNDD1	1.40169	1.12869	1.26519
NDUFAF5	1.39115	1.13906	1.2651
TOM1L1	1.19627	1.33384	1.26505
TMEM183A	1.40906	1.12056	1.26481
PDCD6IP	1.17135	1.35804	1.26469
CYLD	1.3204	1.20897	1.26469
IWS1	1.21313	1.31583	1.26448
MIR10A	1.12241	1.40606	1.26423
ZC3H11A	1.1566	1.37173	1.26417
PHC1	1.26863	1.2597	1.26417
TARSL2	1.39565	1.13252	1.26409
CHMP2B	1.30822	1.21962	1.26392
MTHFD2	1.35008	1.17743	1.26375
PTPRG	1.33977	1.18768	1.26373
UGGT1	1.2473	1.27975	1.26352
EXOSC7	1.48608	1.04078	1.26343
RP9	1.37631	1.14983	1.26307
CCDC77	1.13024	1.39539	1.26281
PTPLB	1.34796	1.17728	1.26262
CSDE1	1.22551	1.2989	1.2622
ZNF664	1.30183	1.22225	1.26204
CTNNB1	1.27241	1.25152	1.26196
METTL5	1.14556	1.37828	1.26192
UBE2V1	1.47701	1.04673	1.26187
HMGB2	1.2338	1.28983	1.26181
TMEM206	1.35147	1.17146	1.26147
UBA2	1.23184	1.29097	1.2614
HHEX	1.32017	1.20216	1.26116
STXBP6	1.40649	1.11566	1.26108
CCDC111	1.13875	1.38304	1.2609
GLYR1	1.49243	1.02921	1.26082
CNNM2	1.46654	1.05422	1.26038
SDHA	1.46523	1.05465	1.25994
HSD17B7	1.27815	1.24136	1.25976
TRNP1	1.26173	1.25773	1.25973
POLG	1.47439	1.04506	1.25973
LOC100132215	1.23924	1.28021	1.25973
SNRPA	1.37873	1.13999	1.25936
DHX29	1.14498	1.37325	1.25912
NLN	1.17455	1.34365	1.2591
P4HA1	1.22069	1.2974	1.25905
44261	1.17902	1.33904	1.25903
CITED2	1.27652	1.24099	1.25876
PORCN	1.42791	1.0895	1.2587
MYO10	1.49782	1.01917	1.2585
IMPA1	1.22289	1.29394	1.25842
XPR1	1.24069	1.27568	1.25819
UBE2F-SCLY	1.39161	1.1238	1.2577
TMEM254	1.12573	1.38937	1.25755
ME1	1.30702	1.2079	1.25746
C20orf118	1.2823	1.23194	1.25712
DISP1	1.16573	1.34783	1.25678
DHX33	1.4739	1.0395	1.2567
HSBP1L1	1.17843	1.3346	1.25651
ATG3	1.27699	1.23582	1.25641
ANKFY1	1.38691	1.12587	1.25639
PPP4R1L	1.28666	1.22415	1.25541
TCEB3	1.35139	1.15894	1.25516
PPP1R21	1.29042	1.21915	1.25478
GTF2H2C	1.2533	1.25622	1.25476
MTMR10	1.28189	1.22739	1.25464
TATDN3	1.24694	1.26208	1.25451
MRPL1	1.13996	1.36889	1.25442
GABARAPL2	1.19909	1.30933	1.25421
TIMM8B	1.41717	1.09093	1.25405
LBR	1.25357	1.25418	1.25388
HES1	1.32816	1.17959	1.25388
LETMD1	1.30856	1.19899	1.25378
OCIAD1	1.20644	1.30096	1.2537
U2SURP	1.08203	1.42532	1.25368
AK3	1.26447	1.24215	1.25331
SRBD1	1.14294	1.36336	1.25315
E2F5	1.2269	1.27914	1.25302
PPM1B	1.24151	1.26224	1.25188
C11orf58	1.20459	1.29665	1.25062
IL8	1.08192	1.41887	1.25039
GGA3	1.42164	1.07821	1.24992
TMEM150A	1.32271	1.17709	1.2499
SERPINI1	1.12282	1.37643	1.24963
HELLS	1.11447	1.38452	1.24949
NUP107	1.08274	1.41625	1.24949
UIMC1	1.41538	1.08347	1.24942
NUP54	1.18184	1.31699	1.24942
FAM45B	1.29903	1.1997	1.24936
HSPA8	1.17535	1.32296	1.24915
DKC1	1.41571	1.08251	1.24911
ACBD6	1.3521	1.14456	1.24833
DSCC1	1.33635	1.15951	1.24793
MAL2	1.25037	1.2449	1.24764
SBDS	1.27072	1.22428	1.2475
SEC63	1.31481	1.17953	1.24717
RDH10	1.43399	1.05994	1.24697
MAGT1	1.18446	1.30924	1.24685
PLEKHA5	1.21389	1.27959	1.24674
TLCD1	1.30287	1.19015	1.24651
CCBL2	1.1004	1.39244	1.24642
SOAT1	1.22901	1.26334	1.24618
CA5BP1	1.3026	1.18962	1.24611
SPCS3	1.19862	1.2929	1.24576
NRBP1	1.43288	1.05857	1.24572
ZNF200	1.33925	1.15176	1.24551
ARFIP1	1.21582	1.27489	1.24536
CUL1	1.31985	1.17046	1.24515
TXNRD3NB	1.40788	1.08234	1.24511
EPHX4	1.32061	1.16953	1.24507
44446	1.14144	1.34797	1.2447
ACVR1	1.36912	1.12026	1.24469
TDRD3	1.15343	1.33595	1.24469
ANTXR2	1.25838	1.23026	1.24432
MAP3K5	1.15463	1.33353	1.24408
AARS2	1.41968	1.06754	1.24361
CMBL	1.28129	1.20588	1.24359
SF3B3	1.34812	1.13872	1.24342
KIF21A	1.12695	1.3596	1.24327
MINPP1	1.2613	1.22505	1.24317
ANAPC7	1.4072	1.07881	1.243
CRABP2	1.41959	1.06551	1.24255
SYK	1.33073	1.15384	1.24229
JAK1	1.2654	1.21905	1.24222
NAAA	1.31241	1.17174	1.24208
RABL2A	1.33327	1.15043	1.24185
NCAPD3	1.23307	1.25016	1.24161
PSMC2	1.20019	1.283	1.2416
CCDC93	1.35382	1.12931	1.24157
ZNF789	1.45883	1.02418	1.24151
CCDC12	1.42721	1.05543	1.24132
TMEM9B	1.38455	1.09806	1.24131
SNX9	1.37798	1.1045	1.24124
ELP2	1.32028	1.16195	1.24112
NUDT15	1.23994	1.24228	1.24111
B4GALT4	1.33418	1.14728	1.24073
QRICH1	1.41788	1.06276	1.24032
CDYL	1.41102	1.0689	1.23996
ABCB10	1.24319	1.23657	1.23988
GTF2H2D	1.22985	1.24929	1.23957
ABI1	1.12867	1.35042	1.23955
OBFC1	1.44987	1.02774	1.2388
HERC3	1.40579	1.0718	1.23879
SH3KBP1	1.31637	1.16114	1.23876
PANK1	1.32993	1.1465	1.23821
PPID	1.26795	1.2074	1.23768
PIP5K1A	1.42092	1.05365	1.23729
SGMS1	1.39733	1.07719	1.23726
TBC1D5	1.32611	1.14772	1.23691
PLK1S1	1.22389	1.24973	1.23681
POLR1B	1.22228	1.25131	1.23679
RBM34	1.1108	1.36272	1.23676
PFKFB2	1.18065	1.29255	1.2366
MYO5C	1.25608	1.21619	1.23613
SLC39A10	1.06709	1.40504	1.23606
LINC00263	1.24626	1.22549	1.23587
ARL2BP	1.45045	1.02123	1.23584
MIR3064	1.25404	1.2176	1.23582
FANCI	1.15402	1.31693	1.23547
TFDP1	1.31631	1.15368	1.23499
C8orf33	1.34304	1.12686	1.23495
SRSF11	1.15389	1.31579	1.23484
AK2	1.19733	1.27232	1.23483
MRPS36	1.20561	1.26404	1.23482
MAPK9	1.33294	1.13635	1.23464
CPNE3	1.06685	1.40221	1.23453
TTC13	1.09935	1.36969	1.23452
DNAJA1	1.28976	1.17902	1.23439
FGGY	1.44239	1.02567	1.23403
PGM2L1	1.23841	1.22927	1.23384
GTF3C3	1.1269	1.34072	1.23381
CKAP5	1.17635	1.29113	1.23374
CHUK	1.15004	1.31741	1.23373
CLASP2	1.18592	1.28069	1.23331
EBAG9	1.30654	1.16003	1.23329
UTP6	1.1681	1.29794	1.23302
SASH1	1.35805	1.10776	1.23291
GBAS	1.33596	1.12938	1.23267
CINP	1.41621	1.04891	1.23256
FAM49B	1.20613	1.25889	1.23251
ZNF217	1.2832	1.18155	1.23237
CTPS1	1.2941	1.17019	1.23214
MRPS27	1.41467	1.04902	1.23185
GMPS	1.22917	1.23413	1.23165
TTC26	1.16322	1.29988	1.23155
CLTC	1.18886	1.27406	1.23146
C19orf43	1.25597	1.20659	1.23128
IQGAP1	1.20141	1.26114	1.23128
RASA2	1.14798	1.3142	1.23109
HSPA4	1.1447	1.31717	1.23094
TPX2	1.29524	1.16625	1.23075
MIR17HG	1.40905	1.05234	1.23069
SNW1	1.19174	1.26863	1.23018
TBX3	1.31162	1.14874	1.23018
DYNLL1	1.3761	1.08364	1.22987
RBM39	1.17832	1.28096	1.22964
RWDD1	1.37877	1.07988	1.22933
COQ5	1.36169	1.09679	1.22924
NCAPD2	1.36563	1.09241	1.22902
MTUS1	1.1321	1.32588	1.22899
HRSP12	1.11321	1.34435	1.22878
MRPS18C	1.22159	1.23494	1.22827
HPGD	1.05041	1.406	1.22821
SLC25A24	1.14994	1.30595	1.22794
HAT1	1.0893	1.36619	1.22775
FKBP7	1.06231	1.39286	1.22758
DAAM1	1.15388	1.30127	1.22757
LEPREL4	1.30329	1.15179	1.22754
DCAF6	1.30643	1.1485	1.22747
SETDB1	1.34139	1.11311	1.22725
CNN3	1.26271	1.19178	1.22724
PDHX	1.26485	1.18853	1.22669
TOE1	1.41117	1.04196	1.22657
RRAGA	1.29364	1.15943	1.22654
IL13RA1	1.31356	1.13949	1.22653
F3	1.32878	1.12389	1.22634
COPS4	1.10346	1.34911	1.22628
GSTCD	1.30272	1.14833	1.22552
ZC3H15	1.06995	1.38101	1.22548
TMEM38B	1.18162	1.26935	1.22548
PM20D2	1.17572	1.27494	1.22533
ATP1B1	1.33747	1.11298	1.22522
RALBP1	1.29122	1.15899	1.2251
M6PR	1.23288	1.21702	1.22495
ZFAND6	1.2861	1.16365	1.22487
CCDC58	1.33303	1.11658	1.22481
COQ3	1.28709	1.16247	1.22478
TRIP4	1.26557	1.18372	1.22465
LUC7L2	1.21287	1.23634	1.22461
C1orf50	1.24091	1.2081	1.22451
FAM120B	1.28391	1.16509	1.2245
FAM45A	1.25275	1.19606	1.22441
LARP4B	1.41967	1.0289	1.22429
TOR3A	1.41549	1.03193	1.22371
KRTCAP3	1.2473	1.19942	1.22336
GOLM1	1.30125	1.14538	1.22332
PPP4R1	1.24897	1.19755	1.22326
AIFM2	1.47927	0.966799	1.22304
PRMT5	1.30692	1.13866	1.22279
B4GALT1	1.47158	0.97358	1.22258
YAP1	1.28836	1.15632	1.22234
SIPA1L1	1.37099	1.07364	1.22232
RARS	1.14756	1.29659	1.22208
TFRC	1.17819	1.26547	1.22183
RPL22L1	1.15284	1.29071	1.22178
WDR41	1.22336	1.22007	1.22171
SET	1.25853	1.18426	1.22139
SLC44A3	1.41774	1.02489	1.22132
PLGRKT	1.40534	1.03719	1.22126
MLH1	1.23654	1.20573	1.22114
SLC12A2	1.1141	1.32784	1.22097
VANGL1	1.45612	0.985505	1.22081
EIF2B1	1.22916	1.21164	1.2204
SPAG17	1.06024	1.38047	1.22035
XRN2	1.1438	1.29541	1.2196
RSL24D1	1.16308	1.2753	1.21919
SLC25A13	1.32691	1.11012	1.21851
RIPK1	1.25168	1.18518	1.21843
SYTL2	0.94664	1.48972	1.21818
SLC39A8	1.18195	1.2543	1.21812
CAPN12	1.31354	1.12262	1.21808
NAP1L4	1.31226	1.1237	1.21798
LACTB	1.2065	1.22946	1.21798
ZCWPW1	1.31333	1.12253	1.21793
ADARB1	1.48796	0.94747	1.21772
SMARCE1	1.34487	1.08961	1.21724
PIP4K2A	1.36417	1.06985	1.21701
MIR5047	1.30403	1.12933	1.21668
SLC25A38	1.27766	1.15511	1.21638
DIAPH3	1.13072	1.30192	1.21632
RER1	1.30183	1.12913	1.21548
GCSH	1.09409	1.33681	1.21545
MRPS10	1.26515	1.16557	1.21536
ACP1	1.14246	1.2882	1.21533
SUGT1	1.24532	1.18378	1.21455
MIR3655	1.08596	1.34287	1.21441
SLBP	1.34789	1.0807	1.2143
DYNC1I2	1.08196	1.34608	1.21402
AKAP7	1.31464	1.11327	1.21396
RSRC2	1.02702	1.40072	1.21387
NDUFAF1	1.17044	1.25682	1.21363
FAM3C	1.24422	1.1826	1.21341
DPY19L1	1.22211	1.20408	1.21309
GNAI3	1.22261	1.20318	1.2129
ESYT1	1.38016	1.0455	1.21283
SPPL2A	1.12713	1.2982	1.21266
CCNB2	1.27733	1.14706	1.2122
DHRS12	1.47428	0.949548	1.21191
ZW10	1.11816	1.30546	1.21181
PLS3	1.03274	1.39017	1.21146
MRPL45	1.35125	1.07112	1.21119
LSG1	1.19533	1.22696	1.21115
EPB41	1.21751	1.2042	1.21086
ZFYVE1	1.39951	1.02145	1.21048
HTATIP2	1.26703	1.15374	1.21039
PIGK	1.08901	1.33072	1.20987
DSC2	1.17489	1.24454	1.20971
VRK1	1.02713	1.39146	1.2093
WDR3	1.15844	1.25992	1.20918
NOM1	1.29532	1.12262	1.20897
LOC285074	1.35322	1.0647	1.20896
IQCK	1.42094	0.996936	1.20894
GBF1	1.44574	0.971839	1.20879
TARS	1.11499	1.3023	1.20864
HOXB5	1.34244	1.0745	1.20847
TMEM87A	1.23115	1.18549	1.20832
TTC5	1.24646	1.1699	1.20818
TM9SF2	1.20926	1.20656	1.20791
ZNF143	1.22339	1.19227	1.20783
ACPP	1.06204	1.35357	1.2078
SURF6	1.40314	1.0122	1.20767
HSPH1	1.10731	1.30798	1.20764
C14orf178	1.18701	1.22816	1.20759
RPRD1B	1.36398	1.05115	1.20757
NOA1	1.2449	1.16953	1.20721
DDB2	1.4218	0.991879	1.20684
GPN1	1.15513	1.25852	1.20683
RPL23AP82	1.34874	1.06432	1.20653
FAM210B	1.16795	1.24503	1.20649
DPYSL2	1.39637	1.01608	1.20623
FN3KRP	1.3906	1.02179	1.2062
UTP14A	1.2575	1.15323	1.20537
DDX1	1.1283	1.28213	1.20521
SLC25A36	1.11344	1.29657	1.205
LOC100505648	1.0355	1.37448	1.20499
QTRTD1	1.24375	1.1656	1.20467
PBK	1.05356	1.35546	1.20451
ME2	1.12504	1.2838	1.20442
SNORD69	1.19605	1.21241	1.20423
ITGA6	1.18238	1.22544	1.20391
VWA9	1.29903	1.10778	1.20341
GAD1	1.09581	1.31066	1.20323
ZNF266	1.25081	1.15562	1.20322
KIF2C	1.30298	1.1034	1.20319
LAMP3	1.19235	1.21325	1.2028
CKLF	1.24426	1.16087	1.20256
HPSE	1.30052	1.10457	1.20255
SPDL1	1.08436	1.32062	1.20249
NUCB2	0.978722	1.42571	1.20222
ASCC1	1.31118	1.0931	1.20214
PPP1R2	1.22929	1.17455	1.20192
VBP1	1.14472	1.25904	1.20188
LRP11	1.32767	1.07606	1.20186
LYRM4	1.35715	1.04631	1.20173
IL23A	1.20662	1.19667	1.20164
PPM1M	1.37997	1.02303	1.2015
FHOD3	1.31091	1.09132	1.20112
TIAM1	1.33965	1.06244	1.20105
USB1	1.31953	1.08243	1.20098
SFT2D1	1.32738	1.0744	1.20089
GGCT	1.21188	1.18985	1.20086
DYNC1LI1	1.17056	1.23018	1.20037
PPP6R2	1.39617	1.00387	1.20002
MCMBP	1.20254	1.19721	1.19988
KCTD10	1.29846	1.10119	1.19982
URB1	1.30704	1.09255	1.1998
TCERG1	1.16567	1.23331	1.19949
NFU1	1.44306	0.955836	1.19945
NUPL1	1.22957	1.16913	1.19935
SNORA14B	1.11565	1.28287	1.19926
NBPF16	1.38026	1.01825	1.19925
FARP1	1.36928	1.02856	1.19892
AZI2	1.13366	1.26361	1.19864
NDUFA5	1.07696	1.31993	1.19844
MTAP	1.18745	1.2088	1.19813
LMNB1	1.29265	1.10358	1.19811
GTF2H4	1.38468	1.0109	1.19779
SLC27A2	1.02232	1.37264	1.19748
EEFSEC	1.32483	1.06983	1.19733
HENMT1	1.2318	1.16278	1.19729
SVIL	1.25397	1.1406	1.19728
NPHP1	1.20719	1.18693	1.19706
ZMYND11	1.09369	1.29987	1.19678
HUNK	1.38449	1.00883	1.19666
MCM6	1.22676	1.16625	1.19651
YWHAH	1.3422	1.0506	1.1964
SRSF9	1.31789	1.07458	1.19623
RAB11A	1.0934	1.29864	1.19602
SNHG15	1.29551	1.09621	1.19586
C1orf63	1.31604	1.07543	1.19573
MIR92A1	1.33292	1.05745	1.19519
PLOD2	1.04242	1.34719	1.1948
ADAM9	1.18195	1.20753	1.19474
MITF	1.38378	1.0057	1.19474
ZFYVE19	1.27551	1.11395	1.19473
SPTLC3	1.19837	1.19064	1.1945
FBXO5	1.18018	1.20874	1.19446
DNAJA2	1.17435	1.21399	1.19417
APTX	1.2401	1.14803	1.19407
PRSS23	1.20499	1.18253	1.19376
ARPC5L	1.3457	1.04176	1.19373
LTV1	1.15422	1.23321	1.19371
RMDN1	1.09612	1.29102	1.19357
LOC81691	1.16923	1.21782	1.19352
TNPO2	1.48384	0.902311	1.19308
HNRNPD	1.30203	1.08392	1.19297
NAA16	1.29743	1.08811	1.19277
ASB3	1.13904	1.24649	1.19277
GTF2E2	1.15394	1.23114	1.19254
PRUNE	1.33918	1.0457	1.19244
BCS1L	1.2112	1.17363	1.19242
PSMG1	1.26933	1.1153	1.19232
MPP3	1.31248	1.07191	1.1922
USP12	1.21405	1.17033	1.19219
SNX2	1.21387	1.17041	1.19214
EIF1AD	1.26745	1.11666	1.19205
CKLF-CMTM1	1.23225	1.15185	1.19205
TMEM199	1.29247	1.09144	1.19196
SNRK-AS1	1.21288	1.17037	1.19163
FECH	1.33505	1.04815	1.1916
TM4SF19-TCTEX1D2	1.22565	1.15747	1.19156
COX11	1.13246	1.24949	1.19097
PPP2R5C	1.25142	1.13049	1.19095
NBPF9	1.03778	1.34356	1.19067
ZMYM3	1.43949	0.941731	1.19061
GRPEL1	1.3675	1.01312	1.19031
LOC96610	1.22917	1.15116	1.19016
DHFR	1.1108	1.26877	1.18979
NSA2	1.03092	1.34766	1.18929
ASPH	1.1377	1.24049	1.1891
ACTR8	1.33345	1.0447	1.18908
CCDC149	1.29131	1.08676	1.18904
KCNS3	1.22585	1.15214	1.18899
PRPSAP2	1.32201	1.05489	1.18845
RARRES1	1.30541	1.07107	1.18824
ARPC5	1.2054	1.17088	1.18814
ZNF496	1.4987	0.876813	1.18775
ARF4	1.17812	1.19696	1.18754
PCNA	1.21232	1.16222	1.18727
PMPCA	1.32197	1.05236	1.18717
FAR1	1.10473	1.26916	1.18695
RAD51C	1.18644	1.18715	1.1868
FGFR2	1.25952	1.11394	1.18673
PRPS2	1.13997	1.2334	1.18668
APITD1	1.23007	1.14303	1.18655
VDAC2	1.3213	1.05162	1.18646
VPS29	1.14744	1.22519	1.18632
XPO7	1.27135	1.10104	1.18619
FXR1	1.05907	1.31329	1.18618
GJA9-MYCBP	1.16473	1.20734	1.18604
ALCAM	0.935172	1.43685	1.18601
DYNLT3	0.953271	1.41866	1.18596
AIF1L	1.32994	1.04171	1.18582
PSMA3	1.08246	1.28907	1.18577
PAK1IP1	1.09716	1.27419	1.18567
DHRS7	1.1728	1.19758	1.18519
EAPP	1.05796	1.31237	1.18517
C7orf55-LUC7L2	1.21029	1.1596	1.18495
MARK3	1.13932	1.2305	1.18491
FAM228B	1.28492	1.08447	1.18469
VPS72	1.48316	0.885783	1.18447
ATMIN	1.2948	1.07399	1.18439
FANCD2	1.1699	1.19879	1.18434
RAB14	1.29182	1.07683	1.18433
TOP2A	1.0068	1.36174	1.18427
LRRN1	1.38597	0.982195	1.18408
FARS2	1.45432	0.913364	1.18384
RBM19	1.28137	1.08561	1.18349
IQGAP2	1.09463	1.27224	1.18343
ALDH5A1	1.21847	1.1482	1.18334
CDR2	1.19513	1.17113	1.18313
METTL25	1.16941	1.19676	1.18308
PRMT2	1.02506	1.3409	1.18298
CORO1C	1.24066	1.12519	1.18293
PCNT	1.36166	1.00409	1.18287
APITD1-CORT	1.20247	1.16296	1.18272
NRF1	1.33672	1.02862	1.18267
MTM1	1.11315	1.25185	1.1825
TSN	1.2861	1.07866	1.18238
CNNM4	1.40123	0.963227	1.18223
SLC7A1	1.4208	0.943486	1.18214
CACYBP	1.15476	1.20935	1.18205
EXT1	1.25324	1.11044	1.18184
PICALM	1.18398	1.17931	1.18165
AFG3L2	1.23807	1.12464	1.18135
RCBTB2	1.073	1.2896	1.1813
COPG2	1.10164	1.2608	1.18122
SGK494	1.3261	1.03608	1.18109
RMDN3	1.44756	0.914625	1.18109
C2orf76	1.08898	1.273	1.18099
RDH5	1.09636	1.26434	1.18035
ST20-MTHFS	1.4381	0.922299	1.1802
RRAGB	1.26777	1.09229	1.18003
EIF3M	1.09149	1.26816	1.17983
ILKAP	1.35441	1.00474	1.17957
DDX47	1.1675	1.19152	1.17951
GDI2	1.11095	1.24755	1.17925
MRRF	1.10477	1.25359	1.17918
CERS5	1.41344	0.944273	1.17886
NOL12	1.35515	1.00204	1.17859
SNRPB2	1.05882	1.29778	1.1783
SERINC3	1.18401	1.17217	1.17809
TBC1D4	1.20297	1.15311	1.17804
SMARCA2	1.23139	1.12368	1.17753
FH	1.11034	1.24451	1.17743
POLDIP2	1.36988	0.984323	1.1771
CDH1	1.2518	1.10156	1.17668
GPR75-ASB3	1.11095	1.24186	1.17641
BZRAP1-AS1	1.28732	1.06543	1.17638
GIT2	1.3648	0.987887	1.17635
ARHGEF28	1.07071	1.28102	1.17587
TAMM41	1.40437	0.947333	1.17585
POLR2J3	1.40278	0.948202	1.17549
UBE2J1	1.14825	1.20237	1.17531
KIAA0196	1.16894	1.18156	1.17525
BRI3BP	1.28848	1.06195	1.17522
PIP4K2C	1.28806	1.06237	1.17521
SRSF2	1.14216	1.20695	1.17455
ODC1	1.23576	1.11288	1.17432
UQCC	1.24693	1.10124	1.17409
GMPR2	1.1626	1.18506	1.17383
STARD3NL	1.2276	1.11982	1.17371
DDX46	1.0539	1.29332	1.17361
KRBOX4	1.20138	1.14534	1.17336
ILDR2	1.34801	0.998565	1.17329
CD27-AS1	1.27891	1.06715	1.17303
MIPEP	1.13233	1.21297	1.17265
SFMBT1	1.18339	1.16167	1.17253
LPCAT2	1.18956	1.1553	1.17243
APOBEC3C	1.12811	1.21642	1.17227
PTPN2	1.16921	1.17413	1.17167
TMEM57	1.01695	1.32617	1.17156
P2RX5	1.4599	0.882893	1.1714
FAM192A	1.22617	1.11518	1.17068
TERF1	1.09968	1.24149	1.17059
SPATA13	1.36571	0.975294	1.1705
FLJ23867	1.43444	0.906555	1.1705
JKAMP	1.12335	1.2174	1.17038
DDX27	1.18206	1.15813	1.17009
SHMT1	1.25541	1.08434	1.16988
NKAP	1.18186	1.15779	1.16982
MRPL39	1.26117	1.07832	1.16974
RCC1	1.31728	1.02161	1.16944
SNORA45	1.19722	1.14145	1.16934
SNORD86	1.45766	0.880888	1.16927
LRPPRC	1.10043	1.23806	1.16925
LUC7L	1.43703	0.901144	1.16909
BNIP2	1.05617	1.2817	1.16894
PCMT1	1.22821	1.10954	1.16887
USP48	1.12311	1.21401	1.16856
ARL6IP1	1.24487	1.09186	1.16837
ARSB	1.19684	1.13987	1.16835
SDHAP2	1.21907	1.11762	1.16835
PDIA3P	1.22408	1.11224	1.16816
MRPS11	1.4743	0.861657	1.16798
DHX8	1.2541	1.08179	1.16794
HERPUD1	1.35757	0.978214	1.16789
SDHAP1	1.19843	1.13706	1.16775
PROS1	1.04582	1.28855	1.16719
SNORD22	1.07363	1.26063	1.16713
CCDC80	0.948767	1.38547	1.16712
SYPL1	1.17491	1.15876	1.16684
RARS2	1.07533	1.25822	1.16677
CHSY3	1.14589	1.18756	1.16673
ARF3	1.25413	1.07922	1.16668
CENPK	1.02396	1.30933	1.16665
CANX	1.11272	1.22038	1.16655
WTAP	1.19305	1.13939	1.16622
ACYP1	0.99568	1.33667	1.16617
EIF2S2	1.1663	1.1653	1.1658
PAH	1.16977	1.16173	1.16575
AGPAT5	1.19364	1.13775	1.16569
RBM17	1.09714	1.23377	1.16545
PPME1	1.48399	0.846195	1.16509
OAZ2	1.40315	0.926971	1.16506
CCNB1	1.18817	1.1416	1.16489
ALDH18A1	1.16576	1.16327	1.16451
NEK6	1.30628	1.02237	1.16433
AGPAT9	1.2768	1.05146	1.16413
HIST1H4C	1.21175	1.1162	1.16397
ARL6IP6	1.03848	1.28909	1.16379
PIGS	1.39086	0.935885	1.16337
DHODH	1.35782	0.968893	1.16336
BCL2L15	1.14818	1.17831	1.16325
ST7	1.16042	1.16549	1.16296
HDHD1	1.07499	1.24937	1.16218
MDM1	1.02709	1.29675	1.16192
CRIPT	0.983406	1.33965	1.16153
FAM57A	1.39533	0.927645	1.16149
LMAN1	1.05551	1.26734	1.16142
SCARB2	1.13507	1.18758	1.16132
DIS3L2	1.21298	1.10918	1.16108
DEPDC1	1.04102	1.281	1.16101
LRRC28	1.29457	1.02679	1.16068
SCMH1	1.25216	1.06917	1.16066
NOP58	0.966249	1.35475	1.1605
CRIM1	1.21132	1.10923	1.16028
LNPEP	1.02156	1.29829	1.15993
ITGB1	1.03796	1.28147	1.15971
FDX1	0.988224	1.33119	1.15971
BBS2	1.12676	1.19247	1.15961
YWHAZ	1.16517	1.15389	1.15953
SMAD1	1.22603	1.09284	1.15944
MIR1304	1.35255	0.966078	1.15931
MYCBP	1.12984	1.18872	1.15928
HARS2	1.36527	0.952604	1.15894
TMEM183B	1.31211	1.00551	1.15881
DARS	1.05652	1.26102	1.15877
SLC2A8	1.48103	0.836195	1.15861
VCL	1.26003	1.05707	1.15855
MYO1B	1.10752	1.20935	1.15844
CHAF1A	1.29743	1.01935	1.15839
CDC25C	1.15268	1.16393	1.15831
PHF1	1.46105	0.85532	1.15819
C21orf7	1.45791	0.857285	1.1576
SLC24A6	1.45733	0.85786	1.1576
CDC123	1.26398	1.05086	1.15742
GOPC	1.0688	1.246	1.1574
DNAJC10	0.974456	1.34021	1.15733
BAG3	1.3678	0.946724	1.15726
RCN1	1.06411	1.25021	1.15716
SPA17	1.39269	0.921383	1.15704
CHMP3	1.19232	1.12121	1.15677
TAF1D	1.00565	1.30776	1.1567
RACGAP1	1.1691	1.14426	1.15668
NME7	1.27505	1.0378	1.15642
PDE6D	1.37965	0.932843	1.15625
L3MBTL3	0.911742	1.40067	1.1562
UBE2E1	1.13438	1.17773	1.15605
SLC25A30	1.11977	1.1922	1.15599
STAT6	1.36891	0.942835	1.15587
PLA2G4A	0.967666	1.34336	1.15551
MFN2	1.36977	0.941122	1.15545
AATF	1.30527	1.00497	1.15512
UGGT2	0.954399	1.3558	1.1551
TPM4	1.08546	1.22464	1.15505
SNORD48	1.18864	1.12064	1.15464
GRK5	1.42598	0.882515	1.15425
IFT140	1.27881	1.02935	1.15408
NAT10	1.2507	1.05699	1.15384
NCEH1	1.24037	1.06726	1.15382
LOC100129148	1.1634	1.14422	1.15381
LOC92249	1.29383	1.01325	1.15354
WDR77	1.1775	1.12954	1.15352
CDH17	1.17693	1.12993	1.15343
FANCA	1.39727	0.90951	1.15339
EMC3	1.0784	1.22811	1.15325
SNORD102	1.16517	1.1412	1.15319
CCDC28A	1.14359	1.16182	1.15271
COPB2	1.05537	1.24936	1.15237
ALKBH3	1.36166	0.942944	1.1523
PHACTR2	1.26617	1.03775	1.15196
HS3ST1	1.35529	0.948615	1.15195
STS	1.26485	1.039	1.15193
TNIP2	1.45445	0.849347	1.1519
RAB20	1.41123	0.892554	1.15189
CPT1A	1.20317	1.09995	1.15156
SPTLC1	1.11946	1.18311	1.15129
LYG1	1.45321	0.848647	1.15093
DOCK1	1.2329	1.06808	1.15049
MEST	1.18732	1.11365	1.15049
MRPS23	1.21691	1.08332	1.15012
IGBP1	1.20865	1.09142	1.15003
B3GALTL	1.15746	1.14178	1.14962
MAPRE1	1.17025	1.12864	1.14945
ALG9	1.19343	1.10503	1.14923
HEATR6	1.28756	1.01062	1.14909
TSEN15	1.0744	1.22354	1.14897
OXCT1	1.11742	1.1804	1.14891
IMMT	1.148	1.14952	1.14876
PYGB	1.4747	0.822633	1.14867
C8orf59	1.06265	1.23442	1.14853
RCAN1	1.2732	1.02336	1.14828
MYO6	1.01063	1.2859	1.14826
DNAJC1	1.15475	1.14158	1.14816
DRG1	1.29858	0.997548	1.14807
PLRG1	1.03302	1.26271	1.14787
CDC42	1.14955	1.14615	1.14785
NSMCE4A	1.04702	1.24843	1.14773
BCAS3	1.18527	1.10931	1.14729
44257	1.28926	1.00489	1.14707
SRPRB	1.28216	1.01078	1.14647
ARHGAP18	1.10851	1.18436	1.14644
PYROXD2	1.28488	1.00734	1.14611
SRP54	1.02652	1.26567	1.14609
SORL1	1.19925	1.09271	1.14598
ALG14	1.20776	1.08401	1.14589
USP42	1.1354	1.15637	1.14588
PPP6R3	1.0793	1.21235	1.14583
PDCL3	1.05879	1.23284	1.14581
PPP3CB	1.25323	1.03815	1.14569
TARS2	1.21412	1.07703	1.14558
SNORD58A	1.09522	1.19564	1.14543
SRSF3	1.26629	1.02329	1.14479
SLMO2-ATP5E	1.0428	1.24651	1.14465
PABPC1	1.2008	1.08848	1.14464
INPP1	1.11091	1.17835	1.14463
GLT25D2	0.821215	1.46778	1.1445
FUCA2	1.14723	1.14149	1.14436
TUBGCP3	1.29799	0.990592	1.14429
RNF103-CHMP3	1.21142	1.07715	1.14429
ABCB7	1.06917	1.21865	1.14391
E2F4	1.32417	0.963506	1.14384
NXT2	1.04154	1.24572	1.14363
ARHGEF9	1.29362	0.993634	1.14363
OSBPL1A	1.17534	1.11141	1.14338
HSP90AA1	0.932905	1.35332	1.14311
MRPS18B	1.35946	0.926414	1.14294
TSFM	1.40827	0.876917	1.14259
ODF2L	1.01482	1.26994	1.14238
ERGIC1	1.3657	0.91902	1.14236
SIK3	1.3597	0.924886	1.14229
GMDS	1.1333	1.15089	1.14209
G3BP1	1.13856	1.14526	1.14191
ARG2	1.17655	1.10721	1.14188
KIT	1.05362	1.22983	1.14172
OGFRL1	1.13066	1.15235	1.14151
ERAP2	1.03648	1.24609	1.14128
TSACC	1.08612	1.19631	1.14121
ATP9A	1.44132	0.841069	1.14119
EPS8	1.12002	1.16228	1.14115
ERLIN2	1.05265	1.22931	1.14098
LGR4	1.15434	1.12736	1.14085
HMGB3	1.26835	1.01326	1.14081
TTC39A	1.40931	0.872184	1.14075
RRM1	1.04622	1.2352	1.14071
CAPZA1	1.02666	1.25428	1.14047
FRAS1	1.17444	1.10636	1.1404
SNAP23	1.09129	1.18941	1.14035
PRKCQ	1.24078	1.03988	1.14033
JHDM1D	1.31219	0.968225	1.14021
EIF3E	0.971333	1.30863	1.13998
SPATS2L	1.18068	1.0992	1.13994
UBR4	1.2515	1.02822	1.13986
FDFT1	1.19601	1.08325	1.13963
FLVCR2	1.3114	0.967848	1.13962
SH3BP5-AS1	1.09534	1.18331	1.13932
TRIM26	1.48609	0.792478	1.13929
FAM47E	0.993531	1.28454	1.13904
PAPOLA	1.12684	1.15113	1.13898
SNRPD1	1.16632	1.11061	1.13846
INTS4	1.1658	1.11079	1.13829
PTGER4	0.835607	1.4406	1.13811
ATP5G3	1.0771	1.19898	1.13804
NEK7	1.04162	1.2343	1.13796
STRAP	1.20368	1.07181	1.13775
API5	1.10919	1.16589	1.13754
PRICKLE2-AS1	1.15474	1.12012	1.13743
CEP250	1.42662	0.848022	1.13732
PALLD	1.1179	1.15672	1.13731
SNORD45B	0.824614	1.44939	1.137
ADH5	1.03364	1.24008	1.13686
SUN1	1.24116	1.03204	1.1366
MYO5A	1.17373	1.09789	1.13581
HGSNAT	1.24372	1.02784	1.13578
OXSR1	1.21347	1.05795	1.13571
VOPP1	1.2974	0.974017	1.13571
METAP2	1.07563	1.19528	1.13545
CTSL2	0.987982	1.2824	1.13519
RELA	1.48035	0.789751	1.13505
C11orf73	1.1724	1.09735	1.13487
EPCAM	1.07032	1.19866	1.13449
WDR59	1.12164	1.14722	1.13443
KDELC2	0.962539	1.30613	1.13433
SNORD36C	1.24962	1.01879	1.13421
H2AFY2	1.39893	0.869134	1.13403
C11orf24	1.18591	1.08156	1.13374
TSEN54	1.39412	0.871686	1.1329
NAA20	1.05474	1.2106	1.13267
NGRN	1.19125	1.074	1.13263
R3HCC1	1.42437	0.840707	1.13254
MCM3AP-AS1	1.19702	1.06731	1.13216
SNX1	1.17946	1.08334	1.1314
TXNL1	1.17137	1.09143	1.1314
STARD13	1.32912	0.933347	1.13123
EPS15L1	1.17653	1.08551	1.13102
KLC4	1.36003	0.901873	1.13095
EPRS	0.898229	1.36357	1.1309
CUL4A	1.13904	1.12258	1.13081
TSGA13	1.01687	1.24462	1.13074
TJP2	1.19315	1.06793	1.13054
MBD1	1.30363	0.957368	1.1305
MLLT10	1.32627	0.934321	1.13029
BIRC5	1.37435	0.885844	1.1301
ADAM10	1.11125	1.14863	1.12994
CTCF	1.23982	1.01992	1.12987
FAM114A2	1.04386	1.21579	1.12982
MIR4741	1.28825	0.970134	1.12919
AMFR	1.25875	0.999513	1.12913
BLMH	1.31958	0.938195	1.12889
SLC44A1	1.07762	1.17981	1.12872
AUH	1.21788	1.03916	1.12852
ITK	1.20123	1.05564	1.12844
POLR2K	0.986322	1.27043	1.12838
RBM6	1.24349	1.01294	1.12821
TMEM107	1.33812	0.918136	1.12813
PEF1	1.30029	0.955465	1.12788
PAXBP1-AS1	1.02446	1.23043	1.12745
APIP	1.11328	1.14149	1.12738
PRKAR2B	1.24096	1.01366	1.12731
CYCS	1.03537	1.21921	1.12729
RGS22	1.06898	1.18521	1.12709
MYOF	1.11683	1.13707	1.12695
ZNF395	1.29899	0.954814	1.1269
HSD17B6	1.24572	1.00764	1.12668
MKRN1	1.18799	1.06517	1.12658
ALG3	1.3478	0.904875	1.12634
C1orf43	1.37415	0.87826	1.12621
ADK	1.1385	1.1137	1.1261
PRKDC	1.12244	1.12969	1.12606
GTF2A2	1.15572	1.09638	1.12605
MAN1A1	1.0898	1.16216	1.12598
BMP6	0.971655	1.28022	1.12594
TMSB4Y	0.879292	1.37165	1.12547
PSMD14	1.04452	1.20641	1.12546
MIR4258	1.10446	1.14646	1.12546
SLC39A6	1.05207	1.19877	1.12542
CLGN	1.01654	1.23384	1.12519
ENOPH1	1.14361	1.10634	1.12497
HERC5	1.03471	1.21453	1.12462
HACE1	1.19864	1.05056	1.1246
TMX3	1.01197	1.23665	1.12431
CENPJ	0.920894	1.32735	1.12412
ITGB6	0.958907	1.28879	1.12385
OLA1	1.03888	1.20865	1.12377
TAF12	1.08544	1.16157	1.12351
INTS10	1.16777	1.07799	1.12288
NDUFV2	1.18458	1.06112	1.12285
USP14	1.11859	1.12678	1.12268
PDXK	1.35626	0.888914	1.12259
HMBS	1.34351	0.901494	1.1225
NFKB1	1.17512	1.0696	1.12236
LRRC23	1.2602	0.98423	1.12222
SEC23B	1.16966	1.07454	1.1221
SDHD	1.08051	1.16351	1.12201
KIF13A	1.17033	1.07368	1.122
RNF5P1	1.36573	0.878233	1.12198
GSR	1.08888	1.1548	1.12184
TBL2	1.31787	0.92546	1.12167
MFSD11	1.24846	0.99463	1.12155
C11orf48	1.492	0.749625	1.12081
HSPA9	1.07446	1.16693	1.1207
SEC24D	1.12709	1.11356	1.12033
SOGA2	1.44902	0.791522	1.12027
AKR1B1	1.35976	0.880282	1.12002
KIAA0020	0.846161	1.39379	1.11998
LARS2	1.22767	1.01222	1.11994
NMI	1.26326	0.976574	1.11992
C18orf8	1.25334	0.986493	1.11992
TNFSF12-TNFSF13	1.29017	0.949417	1.11979
CLPB	1.30104	0.937849	1.11944
PDGFRL	1.13811	1.10057	1.11934
OSCP1	1.20814	1.02987	1.119
CPVL	1.07992	1.15796	1.11894
COPZ1	1.13853	1.09929	1.11891
TVP23A	1.25216	0.985612	1.11889
SH3BP5	1.06696	1.16899	1.11798
NCAPG2	1.12782	1.108	1.11791
CD55	1.12187	1.11364	1.11776
DNAJC7	1.0626	1.17282	1.11771
MTMR1	1.16441	1.07098	1.1177
HNRNPUL1	1.3358	0.899178	1.11749
ANXA1	0.928703	1.30602	1.11736
ACAD11	0.952292	1.28207	1.11718
MAPKAPK3	1.28122	0.952782	1.117
RNF5	1.33419	0.899653	1.11692
MPHOSPH6	1.06036	1.17322	1.11679
HHLA3	1.03283	1.20071	1.11677
HSPE1-MOB4	1.03261	1.20078	1.1167
TMEM50A	1.12492	1.1072	1.11606
EFCAB2	0.766789	1.46481	1.1158
PTDSS1	1.22459	1.00637	1.11548
CDC42BPB	1.32218	0.908699	1.11544
COMMD8	1.0225	1.20838	1.11544
NT5DC1	1.03027	1.20022	1.11524
DDX55	1.20786	1.02213	1.11499
GLRX3	1.13444	1.09489	1.11467
UBXN8	1.10855	1.12025	1.1144
TRA2B	1.29855	0.930068	1.11431
SLC38A6	0.984675	1.24325	1.11396
TFPT	1.3476	0.880096	1.11385
TRMT6	1.1014	1.12606	1.11373
OSBPL6	1.12365	1.10338	1.11352
NQO1	1.15266	1.07303	1.11284
ZER1	1.4817	0.743	1.11235
MLF1	1.02273	1.2014	1.11206
ERCC3	1.20199	1.0221	1.11205
UBE2A	1.16649	1.05739	1.11194
INMT-FAM188B	1.15717	1.06642	1.1118
CTSB	1.29562	0.927203	1.11141
CNP	1.33008	0.892708	1.11139
HSPA5	1.09007	1.13255	1.11131
STRIP1	1.40143	0.821132	1.11128
MET	1.08764	1.13457	1.11111
SHCBP1	1.17373	1.04775	1.11074
PAK1	1.16685	1.05413	1.11049
LYPLA2	1.41488	0.805984	1.11043
NVL	1.06629	1.15447	1.11038
PAAF1	1.19169	1.02885	1.11027
EXOSC2	1.25587	0.964314	1.11009
44449	0.926788	1.29321	1.11
VEZT	1.01497	1.20479	1.10988
IK	1.04125	1.17844	1.10985
ATG13	1.39273	0.826152	1.10944
OTUD5	1.4349	0.783661	1.10928
FAAH2	1.07544	1.14306	1.10925
PION	1.19937	1.01891	1.10914
RWDD4	0.977289	1.24071	1.109
C7orf26	1.20649	1.01142	1.10896
CCDC68	0.982795	1.23474	1.10877
NCAPG	0.959224	1.25816	1.10869
SNORA66	1.19081	1.02639	1.1086
UBTF	1.22772	0.989277	1.1085
DENND5A	1.20382	1.01245	1.10813
LMTK2	1.2606	0.955558	1.10808
NDFIP1	1.12222	1.09394	1.10808
CCDC152	0.79777	1.41811	1.10794
EXOC4	1.11876	1.09676	1.10776
ALG5	1.27717	0.937953	1.10756
C7orf55	1.35671	0.85839	1.10755
COPA	1.14479	1.06989	1.10734
YWHAB	1.05601	1.1579	1.10696
PWP1	1.09282	1.12073	1.10677
FUCA1	1.16075	1.05257	1.10666
TMPPE	1.26875	0.944206	1.10648
COA4	1.11172	1.10095	1.10634
C18orf56	1.19842	1.01319	1.10581
ZFAND5	1.14779	1.0638	1.10579
HDAC8	1.13176	1.0797	1.10573
NTMT1	1.30873	0.902663	1.1057
ETV1	1.02449	1.18589	1.10519
TAPBP	1.38391	0.826449	1.10518
VAMP1	1.34053	0.869402	1.10497
ADD3	0.97318	1.23615	1.10466
LOC100130855	1.20639	1.0029	1.10464
ST13	1.1386	1.07041	1.10451
NMT1	1.21114	0.997216	1.10418
IFT52	1.25687	0.951243	1.10406
NSF	1.06651	1.14139	1.10395
ARHGAP1	1.37964	0.828199	1.10392
MRPL22	1.22384	0.983716	1.10378
LANCL2	1.19287	1.01452	1.1037
ATP6V1H	1.25729	0.949979	1.10363
TMEM48	1.04728	1.15989	1.10358
SLTM	0.960328	1.2467	1.10351
METAP1	1.20383	1.00267	1.10325
AKAP8L	1.21989	0.986415	1.10315
CTR9	1.0874	1.11856	1.10298
CAT	1.23527	0.970503	1.10288
MMS19	1.27998	0.925778	1.10288
ARIH2OS	1.49887	0.706771	1.10282
LTBP1	1.11559	1.08944	1.10252
SLC20A2	1.24948	0.955489	1.10249
DCAF5	1.16233	1.04258	1.10245
SNX7	1.0909	1.11376	1.10233
PPIC	1.19159	1.01287	1.10223
ATPAF1	1.10558	1.09864	1.10211
KDM1A	1.14148	1.06268	1.10208
SACM1L	1.10753	1.09627	1.1019
CUEDC1	1.30908	0.894688	1.10188
FBXO18	1.32631	0.877417	1.10186
C4orf27	1.14928	1.05424	1.10176
TMX2	1.059	1.1428	1.1009
HIST1H4H	1.04815	1.15358	1.10087
TBC1D30	1.23363	0.968087	1.10086
PPIP5K1	0.867144	1.33382	1.10048
ELMO2	1.26845	0.932414	1.10043
RNPS1	1.39248	0.808198	1.10034
SERBP1	1.14016	1.06017	1.10017
SUPT16H	1.05163	1.14855	1.10009
TMCO1	0.948929	1.25124	1.10008
MAGOHB	0.946407	1.25326	1.09983
RAB8A	1.20546	0.99407	1.09976
MTRR	1.16884	1.03055	1.09969
PKP4	1.22781	0.971271	1.09954
SLC4A1AP	1.09456	1.10432	1.09944
ESD	0.994253	1.20462	1.09943
MCIN	1.18679	1.01197	1.09938
RNF8	1.00051	1.19818	1.09934
MRPS35	1.05609	1.14234	1.09921
IKBKAP	1.04728	1.15108	1.09918
LINC00493	1.1735	1.02473	1.09912
PILRB	1.40036	0.797578	1.09897
EZR	1.21558	0.982213	1.0989
ALDH6A1	1.01972	1.17808	1.0989
FIP1L1	1.19784	0.999476	1.09866
STAM	1.08572	1.11119	1.09846
KATNAL1	1.20636	0.990515	1.09844
ADIPOR1	1.20365	0.993108	1.09838
44454	0.978924	1.21706	1.09799
PIGY	1.0154	1.18038	1.09789
PYURF	1.0154	1.18038	1.09789
SPG21	1.02533	1.17013	1.09773
PCGF3	1.19286	1.00253	1.09769
LRRC1	1.18101	1.0134	1.0972
SPECC1	1.07327	1.12081	1.09704
HIGD1A	0.91224	1.28175	1.09699
RAD23B	1.19752	0.996092	1.09681
LAMC1	1.21336	0.980209	1.09679
CRYZ	0.980823	1.21229	1.09656
LAMB1	1.11854	1.07445	1.09649
COMMD10	0.938773	1.25394	1.09636
SNORD28	0.878473	1.31388	1.09618
SAT2	1.27671	0.914627	1.09567
WASF1	1.13219	1.05859	1.09539
DNASE1L1	1.25275	0.938012	1.09538
TMED2	1.11881	1.0718	1.09531
FHL2	1.28441	0.905972	1.09519
SNORD98	1.34107	0.848881	1.09497
HSP90B1	0.953474	1.23645	1.09496
GNA12	1.36948	0.820122	1.0948
CERS2	1.2473	0.941748	1.09452
SMARCD2	1.36227	0.826328	1.0943
44447	1.04918	1.13919	1.09419
SUPT4H1	1.17809	1.00994	1.09401
FAM188B	1.15003	1.03783	1.09393
COPS3	1.07849	1.1093	1.09389
ACTL6A	1.02816	1.15953	1.09384
NTAN1	1.23055	0.957047	1.0938
COBL	1.34635	0.841211	1.09378
CCDC174	1.02973	1.15776	1.09374
MORF4L1	1.10406	1.08318	1.09362
TSG101	1.14643	1.04077	1.0936
LIG3	1.12481	1.06163	1.09322
RAB28	0.990059	1.19636	1.09321
SUCLG2	1.09512	1.09029	1.0927
PRPS1	0.988741	1.19618	1.09246
SF1	1.41459	0.77029	1.09244
SLC1A5	1.46683	0.717968	1.0924
C21orf33	1.35536	0.829283	1.09232
MAST2	1.26632	0.91778	1.09205
GBE1	0.973116	1.21085	1.09199
SNORA12	0.692428	1.49128	1.09185
TRAPPC3	1.31789	0.865593	1.09174
ALAS1	1.19523	0.988234	1.09173
TNIP1	1.37029	0.812858	1.09157
DYNC1H1	1.1904	0.992468	1.09143
METAP1D	0.931764	1.25075	1.09125
PAICS	0.98174	1.20068	1.09121
ARFIP2	1.25794	0.923641	1.09079
TCOF1	1.35874	0.822786	1.09076
MGST2	1.0604	1.12083	1.09062
TTC38	1.20537	0.975243	1.09031
ALDH9A1	1.11702	1.06354	1.09028
TWSG1	0.997202	1.18304	1.09012
TTC17	0.953805	1.22644	1.09012
C5orf15	0.990603	1.1896	1.0901
MYO1D	1.06847	1.11136	1.08991
CBX1	1.22283	0.956987	1.08991
CCT2	0.990253	1.18853	1.08939
MLF1IP	1.04333	1.13534	1.08934
SCP2	0.998457	1.18019	1.08932
GK	0.841302	1.33714	1.08922
ACAT1	1.06343	1.11369	1.08856
NDUFC2-KCTD14	1.29051	0.886554	1.08853
KYNU	1.0679	1.10899	1.08845
PABPN1	1.12651	1.05032	1.08841
CALM1	1.01639	1.16038	1.08839
GNS	1.04511	1.1312	1.08816
PPM1K	1.2869	0.889219	1.08806
MED15	1.48644	0.68949	1.08797
CDKN3	1.23115	0.944641	1.0879
TMED10	1.0259	1.1492	1.08755
TROAP	1.31842	0.856602	1.08751
SNORD2	0.912609	1.26224	1.08743
UBE2T	1.05283	1.12197	1.0874
P2RX4	1.22338	0.951281	1.08733
USP36	1.29663	0.877611	1.08712
MYO5B	1.166	1.00789	1.08695
C1GALT1C1	0.86899	1.30469	1.08684
UXS1	1.11034	1.06324	1.08679
DCAF13	0.977324	1.19616	1.08674
ARL6	0.990372	1.18276	1.08656
MPV17	1.28924	0.883868	1.08655
TOX2	1.15117	1.02163	1.0864
GLG1	1.05374	1.1185	1.08612
SPECC1L	1.34766	0.824386	1.08603
VTI1B	1.22271	0.949341	1.08602
PCNA-AS1	1.22341	0.948462	1.08594
NEO1	1.23557	0.935927	1.08575
MITD1	1.06267	1.10875	1.08571
BUB3	1.0882	1.08283	1.08551
CALM2	1.0239	1.14688	1.08539
GSTT1	1.10735	1.06296	1.08515
C14orf166	1.02909	1.1403	1.08469
HTATSF1	1.0597	1.10941	1.08456
MAT2B	1.14782	1.02116	1.08449
MCOLN2	0.922554	1.24597	1.08426
ZNF223	1.02419	1.14404	1.08411
RRN3	1.1091	1.05869	1.0839
RBM22	1.13096	1.03673	1.08385
RTFDC1	1.15348	1.01412	1.0838
ANAPC4	1.05717	1.11041	1.08379
HYPK	1.02134	1.14547	1.08341
IGFBP7	0.935471	1.2313	1.08338
IST1	1.08177	1.08479	1.08328
IMMP2L	1.07046	1.096	1.08323
C9orf78	1.14147	1.02492	1.08319
ACYP2	0.950997	1.21514	1.08307
SRP68	1.22206	0.943856	1.08296
STX4	1.33729	0.828387	1.08284
IARS	1.00643	1.15877	1.0826
NBPF3	1.20655	0.958087	1.08232
TRIM21	1.19837	0.966233	1.0823
TCTN3	1.18879	0.975802	1.08229
ACTR10	0.960903	1.20367	1.08229
ATP2C1	0.977309	1.18631	1.08181
PRPF3	0.983315	1.17984	1.08158
PSMD1	1.03088	1.13202	1.08145
MIR3605	1.49899	0.663584	1.08128
ATP6V1E1	1.02271	1.1387	1.08071
NRM	1.46736	0.693872	1.08061
CAPN2	1.04822	1.11286	1.08054
KIF4A	1.04054	1.11992	1.08023
ACOT9	1.13802	1.02242	1.08022
SYNRG	1.13503	1.02532	1.08017
TGIF2-C20orf24	1.14372	1.01638	1.08005
ZMAT5	1.28631	0.872976	1.07964
MTMR14	1.24333	0.915571	1.07945
NDRG3	1.14178	1.01685	1.07932
RAB7A	1.23198	0.926586	1.07928
FBXO42	1.30166	0.856489	1.07908
COG2	1.14083	1.01703	1.07893
PUS1	1.41084	0.746866	1.07885
AP1S1	1.15134	1.00626	1.0788
FAM207A	1.47387	0.683302	1.07858
USP21	1.18045	0.976672	1.07856
XRCC5	0.937654	1.21897	1.07831
KIAA0368	1.07258	1.08265	1.07761
EPB41L2	1.00265	1.15246	1.07755
TTC8	1.17892	0.976066	1.07749
CTNNA1	1.03315	1.12143	1.07729
DDAH1	1.02693	1.12764	1.07729
NUMA1	1.28954	0.865004	1.07727
PREP	1.1455	1.009	1.07725
CAP1	1.01467	1.13976	1.07721
ATG5	1.12623	1.02773	1.07698
SFXN4	1.11121	1.04223	1.07672
C20orf24	1.13943	1.01355	1.07649
EPC2	1.03106	1.12167	1.07636
ARHGAP29	1.00733	1.14502	1.07617
SUMO2	1.01993	1.13237	1.07615
FBXO21	1.17488	0.977357	1.07612
RNF216	1.23352	0.918694	1.07611
SNORD87	1.2784	0.873807	1.07611
PSMB2	1.12868	1.02295	1.07581
GTSE1	1.15343	0.997903	1.07567
SUMO1	0.975341	1.17592	1.07563
IGF1R	1.31233	0.838628	1.07548
FGFR1OP	0.976074	1.17486	1.07547
PHF11	1.01792	1.13287	1.07539
MRPS28	1.00956	1.1411	1.07533
RAB1A	1.09733	1.05316	1.07525
MIR4712	1.4454	0.704968	1.07518
MSL3	1.00085	1.14945	1.07515
AGPAT6	1.23124	0.918568	1.0749
SEC11A	1.05134	1.09824	1.07479
ERCC5	0.918329	1.2307	1.07452
LGALS3	1.32689	0.821486	1.07419
RAF1	1.20585	0.942504	1.07418
PNPLA4	1.14901	0.99884	1.07393
BMS1	1.01097	1.13646	1.07372
BCL2L2-PABPN1	1.12174	1.02558	1.07366
PRR13	1.14259	1.00464	1.07362
ADRBK1	1.38123	0.765582	1.0734
NCAPH	1.135	1.01153	1.07327
ARL3	1.05962	1.08688	1.07325
LINC00338	1.14493	1.0014	1.07317
KIF23	0.999601	1.14665	1.07313
KRT20	0.961953	1.18412	1.07304
TTC3	0.992696	1.15327	1.07298
ZDHHC16	1.11071	1.03504	1.07287
PSMA4	0.965161	1.18003	1.07259
PTGES3	1.07543	1.06956	1.07249
GNL2	1.02863	1.11592	1.07228
LYPLA1	1.05194	1.09261	1.07227
GNAI1	1.15373	0.990299	1.07201
SRPR	1.21282	0.931193	1.07201
PLCG2	1.17698	0.966717	1.07185
MT1E	1.213	0.930045	1.07152
SUPT6H	1.19803	0.944598	1.07132
B2M	0.95286	1.18932	1.07109
PHF12	1.34372	0.798209	1.07097
MERTK	1.13391	1.00743	1.07067
C21orf59	0.969285	1.17188	1.07058
VPS11	1.21092	0.930062	1.07049
PPFIA1	1.06494	1.07436	1.06965
TRPC4AP	1.22151	0.917643	1.06958
DNAJC8	1.00766	1.13132	1.06949
EFHA1	0.906288	1.23264	1.06947
DERL1	1.07231	1.06555	1.06893
MRPS18A	1.37097	0.766231	1.0686
MYO18A	1.20328	0.93364	1.06846
LRRC37A3	1.30748	0.829073	1.06827
FARSB	1.05649	1.08	1.06824
RAB35	1.29639	0.83925	1.06782
UBA3	0.911633	1.22387	1.06775
PLCXD2	1.02766	1.10781	1.06773
RHEB	1.17564	0.959736	1.06769
RBM45	0.968208	1.16693	1.06757
HMGCS1	0.977505	1.15664	1.06707
ANAPC16	1.09322	1.04059	1.06691
PGM2	0.919537	1.21394	1.06674
TTC12	1.00045	1.13303	1.06674
C1orf86	1.44722	0.686203	1.06671
SLC40A1	1.33786	0.795445	1.06665
ANXA7	1.10472	1.02849	1.0666
OPTN	1.03332	1.09968	1.0665
TPCN1	1.44462	0.688128	1.06637
KLC1	1.08337	1.04923	1.0663
TNFRSF10B	1.16014	0.972304	1.06622
SPTAN1	1.17812	0.95426	1.06619
ELAC2	1.09235	1.03967	1.06601
ALG6	0.952851	1.17904	1.06594
SEPP1	0.784539	1.34698	1.06576
GPD1L	1.25145	0.879905	1.06568
UPF3A	1.11352	1.01747	1.06549
TSPAN3	1.23882	0.891923	1.06537
CLIC1	1.209	0.921013	1.065
CDK5RAP2	1.01916	1.11061	1.06489
VPS33B	1.27274	0.855579	1.06416
EMC1	1.1704	0.957766	1.06408
CPQ	1.06938	1.05877	1.06407
POMT2	1.18384	0.944213	1.06402
RPGR	0.943962	1.18398	1.06397
FBXO25	1.22368	0.904054	1.06387
TSEN34	1.22708	0.900637	1.06386
LRIG3	1.00513	1.12243	1.06378
IPO5	0.916297	1.21066	1.06348
BZW2	1.02862	1.09818	1.0634
GYS1	1.26893	0.857311	1.06312
ZNF236	1.25928	0.865866	1.06257
GEMIN5	1.0905	1.03463	1.06256
SNORD35A	0.69658	1.42849	1.06253
CFDP1	1.14621	0.978279	1.06224
SEMA3C	0.825727	1.2986	1.06216
KHDRBS1	1.12411	1.0001	1.06211
CHMP1A	1.44004	0.684146	1.06209
RBM3	1.03013	1.09403	1.06208
PSMA6	0.997234	1.12689	1.06206
PTCH1	1.3796	0.744177	1.06189
MANBA	1.02415	1.09882	1.06148
ZFAND2B	1.17275	0.949386	1.06107
MRPL10	1.40886	0.713217	1.06104
PPP3CC	1.04325	1.0788	1.06103
PITRM1-AS1	1.17066	0.95118	1.06092
MBOAT7	1.45466	0.667144	1.0609
CCNE1	1.13295	0.987984	1.06047
MSTO2P	1.24301	0.877851	1.06043
GPR143	1.17429	0.946464	1.06038
HNRNPC	0.998435	1.12191	1.06017
KXD1	1.37146	0.74873	1.06009
ABT1	1.40486	0.714993	1.05993
CTSC	1.11531	1.00435	1.05983
ACO1	1.1582	0.960215	1.05921
PRICKLE4	1.31444	0.803677	1.05906
MTHFS	1.2549	0.863146	1.05902
PLIN3	1.37302	0.744725	1.05887
PRKAG1	0.984491	1.13289	1.05869
C22orf28	1.05937	1.05787	1.05862
SNAP47	1.41327	0.703877	1.05857
PSMA2	0.890172	1.2267	1.05844
ICAM1	1.28325	0.833301	1.05828
C8orf40	1.11319	1.00332	1.05825
TCEB1	1.01183	1.10444	1.05813
CUL7	1.24503	0.870434	1.05773
POMP	0.962707	1.15238	1.05754
C6orf52	1.15463	0.96028	1.05745
GABARAP	1.15151	0.963187	1.05735
INO80C	1.10949	1.00372	1.0566
VSIG10	1.05657	1.05639	1.05648
FUBP3	1.11442	0.998384	1.0564
EHMT1	1.26486	0.84785	1.05635
SNRNP40	1.11567	0.996882	1.05627
URGCP	1.21266	0.899745	1.0562
PSMD10	0.920938	1.19134	1.05614
WDR75	0.906648	1.20531	1.05598
TDG	0.978629	1.13299	1.05581
PINX1	1.07951	1.03127	1.05539
SAMM50	1.12369	0.98671	1.0552
AMPD3	1.06297	1.04693	1.05495
C9orf3	0.961526	1.14835	1.05494
UCHL3	1.06997	1.03966	1.05482
PTGR2	1.08058	1.02875	1.05467
RBBP7	0.937091	1.17188	1.05448
CCT6A	0.998486	1.11045	1.05447
EIF2B5	1.17716	0.931514	1.05434
C1QTNF9B	1.37378	0.73485	1.05432
OAS3	1.19544	0.913135	1.05429
SND1	1.08097	1.02681	1.05389
THOC1	0.936799	1.17027	1.05353
GPN3	1.12568	0.981011	1.05335
TRIM47	1.39508	0.711552	1.05332
NABP2	1.2244	0.882135	1.05327
PRAF2	1.22739	0.878796	1.05309
NDUFS4	1.04569	1.06025	1.05297
CCDC109B	1.05756	1.04804	1.0528
MTOR	1.17089	0.933997	1.05244
POP1	1.01978	1.08487	1.05232
RRP1B	1.15756	0.946905	1.05223
LOC100507346	1.22289	0.88138	1.05214
NGLY1	0.978468	1.1257	1.05208
INPP4A	1.20544	0.898443	1.05194
CRTAP	1.07388	1.02951	1.0517
CASP9	1.30627	0.796762	1.05151
MIR22HG	0.901648	1.20056	1.05111
GSTM3	1.05197	1.04984	1.0509
CKAP4	1.05938	1.04237	1.05088
EZH2	1.0549	1.04652	1.05071
FOCAD	1.00879	1.09257	1.05068
ATP1A1	1.04461	1.05664	1.05063
HEBP2	0.985825	1.11524	1.05053
OPN3	0.998669	1.10239	1.05053
CHRNB1	1.13032	0.970692	1.0505
PCDH1	1.27541	0.825137	1.05027
KDM2B	1.14155	0.958728	1.05014
LOC148413	1.23676	0.863511	1.05014
ZC3H7B	1.40042	0.699837	1.05013
PTPLA	0.934384	1.16544	1.04991
HACL1	0.980146	1.11951	1.04983
TMCO3	1.02325	1.07627	1.04976
ACSL1	1.07487	1.02455	1.04971
NDUFAF6	1.18237	0.916706	1.04954
BYSL	1.24889	0.849614	1.04925
KANSL2	1.07427	1.02408	1.04917
FAM171A1	1.27153	0.825823	1.04868
TM9SF1	1.07452	1.02256	1.04854
MDFIC	1.1414	0.955678	1.04854
KIFAP3	0.833355	1.26343	1.04839
NMU	0.913697	1.18303	1.04836
PALD1	1.4137	0.683001	1.04835
FBXL12	1.2775	0.819123	1.04831
CREG1	0.910096	1.18645	1.04827
PGRMC1	0.93482	1.1613	1.04806
SEC61A2	1.02626	1.06799	1.04712
TMBIM6	1.01938	1.07397	1.04668
RNASEH2C	1.18841	0.904347	1.04638
LYN	1.17938	0.912858	1.04612
SARNP	1.03938	1.05256	1.04597
STK39	0.966749	1.1251	1.04593
SPCS2	1.01794	1.07374	1.04584
CNIH	1.04447	1.04682	1.04564
ARSD	1.17211	0.918935	1.04552
TIMM44	1.25936	0.831305	1.04533
NPL	0.95271	1.13794	1.04532
GSDMB	1.25752	0.832974	1.04525
CHCHD1	0.976916	1.11346	1.04519
SNORD18B	1.19441	0.89545	1.04493
STIM1	1.23243	0.857211	1.04482
PLXNA1	1.31808	0.771416	1.04475
ORC1	1.08344	1.00596	1.0447
ANXA11	1.15273	0.935996	1.04437
SAE1	1.24001	0.848495	1.04425
AGPAT3	1.32218	0.766311	1.04425
C16orf62	1.02037	1.06774	1.04405
GPATCH3	1.32241	0.765433	1.04392
COMMD9	1.10191	0.985711	1.04381
MEIS2	0.987447	1.1001	1.04377
LRIF1	0.945235	1.14223	1.04373
RPS6KA1	1.26095	0.826006	1.04348
B3GNT9	1.34249	0.744146	1.04332
HEXB	0.983389	1.10318	1.04328
CAMK1	1.20586	0.880675	1.04327
TMED4	1.05036	1.03593	1.04315
ABCC3	1.13422	0.951888	1.04306
KARS	0.9787	1.1068	1.04275
BDH2	0.956314	1.12845	1.04238
CENPV	1.00729	1.0774	1.04234
GLRX	0.917095	1.16754	1.04232
SLCO4A1	1.40105	0.683214	1.04213
CEP152	1.0157	1.06789	1.0418
CCZ1	0.981627	1.1016	1.04161
PRKRA	1.03529	1.04708	1.04119
AP3S1	0.994152	1.08821	1.04118
SLC38A2	1.10993	0.972205	1.04107
STX8	0.993604	1.08798	1.04079
ATP6V1G1	0.996943	1.08439	1.04067
RNASEH2B	1.02028	1.06061	1.04045
NDRG1	1.33438	0.746491	1.04044
MRPL3	1.0198	1.06082	1.04031
EXOSC1	1.05334	1.02688	1.04011
UBAP2L	1.17448	0.905632	1.04006
MBOAT2	0.9535	1.12646	1.03998
FAM174A	0.964035	1.11487	1.03945
ZDHHC13	1.03153	1.04711	1.03932
PHKB	1.07679	1.00142	1.0391
CIAPIN1	1.18667	0.890866	1.03877
SCAMP3	1.38419	0.693223	1.03871
SLC25A19	1.32465	0.752741	1.0387
NUP188	1.1568	0.92018	1.03849
FAM98B	0.941732	1.1352	1.03847
RANGAP1	1.33248	0.744269	1.03837
HMGB1	0.910596	1.1653	1.03795
MID1	0.989678	1.08613	1.0379
SSB	0.831279	1.24449	1.03788
ZRSR2	1.09824	0.977042	1.03764
SNORD99	0.785621	1.28908	1.03735
UBAC2	1.22415	0.850125	1.03714
ELAVL1	1.25495	0.818958	1.03695
EPDR1	1.00226	1.07115	1.0367
HDLBP	1.06899	1.00429	1.03664
EIF2AK1	1.05401	1.01898	1.0365
PXMP2	1.11556	0.956925	1.03624
LARS	0.836872	1.23559	1.03623
HSPD1	0.917873	1.15447	1.03617
C7orf73	1.09296	0.979208	1.03608
CHKA	1.19447	0.877675	1.03607
DDX19B	1.2631	0.808982	1.03604
MCM3AP	1.18487	0.886961	1.03591
CTH	0.93462	1.13704	1.03583
AASS	0.91374	1.15746	1.0356
DCTD	1.10182	0.969288	1.03555
NCL	1.00377	1.06717	1.03547
MTFMT	1.03038	1.04053	1.03546
TADA1	1.17868	0.891478	1.03508
ATP6V1C2	1.03562	1.03449	1.03506
RPL37	0.91485	1.15525	1.03505
TAP1	1.1072	0.962844	1.03502
LAP3	1.0012	1.06852	1.03486
APOPT1	1.15048	0.919208	1.03485
MIR559	0.95918	1.11032	1.03475
FKBP4	1.14296	0.926308	1.03463
ECI2	0.908643	1.16028	1.03446
TPRG1-AS2	1.12095	0.947906	1.03443
PPP1R7	1.04258	1.02593	1.03425
TNFSF13	1.15591	0.91226	1.03408
SYNPR-AS1	0.707844	1.36017	1.03401
C6orf70	1.12932	0.938535	1.03393
PIGG	0.981218	1.08567	1.03344
SRI	1.02075	1.04609	1.03342
MRPL27	1.12684	0.939908	1.03337
FKBP1A	1.0694	0.997095	1.03325
MST4	0.912491	1.15367	1.03308
PITRM1	1.04285	1.02266	1.03276
NPNT	0.991395	1.07404	1.03272
EIF2B3	1.00852	1.05663	1.03257
RABL2B	1.10572	0.959387	1.03255
ZCRB1	1.06204	1.00275	1.0324
MIF4GD	1.24085	0.823861	1.03236
LYAR	1.07211	0.992548	1.03233
HNRNPK	1.0198	1.04457	1.03219
YY2	0.760299	1.30374	1.03202
PSMC1	1.00316	1.06074	1.03195
MRPL37	1.13311	0.930595	1.03185
MAGI1	1.09621	0.96728	1.03175
RALY	1.16553	0.897925	1.03173
RPS6KA2	1.23681	0.826526	1.03167
MTCH1	1.15761	0.905335	1.03147
SEC24B-AS1	1.15405	0.908625	1.03134
SEMA4G	1.14511	0.916872	1.03099
GRK6	1.25525	0.806254	1.03075
CIRH1A	1.12495	0.935511	1.03023
APOO	1.04616	1.01401	1.03008
NRP2	1.15544	0.904495	1.02997
SAMD4B	1.39159	0.668122	1.02985
PRPF4	1.14459	0.915012	1.0298
MRPL14	1.10783	0.951471	1.02965
TSPAN15	1.34131	0.7178	1.02956
ACTR5	1.15559	0.902778	1.02918
ATIC	1.06405	0.994215	1.02913
POLB	0.969212	1.08875	1.02898
CDCA8	1.22832	0.829439	1.02888
ATXN7L3	1.22594	0.831716	1.02883
LRRC42	1.1172	0.94045	1.02883
CACHD1	1.18523	0.872405	1.02882
GRIPAP1	1.22259	0.834966	1.02878
OLR1	0.870372	1.18686	1.02862
CTNNBL1	1.14441	0.912264	1.02834
ATP1A1OS	1.0462	1.01002	1.02811
SLC25A12	1.06848	0.987726	1.0281
[truncated: 1,695 more rows]
