# Supplementary material for: Influenza virus mRNAs encode determinants for nuclear export via the cellular TREX-2 complex
Source: Nat Commun. 2023 Apr 21;14:2304. doi: 10.1038/s41467-023-37911-0 (PMC10121598; doi:10.1038/s41467-023-37911-0)
Supplement: Supplementary file 4 — Supplementary Data 2 [file 41467_2023_37911_MOESM4_ESM.xlsx]

## Sheet: Proteins
Checked	Protein FDR Confidence: Combined	Master	Accession	Description	Exp. q-value: Combined	Sum PEP Score	Coverage [%]	# Peptides	# PSMs	# Unique Peptides	# Protein Groups	# AAs	MW [kDa]	calc. pI	Score Mascot: Mascot	# Peptides (by Search Engine): Mascot	GANP-AID; auxin vs. control	PCID-AID; auxin vs. control	Nup153-AID; auxin vs. control			Abundance Ratio Adj. P-Value: GANP	Abundance Ratio Adj. P-Value: PCID2	Abundance Ratio Adj. P-Value: Nup153			Abundance Ratio Variability [%]: (F2) / (F1)	Abundance Ratio Variability [%]: (F4) / (F3)	Abundance Ratio Variability [%]: (F6) / (F5)	Abundance Ratio Variability [%]: (F8) / (F7)	Abundance Ratio Variability [%]: (F10) / (F9)	Abundances (Grouped): GANP	Abundances (Grouped): GANP+auxin	Abundances (Grouped): PCID2	Abundances (Grouped): PCID2+auxin	Abundances (Grouped): Nup153	Abundances (Grouped): Nup153+auxin					Modifications
FALSE	High	Master Protein	P15153	Ras-related C3 botulinum toxin substrate 2 OS=Homo sapiens OX=9606 GN=RAC2 PE=1 SV=1	0	38.615	31	5	40	1	1	192	21.4	7.61	1089	5	0.01	0.01				2.42169e-16	2.23922e-16									812446		971948
FALSE	High	Master Protein	Q9Y6Y0	Influenza virus NS1A-binding protein OS=Homo sapiens OX=9606 GN=IVNS1ABP PE=1 SV=3	0	27.653	11	3	6	3	1	642	71.7	5.53	147	3	0.01	0.01				2.42169e-16	2.23922e-16									1.70162e+06		1.39775e+06
FALSE	High	Master Protein	Q96H79	Zinc finger CCCH-type antiviral protein 1-like OS=Homo sapiens OX=9606 GN=ZC3HAV1L PE=1 SV=2	0	27.059	26	3	10	3	1	300	32.9	8.13	111	3	0.01	0.01	0.689			2.42169e-16	2.23922e-16	0.712566					24.87	61.14	0	1.243e+06		3.99341e+06		4.11218e+06	2.66998e+06
FALSE	High	Master Protein	Q8N7H5	RNA polymerase II-associated factor 1 homolog OS=Homo sapiens OX=9606 GN=PAF1 PE=1 SV=2	0	17.018	9	2	4	2	1	531	59.9	4.63	41	2	0.01	0.01	1.135			2.42169e-16	2.23922e-16	0.717217					0			1.52623e+06		2.11774e+06		1.23928e+06	1.40652e+06
FALSE	High	Master Protein	Q9Y3D5	28S ribosomal protein S18c, mitochondrial OS=Homo sapiens OX=9606 GN=MRPS18C PE=1 SV=1	0.001	10.203	13	1	5	1	1	142	15.8	9.55	281	1	0.01	0.01				2.42169e-16	2.23922e-16								0	862259		1243280
FALSE	High	Master Protein	Q68DQ2	Very large A-kinase anchor protein OS=Homo sapiens OX=9606 GN=CRYBG3 PE=1 SV=3	0.001	8.498	1	1	8	1	1	2970	330.4	5.2	35	1	0.01	0.01	0.01			2.42169e-16	2.23922e-16	2.73413e-16							0	590942		424174		512760
FALSE	High	Master Protein	Q03001	Dystonin OS=Homo sapiens OX=9606 GN=DST PE=1 SV=4	0.002	6.177	1	1	6	1	1	7570	860.1	5.25	0	1	0.01	0.01	0.506			2.42169e-16	2.23922e-16	0.191631					0	0		582147		725893		1.13386e+06	573605
FALSE	High	Master Protein	O43502	DNA repair protein RAD51 homolog 3 OS=Homo sapiens OX=9606 GN=RAD51C PE=1 SV=1	0.005	4.824	6	1	5	1	1	376	42.2	6.74	18	1	0.01	0.01				2.42169e-16	2.23922e-16									1.05361e+06		1.49731e+06
FALSE	High	Master Protein	Q9BYC5	Alpha-(1,6)-fucosyltransferase OS=Homo sapiens OX=9606 GN=FUT8 PE=1 SV=2	0.005	4.67	3	1	2	1	1	575	66.5	7.66	0	1	0.01	0.01	1.151			2.42169e-16	2.23922e-16	0.716175					0			1.59198e+06		1.12727e+06		814660	937942
FALSE	High	Master Protein	Q4KMP7	TBC1 domain family member 10B OS=Homo sapiens OX=9606 GN=TBC1D10B PE=1 SV=3	0.005	4.573	2	1	1	1	1	808	87.1	9.19	0	1	0.01	0.01	0.01			2.42169e-16	2.23922e-16	2.73413e-16						0		395885		508144		390867
FALSE	High	Master Protein	Q9BXK1	Krueppel-like factor 16 OS=Homo sapiens OX=9606 GN=KLF16 PE=1 SV=1	0.007	4.391	15	1	1	1	1	252	25.4	9.88	0	1	0.01	0.01	0.527			2.42169e-16	2.23922e-16	0.433581					0	0	0	581036		451929		438895	231278
FALSE	High	Master Protein	A4D1E9	GTP-binding protein 10 OS=Homo sapiens OX=9606 GN=GTPBP10 PE=1 SV=1	0.01	4.167	4	1	2	1	1	387	42.9	9.03	0	1	0.01	0.01	0.27			2.42169e-16	2.23922e-16	0.000284339					0	0	0	266556		295604		343177	92770.8
FALSE	High	Master Protein	Q9P215	Pogo transposable element with KRAB domain OS=Homo sapiens OX=9606 GN=POGK PE=1 SV=2	0.01	4.13	4	1	2	1	1	609	69.4	5.14	15	1	0.01	0.01	0.837			2.42169e-16	2.23922e-16	0.994106					0			578363		757657		604945	506305
FALSE	High	Master Protein	Q9UFW8	CGG triplet repeat-binding protein 1 OS=Homo sapiens OX=9606 GN=CGGBP1 PE=1 SV=2	0.008	4.35	11	1	1	1	1	167	18.8	8.95	0	1	0.395	0.01	0.654			0.00449399	2.23922e-16	0.808818			0		0		0	695010	274412	593898		850409	556485
FALSE	High	Master Protein	Q9NYV4	Cyclin-dependent kinase 12 OS=Homo sapiens OX=9606 GN=CDK12 PE=1 SV=2	0	13.139	5	4	18	3	1	1490	164.1	9.44	186	4	0.483	0.01	0.01			0.121511	2.23922e-16	2.73413e-16			0			0	0	292274	141243	321992		230147
FALSE	High	Master Protein	Q5UCC4	ER membrane protein complex subunit 10 OS=Homo sapiens OX=9606 GN=EMC10 PE=1 SV=1	0.002	5.694	10	1	1	1	1	262	27.3	6.13	19	1	0.492	0.01	100			9.71595e-05	2.23922e-16	2.73413e-16			0			0	0	5.31546e+06	2.61507e+06	1.44258e+06			1.31366e+06
FALSE	High	Master Protein	Q2VPK5	Cytoplasmic tRNA 2-thiolation protein 2 OS=Homo sapiens OX=9606 GN=CTU2 PE=1 SV=1	0	13.786	8	3	9	3	1	515	56.1	6.32	54	3	0.526	0.01				0.149764	2.23922e-16				0			0	0	484773	255044	493391		862425	456881					Acetyl [N-Term]
FALSE	High	Master Protein	K7EJ46	Small integral membrane protein 22 OS=Homo sapiens OX=9606 GN=SMIM22 PE=1 SV=2	0.002	5.783	20	1	2	1	1	83	9.2	6.51	22	1	0.532	0.01	100			0.0614654	2.23922e-16	2.73413e-16			0				0	1.05332e+06	560114	638779			931740
FALSE	High	Master Protein	P52756	RNA-binding protein 5 OS=Homo sapiens OX=9606 GN=RBM5 PE=1 SV=2	0.001	8.399	3	1	2	1	1	815	92.1	6.28	58	1	0.563	0.01	0.659			0.118864	2.23922e-16	0.711992			0		0		0	2.59551e+06	1.46048e+06	4.15189e+06		2.7005e+06	1.78009e+06
FALSE	High	Master Protein	Q8NBM4	Ubiquitin-associated domain-containing protein 2 OS=Homo sapiens OX=9606 GN=UBAC2 PE=1 SV=1	0	12.619	11	2	11	2	1	344	38.9	9.01	217	2	0.583	0.01	0.798			0.207882	2.23922e-16	0.959168			0		0	0	0	889931	518989	676863		1.1499e+06	918149
FALSE	High	Master Protein	Q9Y5U9	Immediate early response 3-interacting protein 1 OS=Homo sapiens OX=9606 GN=IER3IP1 PE=1 SV=1	0.001	6.674	24	1	3	1	1	82	9	8.22	110	1	0.606	0.01	0.01			0.176037	2.23922e-16	2.73413e-16			0			0		1.09204e+06	661686	598655		861506
FALSE	High	Master Protein	A8MT69	Centromere protein X OS=Homo sapiens OX=9606 GN=CENPX PE=1 SV=1	0.001	8.913	17	1	3	1	1	81	9	5.9	128	1	0.618	0.01	0.794			0.080339	2.23922e-16	0.949787			0		0	0	0	3.38992e+06	2.09617e+06	3.68663e+06		2.39082e+06	1.89894e+06
FALSE	High	Master Protein	Q8WVC6	Dephospho-CoA kinase domain-containing protein OS=Homo sapiens OX=9606 GN=DCAKD PE=1 SV=1	0.005	4.801	10	2	2	2	1	231	26.5	9.58	0	2	0.633	0.01	0.893			0.089346	2.23922e-16	0.947728			12.79		44.29	0	7.48	3.57136e+06	2.54286e+06	3.44173e+06		4.93274e+06	5.35252e+06
FALSE	High	Master Protein	Q9NVT9	Armadillo repeat-containing protein 1 OS=Homo sapiens OX=9606 GN=ARMC1 PE=1 SV=1	0	30.322	40	4	11	4	1	282	31.3	5.74	210	4	0.673	0.01				0.418692	2.23922e-16				0			0		1.49981e+06	1.00928e+06	2.32921e+06		1.73747e+06	1.37782e+06					Acetyl [N-Term]
FALSE	High	Master Protein	P83876	Thioredoxin-like protein 4A OS=Homo sapiens OX=9606 GN=TXNL4A PE=1 SV=1	0.001	7.108	20	1	1	1	1	142	16.8	5.85	26	1	0.693	0.01	0.01			0.196412	2.23922e-16	2.73413e-16			0			0	0	4.40506e+06	3.05219e+06	4.01139e+06		3.72193e+06						Acetyl [N-Term]
FALSE	High	Master Protein	P35226	Polycomb complex protein BMI-1 OS=Homo sapiens OX=9606 GN=BMI1 PE=1 SV=2	0.001	11.256	19	3	9	3	1	326	36.9	8.63	98	3	0.694	0.01	0.872			0.303725	2.23922e-16	0.985582			8.62		17.87	0	7.99	2.87997e+06	2.11192e+06	1.76868e+06		2.61708e+06	2.3739e+06
FALSE	High	Master Protein	P49757	Protein numb homolog OS=Homo sapiens OX=9606 GN=NUMB PE=1 SV=2	0.001	7.915	9	2	2	2	1	651	70.8	8.51	0	2	0.747	0.01	0.947			0.674097	2.23922e-16	0.922653			0		0	0	0	885022	660954	1.17989e+06		1.31755e+06	1247525
FALSE	High	Master Protein	Q14186	Transcription factor Dp-1 OS=Homo sapiens OX=9606 GN=TFDP1 PE=1 SV=1	0	15.269	8	2	9	2	1	410	45	6.05	85	2	0.753	0.01	0.01			0.688532	2.23922e-16	2.73413e-16			0					1.25088e+06	942516	617619		357533
FALSE	High	Master Protein	Q93063	Exostosin-2 OS=Homo sapiens OX=9606 GN=EXT2 PE=1 SV=1	0.001	11.427	4	1	5	1	1	718	82.2	6.55	28	1	0.777	0.01	0.93			0.807308	2.23922e-16	0.941794			0		0	0	0	543572	422345	598325		846683	787500
FALSE	High	Master Protein	O43505	Beta-1,4-glucuronyltransferase 1 OS=Homo sapiens OX=9606 GN=B4GAT1 PE=1 SV=1	0	16.622	19	3	3	3	1	415	47.1	7.2	40	3	0.866	0.01	0.01			0.926754	2.23922e-16	2.73413e-16			0			0		364040	315163	271620		436100
FALSE	High	Master Protein	Q8WUY8	N-acetyltransferase 14 OS=Homo sapiens OX=9606 GN=NAT14 PE=1 SV=1	0.001	9.244	11	1	10	1	1	206	21.6	10.74	257	1	0.87	0.01	1.045			0.926754	2.23922e-16	0.886532			0		0	0	0	361116	313996	430045		517263	540428
FALSE	High	Master Protein	Q9BRT3	Migration and invasion enhancer 1 OS=Homo sapiens OX=9606 GN=MIEN1 PE=1 SV=1	0	19.177	50	2	6	2	1	115	12.4	4.37	28	2	0.89	0.01	0.47			0.926754	2.23922e-16	0.118546			0		0		0	1.23013e+06	1.0954e+06	770728		1.71076e+06	804667					Acetyl [N-Term]
FALSE	High	Master Protein	Q5JVF3	PCI domain-containing protein 2 OS=Homo sapiens OX=9606 GN=PCID2 PE=1 SV=2	0	25.017	13	3	13	3	1	399	46	8.53	557	3	0.907	0.01	0.648			0.787947	2.23922e-16	0.106759			9.45		11.82	18.15	24.47	1.11678e+07	8.91087e+06	3.89504e+06		1.26532e+07	1.20275e+07					Acetyl [N-Term]
FALSE	High	Master Protein	Q9Y3I1	F-box only protein 7 OS=Homo sapiens OX=9606 GN=FBXO7 PE=1 SV=1	0.008	4.333	6	2	3	2	1	522	58.5	6.55	15	2	0.931	0.01				0.973737	2.23922e-16				8.77			13.96	0	1.64707e+06	1.58757e+06	2.02314e+06		2.66115e+06	309173
FALSE	High	Master Protein	Q9Y2V7	Conserved oligomeric Golgi complex subunit 6 OS=Homo sapiens OX=9606 GN=COG6 PE=1 SV=2	0.002	5.559	6	2	2	2	1	657	73.2	5.76	0	2	0.932	0.01	0.01			0.967343	2.23922e-16	2.73413e-16			0			0	0	1.32643e+06	1.23597e+06	1.64191e+06		1.82625e+06
FALSE	High	Master Protein	Q99583	Max-binding protein MNT OS=Homo sapiens OX=9606 GN=MNT PE=1 SV=1	0.008	4.303	2	1	2	1	1	582	62.3	8.78	0	1	0.946	0.01	0.816			0.981014	2.23922e-16	0.976157			0		0	0		609210	576473	575031		807488	658802					Acetyl [N-Term]
FALSE	High	Master Protein	Q99611	Selenide, water dikinase 2 OS=Homo sapiens OX=9606 GN=SEPHS2 PE=1 SV=3	0.006	4.47	3	1	2	1	1	448	47.3	5.88	0	1	0.951	0.01	0.922			0.986354	2.23922e-16	0.94522			0		0	0	0	1.49064e+06	1417248	2.06765e+06		1.51803e+06	1.39923e+06
FALSE	High	Master Protein	Q6PJG6	BRCA1-associated ATM activator 1 OS=Homo sapiens OX=9606 GN=BRAT1 PE=1 SV=2	0	11.508	5	3	5	3	1	821	88.1	5.27	34	3	0.975	0.01	100			0.996267	2.23922e-16	2.73413e-16			0				0	1.05618e+06	1.02976e+06	889565			1.05902e+06
FALSE	High	Master Protein	Q96SI9	Spermatid perinuclear RNA-binding protein OS=Homo sapiens OX=9606 GN=STRBP PE=1 SV=1	0	33.372	11	5	34	2	1	672	73.6	8.72	615	5	0.98	0.01	0.861			0.997246	2.23922e-16	0.998138			0		0	0	0	2.11181e+06	2.06906e+06	2.70416e+06		3981510	3428111
FALSE	High	Master Protein	Q9Y6A4	Cilia- and flagella-associated protein 20 OS=Homo sapiens OX=9606 GN=CFAP20 PE=1 SV=1	0.001	11.218	22	2	7	2	1	193	22.8	9.76	56	2	1.005	0.01	0.704			0.999464	2.23922e-16	0.834303			0		0	0	0	1.35241e+06	1.35916e+06	1.3638e+06		2.71783e+06	1914463
FALSE	High	Master Protein	O00178	GTP-binding protein 1 OS=Homo sapiens OX=9606 GN=GTPBP1 PE=1 SV=3	0.001	7.697	4	2	5	2	1	669	72.4	8.34	31	2	1.005	0.01	0.902			0.999464	2.23922e-16	0.962081			0		0	0	0	749928	753368	1.71619e+06		742108	1.39678e+06
FALSE	High	Master Protein	Q5TGZ0	MICOS complex subunit MIC10 OS=Homo sapiens OX=9606 GN=MICOS10 PE=1 SV=1	0.004	4.952	41	1	1	1	1	78	8.8	8.5	14	1	1.015	0.01	100			0.994242	2.23922e-16	2.73413e-16			0			0		2.0601e+06	2090112	2375207			4.05968e+06
FALSE	High	Master Protein	P36575	Arrestin-C OS=Homo sapiens OX=9606 GN=ARR3 PE=1 SV=2	0.008	4.303	6	1	1	1	1	388	42.8	5.77	16	1	1.042	0.01				0.967343	2.23922e-16				0					4.26597e+06	4447176	8077818
FALSE	High	Master Protein	Q8IX90	Spindle and kinetochore-associated protein 3 OS=Homo sapiens OX=9606 GN=SKA3 PE=1 SV=2	0.002	6.06	5	1	4	1	1	412	46.3	5.11	21	1	1.05	0.01	1.83			0.985414	2.23922e-16	0.0151425			0		0	0	0	1.28003e+06	1.34393e+06	1.10925e+06		490054	896969
FALSE	High	Master Protein	Q9Y4C8	Probable RNA-binding protein 19 OS=Homo sapiens OX=9606 GN=RBM19 PE=1 SV=3	0.004	5.087	2	1	1	1	1	960	107.3	6.54	49	1	1.061	0.01				0.982439	2.23922e-16				0			0		352427	374054	324001
FALSE	High	Master Protein	P40855	Peroxisomal biogenesis factor 19 OS=Homo sapiens OX=9606 GN=PEX19 PE=1 SV=1	0	21.249	20	3	23	3	1	299	32.8	4.34	135	3	1.103	0.01	0.78			0.960435	2.23922e-16	0.94522			18.97		12.41	14.28	4.31	555770	620816	820164		1.06182e+06	821513
FALSE	High	Master Protein	Q01664	Transcription factor AP-4 OS=Homo sapiens OX=9606 GN=TFAP4 PE=1 SV=2	0	18.274	11	2	8	2	1	338	38.7	5.87	32	2	1.124	0.01	100			0.926754	2.23922e-16	2.73413e-16			0				0	1.55437e+06	1.74715e+06	3.18001e+06			2.14985e+06
FALSE	High	Master Protein	A3KN83	Protein strawberry notch homolog 1 OS=Homo sapiens OX=9606 GN=SBNO1 PE=1 SV=1	0	19.804	7	5	25	5	1	1393	154.2	7.88	355	5	1.154	0.01	0.472			0.894701	2.23922e-16	0.00920796			0		0	0	0	1.71843e+06	1982700	2640070		3.49203e+06	1.64765e+06
FALSE	High	Master Protein	Q9BW72	HIG1 domain family member 2A, mitochondrial OS=Homo sapiens OX=9606 GN=HIGD2A PE=1 SV=1	0	26.218	58	3	11	3	1	106	11.5	10.2	315	3	1.183	0.01				0.77173	2.23922e-16				0			0	27.98	3123631	3696603	2777850		4.79548e+06	2.77462e+06					Acetyl [N-Term]
FALSE	High	Master Protein	Q7Z3T8	Zinc finger FYVE domain-containing protein 16 OS=Homo sapiens OX=9606 GN=ZFYVE16 PE=1 SV=3	0	15.272	7	5	7	5	1	1539	168.8	4.82	18	5	1.267	0.01	0.627			0.809583	2.23922e-16	0.718656			0		0	0	0	745638	944826	1193702		1.32429e+06	830798
FALSE	High	Master Protein	Q8WVC0	RNA polymerase-associated protein LEO1 OS=Homo sapiens OX=9606 GN=LEO1 PE=1 SV=1	0.001	8.639	7	2	6	2	1	666	75.4	4.51	15	2	1.349	0.01	0.498			0.66284	2.23922e-16	0.154317			0		0	0	0	723929	976791	1.0003e+06		1.21626e+06	605353
FALSE	High	Master Protein	Q15012	Lysosomal-associated transmembrane protein 4A OS=Homo sapiens OX=9606 GN=LAPTM4A PE=1 SV=1	0.002	5.48	12	1	1	1	1	233	26.8	6.49	0	1	1.365	0.01	0.946			0.587186	2.23922e-16	0.931461			0		0		0	1.71743e+06	2.34407e+06	2.98625e+06		1095805	1.03661e+06
FALSE	High	Master Protein	P14859	POU domain, class 2, transcription factor 1 OS=Homo sapiens OX=9606 GN=POU2F1 PE=1 SV=2	0	19.123	6	2	23	2	1	743	76.4	6.81	221	2	1.445	0.01	1.451			0.513579	2.23922e-16	0.130304			0		74.66	49.28	17.06	695853	1.0052e+06	2121100		1.21612e+06	2.21202e+06
FALSE	High	Master Protein	Q9BSC4	Nucleolar protein 10 OS=Homo sapiens OX=9606 GN=NOL10 PE=1 SV=1	0	39.875	16	4	25	4	1	688	80.3	8.46	274	4	1.896	0.01				0.0469289	2.23922e-16				0				0	329588	1.59946e+06	458225		1.28468e+06	706353
FALSE	High	Master Protein	Q96CV9	Optineurin OS=Homo sapiens OX=9606 GN=OPTN PE=1 SV=3	0.001	11.294	6	2	11	2	1	577	65.9	5.17	144	2	2.57	0.01	0.893			0.00427654	2.23922e-16	0.968878			0		0		0	226119	581020	356382		855760	764023
FALSE	High	Master Protein	Q9GZS1	DNA-directed RNA polymerase I subunit RPA49 OS=Homo sapiens OX=9606 GN=POLR1E PE=1 SV=3	0.002	5.849	3	1	5	1	1	419	47.2	8.94	66	1	3.922	0.01	0.01			2.42169e-16	2.23922e-16	2.73413e-16			0				0	1.53219e+06	6.00884e+06	2.21651e+06		7.20114e+06
FALSE	High	Master Protein	Q3ZCM7	Tubulin beta-8 chain OS=Homo sapiens OX=9606 GN=TUBB8 PE=1 SV=2	0	274.899	33	14	1517	2	1	444	49.7	4.89	27119	14	100	0.01	0.495			2.42169e-16	2.23922e-16	0.0237218					0		0		2.808e+06	2.13589e+06		3.39931e+06	1.68351e+06
FALSE	High	Master Protein	O15213	WD repeat-containing protein 46 OS=Homo sapiens OX=9606 GN=WDR46 PE=1 SV=3	0	29.659	11	2	10	2	1	610	68	9.67	111	2	100	0.01				2.42169e-16	2.23922e-16							0			1.8676e+06	1.39156e+06
FALSE	High	Master Protein	Q7Z3J2	VPS35 endosomal protein sorting factor-like OS=Homo sapiens OX=9606 GN=VPS35L PE=1 SV=2	0	15.742	2	1	5	1	1	963	109.5	7.21	59	1	100	0.01				2.42169e-16	2.23922e-16										5764016	2.65193e+06
FALSE	High	Master Protein	Q96RN5	Mediator of RNA polymerase II transcription subunit 15 OS=Homo sapiens OX=9606 GN=MED15 PE=1 SV=2	0.001	11.085	4	2	6	2	1	788	86.7	9.42	89	2	100	0.01	0.01			2.42169e-16	2.23922e-16	2.73413e-16						0			635171	797129		1.1578e+06
FALSE	High	Master Protein	Q96EP0	E3 ubiquitin-protein ligase RNF31 OS=Homo sapiens OX=9606 GN=RNF31 PE=1 SV=1	0.001	9.839	6	3	3	3	1	1072	119.6	6.57	62	3	100	0.01	0.674			2.42169e-16	2.23922e-16	0.633016					0		0		3.25974e+06	2.36979e+06		3998404	2693919
FALSE	High	Master Protein	Q9H0W8	Protein SMG9 OS=Homo sapiens OX=9606 GN=SMG9 PE=1 SV=1	0.002	6.091	6	2	8	2	1	520	57.6	7.01	70	2	100	0.01	0.89			2.42169e-16	2.23922e-16	0.945806					0		0		5437522	7.23929e+06		5647639	5023777
FALSE	High	Master Protein	Q96SZ5	2-aminoethanethiol dioxygenase OS=Homo sapiens OX=9606 GN=ADO PE=1 SV=2	0.005	4.877	4	1	10	1	1	270	29.7	6.04	88	1	100	0.01	100			2.42169e-16	2.23922e-16	2.73413e-16						0	0		1.79973e+06	2.09901e+06			1.74594e+06
FALSE	High	Master Protein	Q86YZ3	Hornerin OS=Homo sapiens OX=9606 GN=HRNR PE=1 SV=2	0.005	4.854	1	1	1	1	1	2850	282.2	10.04	0	1	100	0.01	0.275			2.42169e-16	2.23922e-16	0.000355578					0	0	0		87122.9	360003		272542	74937.5
FALSE	High	Master Protein	Q9BV10	Dol-P-Man:Man(7)GlcNAc(2)-PP-Dol alpha-1,6-mannosyltransferase OS=Homo sapiens OX=9606 GN=ALG12 PE=1 SV=1	0.005	4.542	3	1	1	1	1	488	54.6	9.58	20	1	100	0.01	0.01			2.42169e-16	2.23922e-16	2.73413e-16						0	0		1.02685e+06	1.16621e+06		1.96084e+06
FALSE	High	Master Protein	Q9BYC8	39S ribosomal protein L32, mitochondrial OS=Homo sapiens OX=9606 GN=MRPL32 PE=1 SV=1	0.009	4.208	12	1	3	1	1	188	21.4	9.73	17	1	100	0.01				2.42169e-16	2.23922e-16								0		1.19238e+06	920360
FALSE	High	Master Protein	P06702	Protein S100-A9 OS=Homo sapiens OX=9606 GN=S100A9 PE=1 SV=1	0	40.929	54	4	6	4	1	114	13.2	6.13	150	4		0.01	0.01				2.23922e-16	2.73413e-16							0			4.7406e+06		1.4788e+06
FALSE	High	Master Protein	P78386	Keratin, type II cuticular Hb5 OS=Homo sapiens OX=9606 GN=KRT85 PE=1 SV=1	0	40.469	20	11	11	5	1	507	55.8	6.55	171	11		0.01					2.23922e-16											1.98203e+07
FALSE	High	Master Protein	P14649	Myosin light chain 6B OS=Homo sapiens OX=9606 GN=MYL6B PE=1 SV=1	0	37.392	25	4	71	1	1	208	22.8	5.73	1590	4		0.01	0.523				2.23922e-16	0.310318					0	0				2244859		1.43298e+06	750020
FALSE	High	Master Protein	Q9Y5N6	Origin recognition complex subunit 6 OS=Homo sapiens OX=9606 GN=ORC6 PE=1 SV=1	0	22.533	19	2	12	2	1	252	28.1	8.66	46	2		0.01					2.23922e-16											1102943
FALSE	High	Master Protein	Q15323	Keratin, type I cuticular Ha1 OS=Homo sapiens OX=9606 GN=KRT31 PE=1 SV=3	0	19.023	13	4	14	2	1	416	47.2	4.88	224	4		0.01					2.23922e-16											2.06891e+06
FALSE	High	Master Protein	Q00613	Heat shock factor protein 1 OS=Homo sapiens OX=9606 GN=HSF1 PE=1 SV=1	0	18.073	10	2	7	2	1	529	57.2	5.19	35	2		0.01					2.23922e-16											1.13608e+06								Acetyl [N-Term]
FALSE	High	Master Protein	O76009	Keratin, type I cuticular Ha3-I OS=Homo sapiens OX=9606 GN=KRT33A PE=2 SV=2	0	16.535	9	3	3	1	1	404	45.9	4.82	65	3		0.01					2.23922e-16											3.11518e+06
FALSE	High	Master Protein	Q9H3M7	Thioredoxin-interacting protein OS=Homo sapiens OX=9606 GN=TXNIP PE=1 SV=1	0	16.419	14	4	8	4	1	391	43.6	7.5	21	4		0.01	1.057				2.23922e-16	0.542058					1.08	0				964650		8.7227e+06	9.21619e+06
FALSE	High	Master Protein	Q14525	Keratin, type I cuticular Ha3-II OS=Homo sapiens OX=9606 GN=KRT33B PE=1 SV=3	0	14.779	9	3	12	1	1	404	46.2	4.84	277	3		0.01					2.23922e-16											2.77705e+06
FALSE	High	Master Protein	Q9P2X3	Protein IMPACT OS=Homo sapiens OX=9606 GN=IMPACT PE=1 SV=2	0	13.614	8	1	13	1	1	320	36.5	4.97	139	1		0.01	0.947				2.23922e-16	0.927702					0					692434		954028	903662
FALSE	High	Master Protein	A8MQ03	Cysteine-rich tail protein 1 OS=Homo sapiens OX=9606 GN=CYSRT1 PE=1 SV=1	0.001	9.763	18	1	7	1	1	144	15.3	7.06	21	1		0.01					2.23922e-16											1.09457e+06
FALSE	High	Master Protein	O95471	Claudin-7 OS=Homo sapiens OX=9606 GN=CLDN7 PE=1 SV=4	0.001	8.542	8	1	7	1	1	211	22.4	8.6	457	1		0.01	100				2.23922e-16	2.73413e-16										4074502			7347989
FALSE	High	Master Protein	Q9GZX9	Twisted gastrulation protein homolog 1 OS=Homo sapiens OX=9606 GN=TWSG1 PE=1 SV=1	0.001	7.198	9	1	2	1	1	223	25	5.34	41	1		0.01	0.856				2.23922e-16	0.993815					0	0	0			705707		1.69887e+06	1.45423e+06
FALSE	High	Master Protein	Q14657	EKC/KEOPS complex subunit LAGE3 OS=Homo sapiens OX=9606 GN=LAGE3 PE=1 SV=2	0.002	5.878	16	1	1	1	1	143	14.8	8.63	17	1		0.01					2.23922e-16							0				1.83477e+06
FALSE	High	Master Protein	O75907	Diacylglycerol O-acyltransferase 1 OS=Homo sapiens OX=9606 GN=DGAT1 PE=1 SV=2	0.002	5.467	4	1	3	1	1	488	55.2	9.32	31	1		0.01	0.44				2.23922e-16	0.00289105					0					1637468		3.4383e+06	1.51293e+06
FALSE	High	Master Protein	P51589	Cytochrome P450 2J2 OS=Homo sapiens OX=9606 GN=CYP2J2 PE=1 SV=2	0.003	5.322	3	1	6	1	1	502	57.6	8.6	67	1		0.01	0.723				2.23922e-16	0.902095					0	0				167245		1.5427e+06	1115476
FALSE	High	Master Protein	Q15057	Arf-GAP with coiled-coil, ANK repeat and PH domain-containing protein 2 OS=Homo sapiens OX=9606 GN=ACAP2 PE=1 SV=3	0.004	5.17	6	1	1	1	1	778	88	6.8	0	1		0.01	0.01				2.23922e-16	2.73413e-16										549179		517835
FALSE	High	Master Protein	Q9H8M7	Ubiquitin carboxyl-terminal hydrolase MINDY-3 OS=Homo sapiens OX=9606 GN=MINDY3 PE=1 SV=1	0.006	4.437	3	1	2	1	1	445	49.7	4.77	30	1		0.01	0.64				2.23922e-16	0.775967					0					450915		707460	452996
FALSE	High	Master Protein	Q7Z6I8	UPF0461 protein C5orf24 OS=Homo sapiens OX=9606 GN=C5orf24 PE=1 SV=1	0.001	7.154	7	1	7	1	1	188	20.1	9.85	52	1	0.01	0.044	0.01			2.42169e-16	2.23922e-16	2.73413e-16				0				353814		12837974	569991	11520469
FALSE	High	Master Protein	P62491	Ras-related protein Rab-11A OS=Homo sapiens OX=9606 GN=RAB11A PE=1 SV=3	0	113.894	71	17	168	2	1	216	24.4	6.57	2621	17	0.501	0.158	0.01			4.6616e-09	2.23922e-16	2.73413e-16			0	0			0	14647228	7340600	7534436	1.18694e+06	12680812						Acetyl [N-Term]
FALSE	High	Master Protein	Q96RQ3	Methylcrotonoyl-CoA carboxylase subunit alpha, mitochondrial OS=Homo sapiens OX=9606 GN=MCCC1 PE=1 SV=3	0	16.062	9	2	11	2	1	725	80.4	7.78	49	2		0.233	0.582				1.67303e-09	0.367116				0	0	0	0			7826669	1822966	2.46148e+06	1.43145e+06
FALSE	High	Master Protein	Q9Y3D6	Mitochondrial fission 1 protein OS=Homo sapiens OX=9606 GN=FIS1 PE=1 SV=2	0	17.573	18	3	24	3	1	152	16.9	8.79	216	3	0.586	0.305	0.47			0.000442752	3.47972e-09	2.04474e-07			1.37	5.22	8.29	18.68	0.39	1.00732e+07	6.55744e+06	13825204	4.88403e+06	2.1705e+07	9.51321e+06
FALSE	High	Master Protein	O14787	Transportin-2 OS=Homo sapiens OX=9606 GN=TNPO2 PE=1 SV=3	0	48.376	14	9	84	2	1	897	101.3	5.01	755	9	0.685	0.333	0.643			0.348492	0.000773172	0.726579			2.09	0.51	7.27	0	19.1	2.74918e+06	1.88504e+06	2.53232e+06	842910	2.04237e+06	1.33565e+06
FALSE	High	Master Protein	Q9Y248	DNA replication complex GINS protein PSF2 OS=Homo sapiens OX=9606 GN=GINS2 PE=1 SV=1	0.001	8.96	21	2	3	2	1	185	21.4	5.44	43	2	0.96	0.333	0.671			0.97918	7.46849e-05	0.737118			0	0	0	0	0	3513653	3374070	5.0334e+06	973193	2.74946e+06	1.84563e+06
FALSE	High	Master Protein	Q96GZ6	Solute carrier family 41 member 3 OS=Homo sapiens OX=9606 GN=SLC41A3 PE=1 SV=2	0.002	5.446	4	1	1	1	1	507	54.7	7.83	18	1	0.619	0.347	0.388			0.0378262	0.000158227	0.000181944			0	0	0	0	0	4.38822e+06	2.71765e+06	4.43978e+06	1.53946e+06	3.49174e+06	1.35385e+06
FALSE	High	Master Protein	P62256	Ubiquitin-conjugating enzyme E2 H OS=Homo sapiens OX=9606 GN=UBE2H PE=1 SV=1	0.002	5.453	8	1	1	1	1	183	20.6	4.67	44	1	1.218	0.354	0.761			0.787837	0.000208938	0.886532			0	0	0	0	0	2.17553e+06	2.65074e+06	4159621	1.471e+06	4927217	3.75162e+06
FALSE	High	Master Protein	Q9H0L4	Cleavage stimulation factor subunit 2 tau variant OS=Homo sapiens OX=9606 GN=CSTF2T PE=1 SV=1	0	80.018	30	9	71	3	1	616	64.4	7.25	2212	9	0.663	0.373				0.383208	0.00533756				43.72	0			12.09	1.86598e+06	2.22972e+06	1.4868e+06	1.73513e+06	2.0177e+06	1.65351e+06
FALSE	High	Master Protein	Q9NRA8	Eukaryotic translation initiation factor 4E transporter OS=Homo sapiens OX=9606 GN=EIF4ENIF1 PE=1 SV=2	0.001	8.153	4	2	3	2	1	985	108.1	8.32	0	2	1.041	0.374	1.421			0.986212	0.0361858	0.226502			58.31	2.07	130.65	19.13	39.4	852072	1.50271e+06	1.20963e+06	474579	1.27422e+06	973056
FALSE	High	Master Protein	Q96I23	Protein preY, mitochondrial OS=Homo sapiens OX=9606 GN=PYURF PE=1 SV=1	0	19.019	52	2	8	2	1	114	12.6	9.33	38	2	1.252	0.388	0.186			0.608126	0.0016222	2.73413e-16			33.04	0	0	23.99	29.39	3.00761e+06	3.75569e+06	2350392	2.90751e+06	7295320	1.99101e+06
FALSE	High	Master Protein	P25815	Protein S100-P OS=Homo sapiens OX=9606 GN=S100P PE=1 SV=2	0	40.541	46	5	54	5	1	95	10.4	4.88	1737	5	0.806	0.391	0.646			0.120499	4.6599e-12	0.00109173			18	6.09	4.09	15.74	11.93	2.55522e+07	2.27154e+07	68350044	3.74282e+07	1.17419e+08	7.9551e+07					Acetyl [N-Term; N-Term]
FALSE	High	Master Protein	P49069	Calcium signal-modulating cyclophilin ligand OS=Homo sapiens OX=9606 GN=CAMLG PE=1 SV=1	0	15.014	18	2	7	2	1	296	32.9	8.05	31	2	1.518	0.392	1.377			0.295449	0.00653115	0.0706263			107.57	1.85	34.9		0	2.17607e+06	2.38699e+06	3.06726e+06	1.18811e+06	2.59115e+06	3.02805e+06					Acetyl [N-Term]
FALSE	High	Master Protein	O95786	Antiviral innate immune response receptor RIG-I OS=Homo sapiens OX=9606 GN=DDX58 PE=1 SV=2	0.001	8.663	3	2	8	2	1	925	106.5	6.4	43	2	0.45	0.398	0.698			0.0269682	0.0849787	0.887838			0	0	0	0	0	830666	374127	785898	312897	1310779	915128
FALSE	High	Master Protein	P11532	Dystrophin OS=Homo sapiens OX=9606 GN=DMD PE=1 SV=3	0.001	11.153	1	3	7	2	1	3685	426.5	5.88	83	3	1.035	0.405	0.963			0.986354	0.0401948	0.922227			0	0	0	0	0	1.02442e+06	1.0607e+06	1.6767e+06	678788	999885	962484
FALSE	High	Master Protein	P07108	Acyl-CoA-binding protein OS=Homo sapiens OX=9606 GN=DBI PE=1 SV=2	0.001	6.356	23	1	3	1	1	87	10	6.57	39	1	0.856	0.409	0.01			0.890604	0.017619	2.73413e-16			0	0		0		1.91628e+06	1.63965e+06	2.60602e+06	1.06461e+06	2.97743e+06
FALSE	High	Master Protein	P07311	Acylphosphatase-1 OS=Homo sapiens OX=9606 GN=ACYP1 PE=1 SV=2	0.002	5.468	14	1	1	1	1	99	11.3	9.31	0	1	1.017	0.409	0.822			0.996267	0.0188323	0.970142			0	0	0	0	0	1.12675e+06	1.14631e+06	1994445	815910	1.96285e+06	1.61406e+06
FALSE	High	Master Protein	Q5SNT2	Transmembrane protein 201 OS=Homo sapiens OX=9606 GN=TMEM201 PE=1 SV=1	0.002	5.692	2	1	4	1	1	666	72.2	9.22	92	1	0.79	0.415	0.828			0.789727	0.0329129	0.99212			0	0	0	0	0	1.23981e+06	979004	1.89795e+06	786803	1.76129e+06	1.4591e+06					Acetyl [N-Term]
FALSE	High	Master Protein	Q9UER7	Death domain-associated protein 6 OS=Homo sapiens OX=9606 GN=DAXX PE=1 SV=2	0	14.498	11	4	5	4	1	740	81.3	4.87	0	4	0.904	0.424	0.831			0.958703	0.196338	0.992009			0	0	0	0	0	461749	417398	464326	197005	541098	449725
FALSE	High	Master Protein	Q6IQ49	Replication stress response regulator SDE2 OS=Homo sapiens OX=9606 GN=SDE2 PE=1 SV=1	0.001	6.98	8	2	3	2	1	451	49.7	6.05	14	2	1.039	0.424	0.84			0.986354	0.0993525	0.999405			0	0	0	28.83	0	2542018	1.1228e+06	1.13691e+06	481928	1.23141e+06	1.03449e+06
FALSE	High	Master Protein	P68104	Elongation factor 1-alpha 1 OS=Homo sapiens OX=9606 GN=EEF1A1 PE=1 SV=1	0	1181	83	45	3251	27	1	462	50.1	9.01	72226	45	0.815	0.428	0.983			0.063615	8.63732e-08	0.633016			4.08	0	18.35	26.18	9.98	3.34828e+07	2.63236e+07	3.14163e+07	12687199	2.82338e+07	2.48459e+07
FALSE	High	Master Protein	Q9UH17	DNA dC->dU-editing enzyme APOBEC-3B OS=Homo sapiens OX=9606 GN=APOBEC3B PE=1 SV=1	0	54.406	27	7	46	7	1	382	45.9	6.06	1090	7	0.961	0.434	1.075			0.987751	0.0795392	0.827799			0	0	0	0	0	1.20944e+06	1.16276e+06	1.34831e+06	585100	783728	842279
FALSE	High	Master Protein	Q8NBI6	Xyloside xylosyltransferase 1 OS=Homo sapiens OX=9606 GN=XXYLT1 PE=1 SV=1	0.005	4.837	6	1	2	1	1	393	43.8	8.13	0	1	1.335	0.435	100			0.658434	0.126771	2.73413e-16			0	0				794612	1.0607e+06	1.08575e+06	472686		698174
FALSE	High	Master Protein	Q86X83	COMM domain-containing protein 2 OS=Homo sapiens OX=9606 GN=COMMD2 PE=1 SV=2	0.001	8.063	10	1	2	1	1	199	22.7	6.73	35	1	0.807	0.436	1.007			0.685703	0.0347424	0.841511			0	0	0	0	0	3210135	2.58961e+06	2.73852e+06	1.19481e+06	3.40648e+06	3.43013e+06
FALSE	High	Master Protein	O94913	Pre-mRNA cleavage complex 2 protein Pcf11 OS=Homo sapiens OX=9606 GN=PCF11 PE=1 SV=3	0.001	9.903	2	3	13	3	1	1555	172.9	8.48	37	3	1.043	0.44	0.783			0.986354	0.0888173	0.952635			0	0	18.66	137.87	0	1177948	838545	943052	1.02365e+06	1.75796e+06	1.39997e+06					Acetyl [N-Term]
FALSE	High	Master Protein	Q9UBB9	Tuftelin-interacting protein 11 OS=Homo sapiens OX=9606 GN=TFIP11 PE=1 SV=1	0	41.863	9	5	29	5	1	837	96.8	5.67	739	5	0.795	0.447	0.942			0.42211	0.00406461	0.89686			20.3	3.17	0.68	13.73	21.32	6.2933e+06	5.2069e+06	7.08331e+06	4.82067e+06	6.26948e+06	3.90646e+06
FALSE	High	Master Protein	Q96GA7	Serine dehydratase-like OS=Homo sapiens OX=9606 GN=SDSL PE=1 SV=1	0.001	10.742	13	2	2	2	1	329	34.7	6.89	21	2	0.746	0.454	1.032			0.44824	0.0149141	0.886532			24.98	12.7	0	0		3.31875e+06	2.59069e+06	4.43356e+06	2.19843e+06	586705	1.21817e+06
FALSE	High	Master Protein	Q9HC52	Chromobox protein homolog 8 OS=Homo sapiens OX=9606 GN=CBX8 PE=1 SV=3	0	12.138	6	1	11	1	1	389	43.4	9.91	65	1	0.76	0.456	0.726			0.763934	0.264581	0.906276			0	0	0	0	0	692773	526757	605005	275669	531572	385671
FALSE	High	Master Protein	Q9H2J4	Phosducin-like protein 3 OS=Homo sapiens OX=9606 GN=PDCL3 PE=1 SV=1	0	18.242	17	3	20	3	1	239	27.6	4.84	431	3	0.753	0.457	0.892			0.230165	0.00618419	0.952635			2.86	13.75	46	3.95	1.5	6.73927e+06	5.17493e+06	6458875	3.93856e+06	5492812	4.16922e+06
FALSE	High	Master Protein	Q9Y4P8	WD repeat domain phosphoinositide-interacting protein 2 OS=Homo sapiens OX=9606 GN=WIPI2 PE=1 SV=1	0.001	10.666	7	1	7	1	1	454	49.4	6.46	29	1	100	0.458	0.653			2.42169e-16	0.123324	0.782025				0	0	0			297886	1.31403e+06	602460	1.8172e+06	1.18584e+06
FALSE	High	Master Protein	P60903	Protein S100-A10 OS=Homo sapiens OX=9606 GN=S100A10 PE=1 SV=2	0	101.757	67	7	172	7	1	97	11.2	7.37	2250	7	0.768	0.46	0.666			5.05154e-09	2.57022e-12	0.00043167			9.72	7.74	6.5	14.24	6.93	3.62673e+08	2.9484e+08	453573858	2.72918e+08	416990707	3.06583e+08
FALSE	High	Master Protein	Q13572	Inositol-tetrakisphosphate 1-kinase OS=Homo sapiens OX=9606 GN=ITPK1 PE=1 SV=2	0.001	11.15	10	2	6	2	1	414	45.6	6.16	89	2	0.823	0.464	1.217			0.77173	0.0194932	0.275612			24.24	21.95	61.24	34.3	22.32	3015380	2.33358e+06	4.05989e+06	1.83466e+06	2.82842e+06	3480925
FALSE	High	Master Protein	Q9P2B4	CTTNBP2 N-terminal-like protein OS=Homo sapiens OX=9606 GN=CTTNBP2NL PE=1 SV=2	0.001	9.702	5	2	3	2	1	639	70.1	8.06	19	2	0.927	0.464	0.817			0.967343	0.0982342	0.984404			15.07	0	6.17	0	0	1.83612e+06	1731391	2.25558e+06	476307	1.7216e+06	1.42702e+06
FALSE	High	Master Protein	O60645	Exocyst complex component 3 OS=Homo sapiens OX=9606 GN=EXOC3 PE=1 SV=3	0.001	7.612	4	1	2	1	1	745	85.5	6.29	22	1	1.14	0.464	0.804			0.91337	0.0782573	0.96147			0	0	0	0		1.85455e+06	2.11332e+06	2.07821e+06	965309	2378695	1.91355e+06
FALSE	High	Master Protein	Q86YV9	Hermansky-Pudlak syndrome 6 protein OS=Homo sapiens OX=9606 GN=HPS6 PE=1 SV=1	0.006	4.499	3	1	1	1	1	775	82.9	6.28	0	1	1.009	0.469	0.817			0.997246	0.132618	0.969385			0	0	0	0	0	1.30219e+06	1313676	1.70755e+06	800769	969538	792160
FALSE	High	Master Protein	Q99836	Myeloid differentiation primary response protein MyD88 OS=Homo sapiens OX=9606 GN=MYD88 PE=1 SV=1	0.001	7.254	10	2	5	2	1	296	33.2	6.15	15	2	1.8	0.47	0.816			0.104221	0.0716424	0.9735			0	0	0	0	0	940776	1.69373e+06	2.29233e+06	1.07818e+06	2.41923e+06	1.97411e+06
FALSE	High	Master Protein	P08670	Vimentin OS=Homo sapiens OX=9606 GN=VIM PE=1 SV=4	0.001	7.045	5	3	22	1	1	466	53.6	5.12	128	3	0.76	0.474	0.683			0.0243069	1.45245e-06	0.171474			0	0	0	0	0	27187181	20657219	32141763	1.52428e+07	29188585	1.99241e+07
FALSE	High	Master Protein	P17900	Ganglioside GM2 activator OS=Homo sapiens OX=9606 GN=GM2A PE=1 SV=4	0.001	10.704	16	2	13	2	1	193	20.8	5.31	222	2	0.62	0.475	0.772			0.00181068	7.35698e-05	0.877196			30.1	28.19	0	0	15.48	9.07019e+06	7.66625e+06	12862454	9.16866e+06	1.24409e+07	8286943
FALSE	High	Master Protein	Q9UQN3	Charged multivesicular body protein 2b OS=Homo sapiens OX=9606 GN=CHMP2B PE=1 SV=1	0	12.347	10	2	10	2	1	213	23.9	8.76	57	2	0.918	0.478	0.788			0.919357	0.0258691	0.902095			4.97	7.07	6.17	5.37	7.16	4.32495e+06	3.93993e+06	5.0755e+06	2.62888e+06	1.06998e+07	8.64096e+06
FALSE	High	Master Protein	Q9BRJ6	Uncharacterized protein C7orf50 OS=Homo sapiens OX=9606 GN=C7orf50 PE=1 SV=1	0	23.152	46	3	8	3	1	194	22.1	9.64	62	3	0.978	0.482	0.961			0.967343	0.00777268	0.89396			15.39	15.64	4.53	106.23	73.77	1.04129e+07	1.04307e+07	1.15122e+07	3.99311e+06	4.40546e+06	4.18792e+06
FALSE	High	Master Protein	P54727	UV excision repair protein RAD23 homolog B OS=Homo sapiens OX=9606 GN=RAD23B PE=1 SV=1	0	57.788	18	4	55	4	1	409	43.1	4.84	1410	4	0.687	0.484	0.771			1.08363e-05	4.73898e-06	0.72266			28.38	0.72	7.49	22.47	7.26	3.48458e+07	2.90291e+07	3.9286e+07	1.77631e+07	4.05287e+07	2.99524e+07
FALSE	High	Master Protein	Q9H0R6	Glutamyl-tRNA(Gln) amidotransferase subunit A, mitochondrial OS=Homo sapiens OX=9606 GN=QRSL1 PE=1 SV=2	0	49.444	27	6	29	6	1	528	57.4	5.68	348	6	0.909	0.487	0.586			0.850802	0.000152531	0.0664481			11.24	3.44	13.72	18.01	8.87	9397505	6.09454e+06	1.30655e+07	9.09955e+06	6.82807e+06	5.96183e+06
FALSE	High	Master Protein	Q9NRR3	CDC42 small effector protein 2 OS=Homo sapiens OX=9606 GN=CDC42SE2 PE=1 SV=1	0	14.792	44	1	7	1	1	84	9.2	8.35	18	1	1.159	0.489	100			0.728474	0.0786556	2.73413e-16			51.39	0		0	0	8.05074e+06	3.71741e+06	1679288	2.65464e+06		1.86909e+06
FALSE	High	Master Protein	Q9UPQ9	Trinucleotide repeat-containing gene 6B protein OS=Homo sapiens OX=9606 GN=TNRC6B PE=1 SV=4	0	31.475	7	5	30	5	1	1833	193.9	6.76	177	5	1.349	0.489	1.466			0.107873	0.00882932	0.000498973			26.89	10.07	43.25	9.95	36.88	1.12978e+07	9722525	9.42446e+06	4.9942e+06	3.91704e+06	8033075
FALSE	High	Master Protein	Q9C0J8	pre-mRNA 3' end processing protein WDR33 OS=Homo sapiens OX=9606 GN=WDR33 PE=1 SV=2	0	21.038	7	4	35	3	1	1336	145.8	9.17	228	4	1.114	0.49	0.944			0.8584	0.0155581	0.902095			0	26.58	18.76	25.06	25.08	3.82848e+06	4.59961e+06	5.46751e+06	5.86666e+06	4.85346e+06	4414432
FALSE	High	Master Protein	P61960	Ubiquitin-fold modifier 1 OS=Homo sapiens OX=9606 GN=UFM1 PE=1 SV=1	0	31.267	55	2	12	2	1	85	9.1	9.31	751	2	0.878	0.492	0.837			0.83169	0.0295547	0.983724			0	0	0	22.35	0	4.45746e+06	3.91156e+06	5.27464e+06	2.59608e+06	5237636	4381296
FALSE	High	Master Protein	P57721	Poly(rC)-binding protein 3 OS=Homo sapiens OX=9606 GN=PCBP3 PE=2 SV=2	0	86.856	30	8	242	2	1	371	39.4	8.07	5537	8	0.928	0.495	1.186			0.845505	7.46849e-05	0.0368645			5.15	12.13	54.1	0	0	1.32127e+07	1.26032e+07	1.68511e+07	1.06353e+07	1.42443e+07	1.32379e+07
FALSE	High	Master Protein	Q9Y2I1	Nischarin OS=Homo sapiens OX=9606 GN=NISCH PE=1 SV=3	0.001	8.43	3	3	5	3	1	1504	166.5	5.14	29	3	1.32	0.495	0.96			0.504639	0.0387972	0.89396			0	0	0	0	0	2.64963e+06	3.49672e+06	4.83824e+06	2.39408e+06	4343777	4.1717e+06
FALSE	High	Master Protein	Q13796	Protein Shroom2 OS=Homo sapiens OX=9606 GN=SHROOM2 PE=1 SV=1	0.001	8.625	1	1	2	1	1	1616	176.3	7.09	0	1	100	0.495	0.859			2.42169e-16	0.135083	0.99212				0	0	0	0		1326394	1.25905e+06	2.35137e+06	1.24746e+06	1.4792e+06
FALSE	High	Master Protein	O15091	Mitochondrial ribonuclease P catalytic subunit OS=Homo sapiens OX=9606 GN=PRORP PE=1 SV=2	0.001	8.772	7	2	2	2	1	583	67.3	8.78	0	2	0.538	0.498	0.671			0.0982711	0.287917	0.822959			0	0	0	0	0	2.76472e+06	508688	1.19076e+06	592584	959629	2.33275e+06
FALSE	High	Master Protein	Q8N543	Prolyl 3-hydroxylase OGFOD1 OS=Homo sapiens OX=9606 GN=OGFOD1 PE=1 SV=1	0	28.52	14	4	9	4	1	542	63.2	5.11	49	4	0.992	0.5	1.184			0.983508	0.00438113	0.129198			17.76	11.89	10.59	46.29	44.84	8.63589e+06	9.51283e+06	1.09057e+07	7.50854e+06	7.44328e+06	1.03689e+07
FALSE	High	Master Protein	Q5JSP0	FYVE, RhoGEF and PH domain-containing protein 3 OS=Homo sapiens OX=9606 GN=FGD3 PE=1 SV=1	0	12.435	6	3	5	3	1	725	79.4	6.15	63	3	1.04	0.5	1.03			0.987214	0.185798	0.829193			0	0	20.72	32.21		393165	408699	1.81971e+06	284247	2.0732e+06	2.28161e+06
FALSE	High	Master Protein	P0DP23	Calmodulin-1 OS=Homo sapiens OX=9606 GN=CALM1 PE=1 SV=1	0	102.517	70	7	146	7	1	149	16.8	4.22	3307	7	0.68	0.501	0.749			2.42169e-16	1.11479e-09	0.141452			2.82	6.87	4.34	7.52	10.38	3.96508e+08	2.85399e+08	440992762	285303888	563455967	4.27014e+08					Acetyl [N-Term]
FALSE	High	Master Protein	P36639	7,8-dihydro-8-oxoguanine triphosphatase OS=Homo sapiens OX=9606 GN=NUDT1 PE=1 SV=3	0.001	6.913	8	1	1	1	1	197	22.5	5.27	26	1	100	0.503	1.14			2.42169e-16	0.155383	0.677				0	0				1.97368e+06	2.56793e+06	1.29175e+06	1.67285e+06	1.90726e+06
FALSE	High	Master Protein	O75891	Cytosolic 10-formyltetrahydrofolate dehydrogenase OS=Homo sapiens OX=9606 GN=ALDH1L1 PE=1 SV=2	0	18.04	8	4	11	4	1	902	98.8	5.94	92	4	0.731	0.506	0.811			0.679878	0.0495823	0.939442			0	0	9.66	19.95		502245	367067	3.21549e+06	2.72451e+06	7.11516e+06	9.78604e+06
FALSE	High	Master Protein	P13645	Keratin, type I cytoskeletal 10 OS=Homo sapiens OX=9606 GN=KRT10 PE=1 SV=6	0	176.895	47	22	141	18	1	584	58.8	5.21	3706	22	2.968	0.511	1.414			2.42169e-16	9.49077e-06	8.86688e-10			17.87	19.16	60.6	21.47	4.86	9.11827e+06	4.65836e+07	9.4164e+07	2.96271e+07	6.77291e+07	1.03124e+08
FALSE	High	Master Protein	P51668	Ubiquitin-conjugating enzyme E2 D1 OS=Homo sapiens OX=9606 GN=UBE2D1 PE=1 SV=1	0	43.545	41	3	50	2	1	147	16.6	7.42	1757	3	1.55	0.512	1.638			0.354363	0.0716424	6.45732e-05			0	0	0	0		1.12329e+06	1.74142e+06	3.50846e+06	1.79462e+06	3.35207e+06	5490620
FALSE	High	Master Protein	O15439	Multidrug resistance-associated protein 4 OS=Homo sapiens OX=9606 GN=ABCC4 PE=1 SV=3	0	34.374	6	5	26	5	1	1325	149.4	8.19	364	5	0.577	0.515	0.751			0.000406984	0.000300702	0.760048			9.71	1.53	6.05	44.21	24.03	9.04772e+06	6.90073e+06	13723899	1.33764e+07	1.35233e+07	1.04342e+07
FALSE	High	Master Protein	P05161	Ubiquitin-like protein ISG15 OS=Homo sapiens OX=9606 GN=ISG15 PE=1 SV=5	0.001	9.194	30	2	5	2	1	165	17.9	7.44	40	2	0.997	0.517	0.449			0.9934	0.000119955	3.12551e-10			0	0	19.21	0	0	12369828	11047540	30271550	8169096	28627734	1.62053e+07
FALSE	High	Master Protein	Q15120	[Pyruvate dehydrogenase (acetyl-transferring)] kinase isozyme 3, mitochondrial OS=Homo sapiens OX=9606 GN=PDK3 PE=1 SV=1	0.006	4.607	4	1	1	1	1	406	46.9	8.37	55	1	0.88	0.518				0.921075	0.379491				0	0		0	0	750502	660238	988670	511826
FALSE	High	Master Protein	P51946	Cyclin-H OS=Homo sapiens OX=9606 GN=CCNH PE=1 SV=1	0	18.565	9	2	8	2	1	323	37.6	7.15	67	2	0.987	0.519	0.35			0.997246	0.0270593	1.63987e-10			0	19.78	15.37	26.82	0	4.89179e+06	2.57987e+06	7526766	6.37564e+06	6.83005e+06	5.77037e+06
FALSE	High	Master Protein	O75629	Protein CREG1 OS=Homo sapiens OX=9606 GN=CREG1 PE=1 SV=1	0	16.923	18	3	12	3	1	220	24.1	7.59	355	3	0.977	0.52	0.747			0.974499	0.00618419	0.761855			1.96	13.69	5.04	11.93	11.68	1.51956e+07	14933128	1.29781e+07	6.23531e+06	1.27977e+07	9.13811e+06
FALSE	High	Master Protein	Q15542	Transcription initiation factor TFIID subunit 5 OS=Homo sapiens OX=9606 GN=TAF5 PE=1 SV=3	0.01	4.149	1	1	2	1	1	800	86.8	5.64	38	1	1.015	0.52	0.01			0.997246	0.365792	2.73413e-16			0	0			0	848652	861535	1.17023e+06	609013	1.06344e+06
FALSE	High	Master Protein	Q9ULK4	Mediator of RNA polymerase II transcription subunit 23 OS=Homo sapiens OX=9606 GN=MED23 PE=1 SV=2	0	12.293	5	4	8	4	1	1368	156.4	7.4	29	4	0.483	0.521	0.431			0.00158816	0.189172	0.000605609			15.81	0	13.15	11.47	6.02	3.09565e+06	1.89788e+06	2.20021e+06	944550	4.01413e+06	1.95449e+06
FALSE	High	Master Protein	Q6GMV2	SET and MYND domain-containing protein 5 OS=Homo sapiens OX=9606 GN=SMYD5 PE=1 SV=2	0.001	11.414	6	1	6	1	1	418	47.3	5.05	130	1	0.605	0.523	1.067			0.135538	0.109742	0.67513			0	0	0	0	0	2846055	1.72179e+06	3.26794e+06	1.70895e+06	3657512	3.90173e+06
FALSE	High	Master Protein	Q8TEB1	DDB1- and CUL4-associated factor 11 OS=Homo sapiens OX=9606 GN=DCAF11 PE=1 SV=1	0	18.322	9	2	12	2	1	546	61.6	6.4	308	2	1.425	0.526	0.758			0.573801	0.482842	0.922653			0	0	0	0	0	345349	491958	662148	348470	1.04789e+06	794658
FALSE	High	Master Protein	Q6NTF9	Rhomboid domain-containing protein 2 OS=Homo sapiens OX=9606 GN=RHBDD2 PE=2 SV=2	0	12.999	9	1	9	1	1	364	39.2	9.32	0	1	2.062	0.529	0.307			0.0154149	0.296825	1.90553e-06			0	0	0	0	0	570552	1.17638e+06	1.50239e+06	794823	2.85892e+06	876488
FALSE	High	Master Protein	Q9UJ41	Rab5 GDP/GTP exchange factor OS=Homo sapiens OX=9606 GN=RABGEF1 PE=1 SV=3	0	18.052	13	2	9	2	1	491	56.9	7.02	26	2	0.503	0.53	0.679			0.0315736	0.418063	0.854627			0	0	0	0		857123	753501	982779	521214	1.35968e+06	923359
FALSE	High	Master Protein	Q09161	Nuclear cap-binding protein subunit 1 OS=Homo sapiens OX=9606 GN=NCBP1 PE=1 SV=1	0	155.333	38	17	118	17	1	790	91.8	6.43	2236	17	1.03	0.535	0.806			0.972332	5.90994e-05	0.849223			28.25	20.91	16.95	24.15	23	8.3513e+07	8.32387e+07	9.57028e+07	7.30901e+07	9.10616e+07	7.23083e+07
FALSE	High	Master Protein	Q9BRZ2	E3 ubiquitin-protein ligase TRIM56 OS=Homo sapiens OX=9606 GN=TRIM56 PE=1 SV=3	0	16.844	9	4	20	4	1	755	81.4	7.74	168	4	0.881	0.536	0.942			0.921072	0.094021	0.918777			14.12	28.72	2.17	29	37.3	1.97943e+06	1.82213e+06	3.75736e+06	1.88983e+06	3.52537e+06	2.24731e+06
FALSE	High	Master Protein	Q96HR8	H/ACA ribonucleoprotein complex non-core subunit NAF1 OS=Homo sapiens OX=9606 GN=NAF1 PE=1 SV=2	0.001	6.972	3	1	9	1	1	494	53.7	4.87	90	1	1.044	0.536	1.236			0.976807	0.161268	0.362817			0	0	0	0	0	3.06997e+06	3203610	2.99811e+06	1.60636e+06	1.94637e+06	2.40599e+06
FALSE	High	Master Protein	Q3B726	DNA-directed RNA polymerase I subunit RPA43 OS=Homo sapiens OX=9606 GN=TWISTNB PE=1 SV=1	0	20.353	21	3	17	3	1	338	37.4	6.98	241	3	1.192	0.536	0.904			0.83169	0.1816	0.949787			0	0	24.66	0	14.25	401726	3.7614e+06	3.75201e+06	512086	3.53103e+06	3.68568e+06					Acetyl [N-Term]
FALSE	High	Master Protein	O75792	Ribonuclease H2 subunit A OS=Homo sapiens OX=9606 GN=RNASEH2A PE=1 SV=2	0	31.378	36	7	33	7	1	299	33.4	5.25	358	7	0.484	0.539	0.923			5.89176e-10	0.019604	0.911523			31.71	5.57	1.17	7.87	14.36	1.36325e+07	7.86098e+06	7.68067e+06	1.02663e+07	8.59926e+06	5.62462e+06
FALSE	High	Master Protein	Q9NVZ3	Adaptin ear-binding coat-associated protein 2 OS=Homo sapiens OX=9606 GN=NECAP2 PE=1 SV=1	0.001	8.515	8	1	5	1	1	263	28.3	8.38	113	1	0.8	0.54	0.845			0.787817	0.257242	0.995419			0	0	0	0	0	2422019	1937383	2593834	1.4009e+06	2.22893e+06	1.88301e+06					Acetyl [N-Term]
FALSE	High	Master Protein	O95747	Serine/threonine-protein kinase OSR1 OS=Homo sapiens OX=9606 GN=OXSR1 PE=1 SV=1	0	19.913	11	4	29	4	1	527	58	6.43	130	4	0.917	0.544	0.738			0.83169	0.0466965	0.774861			7.19	3.88	7.8	29.62	11.71	8.09031e+06	1.03128e+07	9.53214e+06	5.87535e+06	1.07644e+07	7.54235e+06
FALSE	High	Master Protein	Q9BTT0	Acidic leucine-rich nuclear phosphoprotein 32 family member E OS=Homo sapiens OX=9606 GN=ANP32E PE=1 SV=1	0	73.483	20	6	54	6	1	268	30.7	3.85	1242	6	1.024	0.547	0.835			0.992778	0.00011376	0.932069			25.93	11.8	9.17	17.48	12.03	5.58521e+07	6.14811e+07	7.54104e+07	4.75782e+07	7.36389e+07	6.28128e+07
FALSE	High	Master Protein	P17544	Cyclic AMP-dependent transcription factor ATF-7 OS=Homo sapiens OX=9606 GN=ATF7 PE=1 SV=2	0.005	4.641	7	2	2	2	1	494	52.9	8.65	0	2	1.08	0.547	0.993			0.950236	0.263007	0.89686			0	0	0	0	0	2.06364e+06	2.22871e+06	2695951	1.47532e+06	1.88973e+06	1.87578e+06
FALSE	High	Master Protein	P61812	Transforming growth factor beta-2 proprotein OS=Homo sapiens OX=9606 GN=TGFB2 PE=1 SV=1	0.001	6.942	8	2	2	1	1	414	47.7	8.53	26	2	0.409	0.548				0.00186182	0.482223				0	0			0	1.50799e+06	617401	971911	532932
FALSE	High	Master Protein	P18085	ADP-ribosylation factor 4 OS=Homo sapiens OX=9606 GN=ARF4 PE=1 SV=3	0	171.912	81	12	186	7	1	180	20.5	7.14	5225	12	0.876	0.55	0.834			0.0648542	3.26659e-05	0.925049			2.94	17.94	2.39	17.62	1.28	1.34372e+08	1.20865e+08	1.43617e+08	9.87383e+07	1.0793e+08	8.7969e+07
FALSE	High	Master Protein	Q9NXR7	BRISC and BRCA1-A complex member 2 OS=Homo sapiens OX=9606 GN=BABAM2 PE=1 SV=2	0.001	8.326	4	2	11	2	1	383	43.5	5.81	88	2	0.722	0.554	0.607			0.56994	0.306983	0.641382			0	28.35	0	15.29	21.79	2.24176e+06	430073	2.04781e+06	1.58146e+06	2.67496e+06	590346
FALSE	High	Master Protein	Q92934	Bcl2-associated agonist of cell death OS=Homo sapiens OX=9606 GN=BAD PE=1 SV=3	0	12.727	41	3	7	3	1	168	18.4	7.15	21	3	0.708	0.556	0.652			0.124002	0.0933801	0.334206			27.67	13.48	6.5	30.73	5.49	7.21736e+06	3.24165e+06	4.63091e+06	6.17756e+06	7.32056e+06	5.26614e+06
FALSE	High	Master Protein	O75880	Protein SCO1 homolog, mitochondrial OS=Homo sapiens OX=9606 GN=SCO1 PE=1 SV=1	0	15.633	24	3	12	3	1	301	33.8	8.88	15	3	5.528	0.562	1.196			2.42169e-16	0.000783996	0.0660831			0	23.95	0	0		8.10115e+06	8746676	18996675	1.3327e+07	1.56843e+07	5.64251e+06
FALSE	High	Master Protein	P42677	40S ribosomal protein S27 OS=Homo sapiens OX=9606 GN=RPS27 PE=1 SV=3	0	48.996	46	5	94	2	1	84	9.5	9.45	1256	5	1.251	0.563	1.29			0.00146779	7.09342e-05	1.14743e-06			58.61	15.54	61.36	19.15	18.3	140133463	1.2257e+08	1.42328e+08	107942699	1.21889e+08	1.08771e+08
FALSE	High	Master Protein	Q15800	Methylsterol monooxygenase 1 OS=Homo sapiens OX=9606 GN=MSMO1 PE=1 SV=1	0.001	9.682	8	2	12	2	1	293	35.2	7.23	40	2	0.656	0.564	0.839			0.0877151	0.191047	0.985582			12.57	0	0.7	27.49	3.07	4.51088e+06	3.13086e+06	3.85196e+06	1334740	3.96861e+06	3.33819e+06
FALSE	High	Master Protein	P10721	Mast/stem cell growth factor receptor Kit OS=Homo sapiens OX=9606 GN=KIT PE=1 SV=1	0.001	9.552	4	3	9	2	1	976	109.8	6.98	214	3	1.306	0.564				0.770644	0.618667				0	0			0	626352	818275	625204	352439
FALSE	High	Master Protein	Q9H8H3	Methyltransferase-like protein 7A OS=Homo sapiens OX=9606 GN=METTL7A PE=1 SV=1	0	12.01	11	2	3	2	1	244	28.3	8.38	84	2	0.981	0.565	0.69			0.996267	0.43734	0.886532			14.37	0	0	26.74		1.89335e+06	1.72539e+06	356240	2.28691e+06	714177	492506
FALSE	High	Master Protein	Q15555	Microtubule-associated protein RP/EB family member 2 OS=Homo sapiens OX=9606 GN=MAPRE2 PE=1 SV=1	0.002	5.879	8	2	2	1	1	327	37	5.57	0	2	1.052	0.565	0.405			0.983508	0.247781	0.00203251			0	0	0	0	0	1.76848e+06	1.85989e+06	2.83587e+06	1.60143e+06	2965175	1.20052e+06
FALSE	High	Master Protein	Q96BW5	Phosphotriesterase-related protein OS=Homo sapiens OX=9606 GN=PTER PE=1 SV=1	0.001	9.461	9	3	17	3	1	349	39	6.52	68	3	1.255	0.565	0.746			0.573294	0.126771	0.841511			19.53	19.59	5.76	0	34.68	3.33392e+06	3.84709e+06	4899982	3.50256e+06	5.42908e+06	4.22497e+06
FALSE	High	Master Protein	P63241	Eukaryotic translation initiation factor 5A-1 OS=Homo sapiens OX=9606 GN=EIF5A PE=1 SV=2	0	367.837	83	19	488	19	1	154	16.8	5.24	12613	19	0.786	0.566	0.847			0.00103807	0.000300702	0.966665			11.75	12.67	20.63	14.33	7.53	61933868	5.00051e+07	6.03344e+07	3.46298e+07	5.77039e+07	5.73998e+07					Acetyl [N-Term]
FALSE	High	Master Protein	Q9BWE0	Replication initiator 1 OS=Homo sapiens OX=9606 GN=REPIN1 PE=1 SV=1	0	17.403	9	4	13	4	1	567	63.5	9.98	222	4	1.255	0.566	0.732			0.685703	0.16673	0.776681			22.86	11.27	5.02	6.56	10.97	2.13382e+06	2.86739e+06	3.25839e+06	2.60051e+06	5499672	4.09373e+06
FALSE	High	Master Protein	Q9H8T0	AKT-interacting protein OS=Homo sapiens OX=9606 GN=AKTIP PE=1 SV=1	0.001	8.957	8	1	6	1	1	292	33.1	9.31	95	1	1.256	0.567	0.749			0.787837	0.357074	0.849223			0	0	0	0	0	1.78572e+06	2.24265e+06	2.41845e+06	1.37088e+06	5.49183e+06	4.11474e+06
FALSE	High	Master Protein	Q9BSB4	Autophagy-related protein 101 OS=Homo sapiens OX=9606 GN=ATG101 PE=1 SV=1	0.001	10.776	8	1	8	1	1	218	25	6.15	32	1	0.83	0.568	1			0.853276	0.456475	0.901455			0	0	0		0	777428	645527	1.41406e+06	803323	918452	918794
FALSE	High	Master Protein	Q9H9H4	Vacuolar protein sorting-associated protein 37B OS=Homo sapiens OX=9606 GN=VPS37B PE=1 SV=1	0.006	4.458	6	1	3	1	1	285	31.3	7.34	26	1	0.84	0.568	0.897			0.845515	0.465645	0.96147			0	0	0	0	0	964319	809893	1.25075e+06	710204	1.65175e+06	1.4823e+06
FALSE	High	Master Protein	P61966	AP-1 complex subunit sigma-1A OS=Homo sapiens OX=9606 GN=AP1S1 PE=1 SV=1	0	19.961	16	2	12	2	1	158	18.7	5.73	745	2	0.819	0.569	0.79			0.834877	0.343226	0.94145			0	0	0	0	0	1.9427e+06	1.59124e+06	2.1382e+06	1216767	2105170	1.66392e+06
FALSE	High	Master Protein	P11047	Laminin subunit gamma-1 OS=Homo sapiens OX=9606 GN=LAMC1 PE=1 SV=3	0	40.607	7	6	24	6	1	1609	177.5	5.12	141	6	1.741	0.57	0.664			0.17716	0.448091	0.803714			63.72	0	1.45	11.1	22.22	603280	1.09432e+06	1.71364e+06	318834	1.16339e+06	775749
FALSE	High	Master Protein	P10398	Serine/threonine-protein kinase A-Raf OS=Homo sapiens OX=9606 GN=ARAF PE=1 SV=2	0.001	8.747	2	1	9	1	1	606	67.5	9.01	69	1	1.079	0.572	0.716			0.957373	0.280564	0.900768			26.95	0	0	3.7	0	2.18588e+06	2.5429e+06	1491311	2.90393e+06	1.76906e+06	1.2666e+06
FALSE	High	Master Protein	Q9Y287	Integral membrane protein 2B OS=Homo sapiens OX=9606 GN=ITM2B PE=1 SV=1	0.005	4.92	4	1	4	1	1	266	30.3	5.14	57	1	0.721	0.576	0.846			0.583809	0.465652	0.997799			0	0	0	0	0	2.3722e+06	1709361	1.41986e+06	817544	943444	797977
FALSE	High	Master Protein	P68036	Ubiquitin-conjugating enzyme E2 L3 OS=Homo sapiens OX=9606 GN=UBE2L3 PE=1 SV=1	0	77.48	70	6	64	6	1	154	17.9	8.51	1005	6	0.914	0.576	0.654			0.535314	0.00239998	0.00777389			8.44	23.1	24.49	3.6	45.28	5.89568e+07	3.07496e+07	1.97785e+07	1.56618e+07	59193956	31283080
FALSE	High	Master Protein	P30046	D-dopachrome decarboxylase OS=Homo sapiens OX=9606 GN=DDT PE=1 SV=3	0	37.281	50	5	37	5	1	118	12.7	7.3	668	5	0.963	0.58	0.875			0.94935	0.0025289	0.969385			0	0	0	0	0	15347149	14771759	20242380	11735108	18845478	16486377
FALSE	High	Master Protein	Q01970	1-phosphatidylinositol 4,5-bisphosphate phosphodiesterase beta-3 OS=Homo sapiens OX=9606 GN=PLCB3 PE=1 SV=2	0	29.351	9	7	23	7	1	1234	138.7	5.9	200	7	1.919	0.58	0.95			8.88336e-09	0.0683847	0.887254			39.19	11.77	27.69	81.91	65.06	1.13279e+07	2.04681e+07	1.27223e+07	4.61271e+06	9.92251e+06	1.19714e+07
FALSE	High	Master Protein	P46109	Crk-like protein OS=Homo sapiens OX=9606 GN=CRKL PE=1 SV=1	0	43.244	31	4	49	4	1	303	33.8	6.74	793	4	0.902	0.581	0.923			0.787837	0.0956436	0.913994			10.6	11.17	7.28	19.59	16.51	1.0205e+07	8.7425e+06	9.3935e+06	6.92447e+06	1.30755e+07	1.03187e+07
FALSE	High	Master Protein	Q9Y2C4	Nuclease EXOG, mitochondrial OS=Homo sapiens OX=9606 GN=EXOG PE=1 SV=2	0.003	5.326	3	1	10	1	1	368	41.1	8.27	74	1	0.92	0.581	0.865			0.957373	0.550185	0.994867			0	0	0	0	0	1.34296e+06	1.23558e+06	1141085	662785	1.76522e+06	1.52627e+06
FALSE	High	Master Protein	O75718	Cartilage-associated protein OS=Homo sapiens OX=9606 GN=CRTAP PE=1 SV=1	0.001	7.646	4	1	5	1	1	401	46.5	5.73	209	1	0.659	0.583	0.51			0.176973	0.318483	0.0695743			0	0	0	0	0	3.27154e+06	2157049	2.75694e+06	1607729	3.19331e+06	1629652
FALSE	High	Master Protein	Q8NDI1	EH domain-binding protein 1 OS=Homo sapiens OX=9606 GN=EHBP1 PE=1 SV=3	0.001	10.377	3	2	12	2	1	1231	139.9	5.35	108	2	0.888	0.584	0.499			0.932556	0.398781	0.084576			0	0	0	0	0	1.51806e+06	1348078	2.25927e+06	1.31871e+06	2.58297e+06	1.29016e+06
FALSE	High	Master Protein	Q86XL3	Ankyrin repeat and LEM domain-containing protein 2 OS=Homo sapiens OX=9606 GN=ANKLE2 PE=1 SV=4	0	33.324	13	5	26	5	1	938	104.1	7.09	222	5	0.658	0.587	0.576			0.379778	0.276628	0.228354			44.82	0	7.13	12.95	10.04	2.26096e+06	1.72205e+06	2.61612e+06	2.45803e+06	3.12099e+06	1782498
FALSE	High	Master Protein	P63313	Thymosin beta-10 OS=Homo sapiens OX=9606 GN=TMSB10 PE=1 SV=2	0	116.573	91	7	269	7	1	44	5	5.36	4738	7	0.859	0.587	0.887			0.00247893	1.40774e-05	0.989025			8.22	13.54	19.88	9.79	14.13	1.29907e+09	1.30377e+09	1.48633e+09	1.39024e+09	1.24804e+09	1.20161e+09					Acetyl [N-Term]
FALSE	High	Master Protein	Q15907	Ras-related protein Rab-11B OS=Homo sapiens OX=9606 GN=RAB11B PE=1 SV=4	0	132.756	70	18	177	3	1	218	24.5	5.94	2903	18	0.881	0.587	0.785			0.730496	0.115242	0.910517			0	0	9.44	17.52	33.5	9951821	7298110	9.7181e+06	5.30705e+06	9.38399e+06	6.72263e+06					Acetyl [N-Term]
FALSE	High	Master Protein	P42574	Caspase-3 OS=Homo sapiens OX=9606 GN=CASP3 PE=1 SV=2	0	27.059	33	5	23	4	1	277	31.6	6.54	460	5	0.854	0.589	0.797			0.473686	0.00484918	0.89686			5.11	1.25	0.5	38.49	3.34	1.6061e+07	1.12515e+07	19490137	9.58014e+06	1.71278e+07	1.85867e+07
FALSE	High	Master Protein	O75746	Calcium-binding mitochondrial carrier protein Aralar1 OS=Homo sapiens OX=9606 GN=SLC25A12 PE=1 SV=2	0	61.123	22	12	60	5	1	678	74.7	8.38	1066	12	0.977	0.59	0.86			0.990113	0.170035	0.999247			11.57	6.72	3.28	9.7	5.42	5.31177e+06	5.21893e+06	6.05633e+06	4.6274e+06	3.0876e+06	3.14534e+06
FALSE	High	Master Protein	Q96AT9	Ribulose-phosphate 3-epimerase OS=Homo sapiens OX=9606 GN=RPE PE=1 SV=1	0	34.624	36	4	38	4	1	228	24.9	5.58	1292	4	1.389	0.59	0.996			0.0116987	0.0030902	0.538711			87	5.38	98.73	0.23	8.6	1.084e+07	2.91729e+07	2.85181e+07	18073903	2.4431e+07	3.33582e+07
FALSE	High	Master Protein	Q9BXW9	Fanconi anemia group D2 protein OS=Homo sapiens OX=9606 GN=FANCD2 PE=1 SV=2	0	22.554	5	3	14	3	1	1451	164	5.88	76	3	0.697	0.591	0.79			0.523315	0.465645	0.94522			0	0	0	0	0	1.64751e+06	1.14865e+06	1.82317e+06	1.07818e+06	3.06381e+06	1.23577e+06
FALSE	High	Master Protein	Q99996	A-kinase anchor protein 9 OS=Homo sapiens OX=9606 GN=AKAP9 PE=1 SV=4	0	14.871	2	4	11	4	1	3907	452.7	4.98	119	4	1.201	0.591	0.786			0.847278	0.536028	0.937311			0	5.36	25.91	15.52	30.1	676879	1.55024e+06	1.3756e+06	804495	2.25188e+06	1.80571e+06
FALSE	High	Master Protein	O75348	V-type proton ATPase subunit G 1 OS=Homo sapiens OX=9606 GN=ATP6V1G1 PE=1 SV=3	0	46.546	57	5	33	5	1	118	13.7	8.79	991	5	0.966	0.593	1.002			0.95381	0.00608172	0.559496			22.12	3.61	13.48	21.77	7	2.00469e+07	1.94405e+07	33702534	2.2048e+07	1.84402e+07	2.47336e+07					Acetyl [N-Term]
FALSE	High	Master Protein	Q15642	Cdc42-interacting protein 4 OS=Homo sapiens OX=9606 GN=TRIP10 PE=1 SV=3	0	30.429	9	4	13	4	1	601	68.3	5.73	171	4	0.855	0.596	0.783			0.801753	0.196338	0.911523			17.94	4.46	6.98	24.66	2.7	3.97318e+06	3.69277e+06	5.84726e+06	3.57963e+06	7.26482e+06	5.86817e+06
FALSE	High	Master Protein	Q15427	Splicing factor 3B subunit 4 OS=Homo sapiens OX=9606 GN=SF3B4 PE=1 SV=1	0	100.397	18	9	64	9	1	424	44.4	8.56	1550	9	1.004	0.596	0.752			0.987309	0.00156768	0.573799			29.47	2.03	12.75	40.26	13.31	42025477	36845034	4.13113e+07	2.06523e+07	40380230	2.99599e+07					Acetyl [N-Term]
FALSE	High	Master Protein	Q9BYN0	Sulfiredoxin-1 OS=Homo sapiens OX=9606 GN=SRXN1 PE=1 SV=2	0.002	5.587	18	1	2	1	1	137	14.3	8.19	0	1	0.01	0.597	100			2.42169e-16	0.452127	2.73413e-16				0		0	0	2.48771e+06		2232587	1.33178e+06		1.2382e+06
FALSE	High	Master Protein	Q8N3R9	MAGUK p55 subfamily member 5 OS=Homo sapiens OX=9606 GN=MPP5 PE=1 SV=3	0	12.661	7	4	8	4	1	675	77.2	6.14	128	4	0.895	0.597	0.561			0.822144	0.149607	0.0186105			6.27	2.3	20.6	4.29	2.83	7.80686e+06	6.87225e+06	7.71351e+06	4.66859e+06	9.595e+06	5.74545e+06
FALSE	High	Master Protein	Q06323	Proteasome activator complex subunit 1 OS=Homo sapiens OX=9606 GN=PSME1 PE=1 SV=1	0	82.125	43	10	119	10	1	249	28.7	6.02	1523	10	1.002	0.597	0.795			0.983508	0.000182725	0.655569			9.35	11.61	8.58	8.12	37.6	1.32593e+08	1.25054e+08	1.58679e+08	1.33315e+08	2.22372e+08	1.78267e+08
FALSE	High	Master Protein	P09012	U1 small nuclear ribonucleoprotein A OS=Homo sapiens OX=9606 GN=SNRPA PE=1 SV=3	0	48.445	25	5	36	4	1	282	31.3	9.83	429	5	0.994	0.6	0.794			0.994629	0.00341539	0.89396			8.1	20.99	4.77	31.94	19.03	2.05807e+07	2.05366e+07	2.74447e+07	2.13699e+07	2.62664e+07	2.15787e+07					Acetyl [N-Term]
FALSE	High	Master Protein	P17931	Galectin-3 OS=Homo sapiens OX=9606 GN=LGALS3 PE=1 SV=5	0	164.626	45	12	263	12	1	250	26.1	8.56	4691	12	1.018	0.6	0.789			0.997246	4.17849e-05	0.532309			16.16	14.52	11.05	17.4	18.03	6.0976e+08	5.95308e+08	8.75013e+08	5.23904e+08	1.74547e+09	1.35786e+09
FALSE	High	Master Protein	O15047	Histone-lysine N-methyltransferase SETD1A OS=Homo sapiens OX=9606 GN=SETD1A PE=1 SV=3	0.001	10.673	3	3	10	3	1	1707	185.9	5.14	48	3	1.191	0.601	0.683			0.77173	0.570616	0.591361			31.56	38.72	25.19	14.89	5.51	5.28731e+06	1.26411e+06	1.41777e+06	1.17737e+06	1.39465e+06	6.90038e+06
FALSE	High	Master Protein	Q8IYB1	Protein MB21D2 OS=Homo sapiens OX=9606 GN=MB21D2 PE=1 SV=3	0	12.86	8	2	9	2	1	491	55.8	7.03	43	2	1.022	0.605	0.987			0.988599	0.296743	0.879091			7.83	0	7.05	59.66		3575053	3.64846e+06	3.86608e+06	1.5667e+06	3.36824e+06	3.35464e+06
FALSE	High	Master Protein	Q92889	DNA repair endonuclease XPF OS=Homo sapiens OX=9606 GN=ERCC4 PE=1 SV=3	0.004	5.127	1	1	2	1	1	916	104.4	6.93	35	1	0.715	0.606	0.669			0.579787	0.678886	0.822249			0	0	0		0	855829	612118	788857	477662	960634	642540
FALSE	High	Master Protein	Q2TAL8	Glutamine-rich protein 1 OS=Homo sapiens OX=9606 GN=QRICH1 PE=1 SV=1	0	68.354	17	9	47	9	1	776	86.4	5.87	882	9	0.99	0.606	0.908			0.992331	0.00950346	0.911523			13.14	11.32	3.22	5.47	15.11	2.02502e+07	19452778	2.43485e+07	1.55471e+07	20432999	20372312					Acetyl [N-Term]
FALSE	High	Master Protein	O95372	Acyl-protein thioesterase 2 OS=Homo sapiens OX=9606 GN=LYPLA2 PE=1 SV=1	0	21.725	22	3	17	3	1	231	24.7	7.23	501	3	0.899	0.609	0.77			0.763993	0.00860645	0.807313			2.79	1.5	5.57	13.04	14.92	18118773	1.63074e+07	21658573	13205814	20798933	15968004
FALSE	High	Master Protein	Q9BYX7	Putative beta-actin-like protein 3 OS=Homo sapiens OX=9606 GN=POTEKP PE=5 SV=1	0	116.237	36	10	337	3	1	375	42	6.33	10646	10	1.067	0.609	0.606			0.872895	0.0103341	0.00686312			0	0	0	0	0	30596058	3.2632e+07	33059429	2.01481e+07	28243735	1.71198e+07
FALSE	High	Master Protein	Q13887	Krueppel-like factor 5 OS=Homo sapiens OX=9606 GN=KLF5 PE=1 SV=2	0	21.821	12	2	25	2	1	457	50.8	8.6	265	2	0.866	0.61	0.876			0.854285	0.299854	0.968878			0	0	31.33	0	0	3.39995e+06	1.49614e+06	4421544	2.21909e+06	5.38583e+06	4.90177e+06
FALSE	High	Master Protein	Q99873	Protein arginine N-methyltransferase 1 OS=Homo sapiens OX=9606 GN=PRMT1 PE=1 SV=3	0	167.374	54	17	156	17	1	371	42.4	5.35	3278	17	1.037	0.61	1.001			0.939392	0.000150774	0.348085			16.78	10.72	30.15	26.8	33.83	1.87969e+08	1.91522e+08	2.26959e+08	1.63516e+08	2.34733e+08	2.46109e+08
FALSE	High	Master Protein	Q86UA1	Pre-mRNA-processing factor 39 OS=Homo sapiens OX=9606 GN=PRPF39 PE=1 SV=3	0.002	6.089	2	1	5	1	1	669	78.4	5.4	17	1	1.106	0.61	0.849			0.939664	0.482198	0.999588			0	0	0	0	0	1.52242e+06	1683102	2146960	1.30882e+06	1650406	1.40091e+06
FALSE	High	Master Protein	Q969S9	Ribosome-releasing factor 2, mitochondrial OS=Homo sapiens OX=9606 GN=GFM2 PE=1 SV=1	0	30.41	14	5	21	5	1	779	86.5	6.51	485	5	1.047	0.611	0.712			0.983059	0.166858	0.708045			17.74	19.97	12.89	48.36	2.13	7.26704e+06	8568592	9.82153e+06	6.5797e+06	8.62969e+06	6.46459e+06
FALSE	High	Master Protein	Q9Y6D6	Brefeldin A-inhibited guanine nucleotide-exchange protein 1 OS=Homo sapiens OX=9606 GN=ARFGEF1 PE=1 SV=2	0.001	9.352	2	2	8	1	1	1849	208.6	5.85	79	2	0.866	0.612	0.687			0.907473	0.570616	0.874986			0	0	0	0	0	1.13684e+06	984661	1.30615e+06	799615	1.72813e+06	1.18805e+06
FALSE	High	Master Protein	P49841	Glycogen synthase kinase-3 beta OS=Homo sapiens OX=9606 GN=GSK3B PE=1 SV=2	0	13.191	20	3	11	3	1	420	46.7	8.78	29	3	1.038	0.612	0.974			0.975954	0.260899	0.849223			2.5	4.77	10.33	0	11.21	4.06546e+06	4.4106e+06	5.37388e+06	4.43468e+06	4.81543e+06	4.62248e+06
FALSE	High	Master Protein	Q08AM6	Protein VAC14 homolog OS=Homo sapiens OX=9606 GN=VAC14 PE=1 SV=1	0.001	10.504	4	2	4	2	1	782	87.9	6.13	18	2	0.75	0.614	0.584			0.512407	0.382634	0.0551435			0	0	11.83	25.57	88.93	1.60094e+06	3.79468e+06	4.21317e+06	928938	5.84983e+06	3641684
FALSE	High	Master Protein	P21266	Glutathione S-transferase Mu 3 OS=Homo sapiens OX=9606 GN=GSTM3 PE=1 SV=3	0	81.708	47	13	81	13	1	225	26.5	5.54	1598	13	0.996	0.614	0.857			0.969524	0.00487229	0.985582			11.21	14.01	17.32	17.35	23.93	8.68054e+07	8.97644e+07	1.11718e+08	7.97004e+07	1.37391e+08	1.19357e+08
FALSE	High	Master Protein	Q8IVD9	NudC domain-containing protein 3 OS=Homo sapiens OX=9606 GN=NUDCD3 PE=1 SV=3	0	35.694	32	6	18	6	1	361	40.8	5.25	67	6	1.108	0.614	0.907			0.853822	0.0881216	0.92566			14.24	22.21	5.33	14.22	11.22	7.70526e+06	1.35095e+07	1.31345e+07	6.18447e+06	1.35595e+07	1.46921e+07
FALSE	High	Master Protein	Q13325	Interferon-induced protein with tetratricopeptide repeats 5 OS=Homo sapiens OX=9606 GN=IFIT5 PE=1 SV=1	0	17.988	7	2	8	2	1	482	55.8	7.4	111	2	1.123	0.614	0.835			0.84059	0.270801	0.974917			45.69	17.61	7.16	4.08	6.3	3793254	4.8357e+06	5.5746e+06	3.98327e+06	3.79705e+06	3.25538e+06
FALSE	High	Master Protein	Q9BZV1	UBX domain-containing protein 6 OS=Homo sapiens OX=9606 GN=UBXN6 PE=1 SV=1	0.001	9.297	9	2	3	2	1	441	49.7	6.89	34	2	1.201	0.614	0.95			0.83169	0.411769	0.89686			8.51	0	17.95	0	0	1.83325e+06	2.2465e+06	3.05962e+06	1.87788e+06	4.56909e+06	4.67667e+06
FALSE	High	Master Protein	Q13535	Serine/threonine-protein kinase ATR OS=Homo sapiens OX=9606 GN=ATR PE=1 SV=3	0.001	8.327	1	2	10	2	1	2644	301.2	7.43	43	2	1.593	0.614	1.141			0.256017	0.601731	0.730275			0	0	0		0	710222	1.13154e+06	1.22726e+06	753637	700969	800081
FALSE	High	Master Protein	Q6ZW49	PAX-interacting protein 1 OS=Homo sapiens OX=9606 GN=PAXIP1 PE=1 SV=2	0.004	5.139	1	1	1	1	1	1069	121.3	6.7	25	1	0.548	0.615	0.596			0.101975	0.594788	0.612679			0	0	0	0		1.80274e+06	988367	1.31801e+06	809989	1.63123e+06	972531
FALSE	High	Master Protein	Q9UNN8	Endothelial protein C receptor OS=Homo sapiens OX=9606 GN=PROCR PE=1 SV=1	0	23.445	21	4	36	4	1	238	26.7	7.18	697	4	1.11	0.615	0.688			0.674097	0.00941388	0.117489			5.4	12.56	6.85	7.01	18.82	2.44797e+07	28237958	3.21551e+07	2.42133e+07	3.59362e+07	2.45534e+07
FALSE	High	Master Protein	Q92547	DNA topoisomerase 2-binding protein 1 OS=Homo sapiens OX=9606 GN=TOPBP1 PE=1 SV=3	0.001	9.71	3	2	5	2	1	1522	170.6	6.96	13	2	100	0.615				2.42169e-16	0.517294					0					939624	1.9726e+06	1.21401e+06
FALSE	High	Master Protein	P20337	Ras-related protein Rab-3B OS=Homo sapiens OX=9606 GN=RAB3B PE=1 SV=2	0	60.737	37	6	58	5	1	219	24.7	5.02	1141	6	1.095	0.617	0.723			0.862042	0.0933801	0.750415			36.88	23.59	9.82	68.86	7.71	9.96712e+06	1.24351e+07	8.74394e+06	1.04973e+07	9.49381e+06	4.93667e+06
FALSE	High	Master Protein	Q6P1Q9	tRNA N(3)-methylcytidine methyltransferase METTL2B OS=Homo sapiens OX=9606 GN=METTL2B PE=1 SV=3	0.002	6.017	8	2	12	1	1	378	43.4	5.86	52	2	1.06	0.618	0.679			0.984895	0.694471	0.870328			0	0	0	0	0	570999	605093	795456	491574	612364	416072
FALSE	High	Master Protein	Q8WW01	tRNA-splicing endonuclease subunit Sen15 OS=Homo sapiens OX=9606 GN=TSEN15 PE=1 SV=1	0.005	4.595	13	1	1	1	1	171	18.6	4.58	19	1	0.694	0.62	1.048			0.480514	0.549898	0.838849			0	0	0	0	0	1.19468e+06	829468	1.75422e+06	1.0876e+06	1.69021e+06	1.77104e+06
FALSE	High	Master Protein	Q7L2H7	Eukaryotic translation initiation factor 3 subunit M OS=Homo sapiens OX=9606 GN=EIF3M PE=1 SV=1	0	115.665	46	14	88	14	1	374	42.5	5.63	2199	14	0.935	0.621	0.842			0.550629	0.00691226	0.94522			10.28	11.83	9.16	9.67	11.98	112767051	9.89183e+07	1.00945e+08	6.84333e+07	8.89635e+07	7.73534e+07					Acetyl [N-Term]
FALSE	High	Master Protein	P21359	Neurofibromin OS=Homo sapiens OX=9606 GN=NF1 PE=1 SV=2	0.004	4.983	0	1	3	1	1	2839	319.2	7.39	97	1	1.445	0.621	0.01			0.55318	0.674567	2.73413e-16			0	0		0	0	552106	797579	965247	599073	633783
FALSE	High	Master Protein	O60508	Pre-mRNA-processing factor 17 OS=Homo sapiens OX=9606 GN=CDC40 PE=1 SV=1	0	20.574	12	4	16	4	1	579	65.5	7.06	127	4	0.798	0.624	0.771			0.526141	0.324534	0.902095			28.66	2.9	22.43	2.01	6.34	4.90807e+06	3.89627e+06	4.85522e+06	3039543	4.07154e+06	3.27131e+06
FALSE	High	Master Protein	O14896	Interferon regulatory factor 6 OS=Homo sapiens OX=9606 GN=IRF6 PE=1 SV=1	0.001	9.469	7	3	8	3	1	467	53.1	5.33	32	3	0.979	0.624	1.211			0.996267	0.564682	0.542058			12.42	6.77	5.61	47.05	0	1.65601e+06	2.28301e+06	2.52483e+06	1.26896e+06	2.03992e+06	1.37782e+06
FALSE	High	Master Protein	P61088	Ubiquitin-conjugating enzyme E2 N OS=Homo sapiens OX=9606 GN=UBE2N PE=1 SV=1	0	159.913	80	9	129	9	1	152	17.1	6.57	2700	9	0.992	0.624	0.822			0.95381	0.00438113	0.902095			11.19	7.91	8.43	2.4	6.77	1.11599e+08	1.14126e+08	1.40394e+08	9.23675e+07	1.30794e+08	1.13335e+08
FALSE	High	Master Protein	Q63ZY3	KN motif and ankyrin repeat domain-containing protein 2 OS=Homo sapiens OX=9606 GN=KANK2 PE=1 SV=1	0.001	6.811	2	2	3	2	1	851	91.1	5.63	41	2	1.016	0.624	1.437			0.996267	0.549898	0.197998			58.02	0	8.13	0	12.66	1.38075e+06	1399153	1.40582e+06	1.85735e+06	1.18065e+06	1684053
FALSE	High	Master Protein	Q96ED9	Protein Hook homolog 2 OS=Homo sapiens OX=9606 GN=HOOK2 PE=1 SV=3	0	14.815	7	3	8	3	1	719	83.2	5.47	37	3	1.064	0.624	0.943			0.9377	0.299959	0.886695			22	15.81	20.69	12.9	30.22	4256950	4.59246e+06	5.43046e+06	3.66912e+06	6.33596e+06	6.17812e+06
FALSE	High	Master Protein	Q96ST3	Paired amphipathic helix protein Sin3a OS=Homo sapiens OX=9606 GN=SIN3A PE=1 SV=2	0	27.639	7	6	33	6	1	1273	145.1	7.25	264	6	1.065	0.624	0.738			0.926754	0.0203083	0.726579			13.96	16.35	4.16	22.75	9.68	1.62941e+07	9.46593e+06	2.30088e+07	7.75282e+06	11813006	9.65275e+06
FALSE	High	Master Protein	Q9UL33	Trafficking protein particle complex subunit 2-like protein OS=Homo sapiens OX=9606 GN=TRAPPC2L PE=1 SV=1	0.005	4.85	6	1	3	1	1	140	16.1	6.77	39	1	0.889	0.625	0.61			0.924607	0.639791	0.649215			0	0	0	0	0	1.32168e+06	1.1747e+06	1.20925e+06	755713	1.30657e+06	797570					Acetyl [N-Term]
FALSE	High	Master Protein	Q9UEW8	STE20/SPS1-related proline-alanine-rich protein kinase OS=Homo sapiens OX=9606 GN=STK39 PE=1 SV=3	0.005	4.539	5	1	1	1	1	545	59.4	6.29	0	1	0.819	0.626	0.667			0.829641	0.465499	0.6214			0	0	0	0	0	1.39138e+06	1.13935e+06	3.00766e+06	1.88287e+06	3447613	2.29855e+06
FALSE	High	Master Protein	Q8N9N5	Protein BANP OS=Homo sapiens OX=9606 GN=BANP PE=1 SV=3	0.001	6.302	2	1	5	1	1	519	56.5	5.49	128	1	1.172	0.627	1.134			0.881313	0.622095	0.723573			0	0	0	0	0	871368	1.02092e+06	1.41898e+06	890345	1.22309e+06	1.3864e+06
FALSE	High	Master Protein	P78346	Ribonuclease P protein subunit p30 OS=Homo sapiens OX=9606 GN=RPP30 PE=1 SV=1	0	27.145	22	4	13	4	1	268	29.3	8.91	390	4	0.845	0.628	0.8			0.611302	0.264877	0.937311			12.51	11.55	3.95	16.68	2.05	6.11802e+06	6.5284e+06	7.46577e+06	6.58228e+06	7.82175e+06	6.12371e+06					Acetyl [N-Term]
FALSE	High	Master Protein	Q9H840	Gem-associated protein 7 OS=Homo sapiens OX=9606 GN=GEMIN7 PE=1 SV=1	0	41.049	46	2	23	2	1	131	14.5	7.4	749	2	0.858	0.628	0.935			0.894982	0.469058	0.928844			0	14.9	47.39	0	34.28	2.09083e+06	1.73316e+06	2.77289e+06	1718352	2.2694e+06	1.98931e+06
FALSE	High	Master Protein	Q99653	Calcineurin B homologous protein 1 OS=Homo sapiens OX=9606 GN=CHP1 PE=1 SV=3	0	32.766	48	7	26	7	1	195	22.4	5.1	163	7	0.836	0.629	0.787			0.400224	0.0422947	0.886532			19.28	2.48	5.06	30.58	38.73	1.30663e+07	9.63558e+06	1.55145e+07	9.68529e+06	1.88832e+07	1.40384e+07
FALSE	High	Master Protein	Q9BWJ5	Splicing factor 3B subunit 5 OS=Homo sapiens OX=9606 GN=SF3B5 PE=1 SV=1	0	38.249	87	4	32	4	1	86	10.1	6.35	300	4	1.077	0.629	0.853			0.82153	0.00942093	0.9697			23.01	11.51	3.13	17.78	4.78	5.87595e+07	66853399	8.74499e+07	8.631e+07	8.69393e+07	7.28854e+07					Acetyl [N-Term]
FALSE	High	Master Protein	Q9ULV0	Unconventional myosin-Vb OS=Homo sapiens OX=9606 GN=MYO5B PE=1 SV=3	0	28.511	5	6	14	5	1	1848	213.5	7.2	207	6	1.461	0.629	0.959			0.266073	0.348995	0.902095			59.23	7.64	18.96	25.3	11.29	1.88906e+06	3.44069e+06	4.06114e+06	3.91963e+06	3.40735e+06	3.23671e+06
FALSE	High	Master Protein	Q05682	Caldesmon OS=Homo sapiens OX=9606 GN=CALD1 PE=1 SV=3	0.004	5.143	3	1	4	1	1	793	93.2	5.66	29	1	1.159	0.63				0.897085	0.722469				0	0		0	0	1.50514e+06	1744457	713096	449061
FALSE	High	Master Protein	P79522	Proline-rich protein 3 OS=Homo sapiens OX=9606 GN=PRR3 PE=1 SV=2	0.001	9.294	21	2	4	2	1	188	20.6	9.83	27	2	1.348	0.63	0.761			0.642908	0.398781	0.925049			31.85	65.15	0	0	8.4	1.16703e+06	1.51394e+06	3.45195e+06	1.87374e+06	1.30651e+06	597255
FALSE	High	Master Protein	Q9Y547	Intraflagellar transport protein 25 homolog OS=Homo sapiens OX=9606 GN=HSPB11 PE=1 SV=1	0	13.228	28	2	11	2	1	144	16.3	5.03	205	2	0.852	0.631	0.909			0.534242	0.133851	0.911523			25.61	13.15	10.16	37.27	0	10535179	8.90147e+06	1.15707e+07	7379071	18797662	17171452
FALSE	High	Master Protein	Q8IWA5	Choline transporter-like protein 2 OS=Homo sapiens OX=9606 GN=SLC44A2 PE=1 SV=3	0	14.389	7	5	11	5	1	706	80.1	8.57	134	5	1.06	0.631	0.726			0.960435	0.207452	0.690083			22.96	0.79	8.57	4.62	0.55	7.08554e+06	7.35245e+06	9887255	7.23907e+06	1.17223e+07	8.59108e+06
FALSE	High	Master Protein	O00161	Synaptosomal-associated protein 23 OS=Homo sapiens OX=9606 GN=SNAP23 PE=1 SV=1	0	52.135	42	7	61	7	1	211	23.3	5.01	145	7	1.221	0.631	0.858			0.373853	0.0202463	0.999978			14.34	13.48	20.4	35.26	26.68	1.49615e+07	1.48076e+07	1.94558e+07	1.36522e+07	2.09602e+07	1.66708e+07					Acetyl [N-Term]
FALSE	High	Master Protein	P20338	Ras-related protein Rab-4A OS=Homo sapiens OX=9606 GN=RAB4A PE=1 SV=3	0	19.927	17	3	35	2	1	218	24.4	6.07	766	3	0.992	0.632	0.791			0.999464	0.595831	0.948672			0	0	0	0	0	1.43206e+06	1.42057e+06	1.85248e+06	1171131	1.86286e+06	1.47274e+06
FALSE	High	Master Protein	Q13042	Cell division cycle protein 16 homolog OS=Homo sapiens OX=9606 GN=CDC16 PE=1 SV=2	0	31.092	14	5	15	5	1	620	71.6	5.85	102	5	0.688	0.633	0.304			0.0763961	0.168553	1.38802e-13			19.96	12.48	0	9.41	4.87	5.41145e+06	5.01451e+06	1.10973e+07	6.85187e+06	7.93529e+06	3678588
FALSE	High	Master Protein	Q6NW29	RWD domain-containing protein 4 OS=Homo sapiens OX=9606 GN=RWDD4 PE=1 SV=3	0	18.766	29	2	50	2	1	188	21.2	5.31	27	2	0.749	0.633	0.923			0.462802	0.375094	0.939935			16.84	0	0	60.61	33.03	3.75329e+06	2.23882e+06	4.31786e+06	2.87058e+06	2.28519e+06	1.77459e+06
FALSE	High	Master Protein	Q96JP5	E3 ubiquitin-protein ligase ZFP91 OS=Homo sapiens OX=9606 GN=ZFP91 PE=1 SV=1	0	21.127	8	2	21	2	1	570	63.4	7.36	17	2	1.038	0.633	1.006			0.986354	0.522663	0.879091			11.41	14.27	3.65	30.42	0	1.84609e+06	1.96253e+06	2.47358e+06	2.36979e+06	2.31957e+06	2.34343e+06
FALSE	High	Master Protein	O94822	E3 ubiquitin-protein ligase listerin OS=Homo sapiens OX=9606 GN=LTN1 PE=1 SV=6	0	18.024	3	3	13	3	1	1766	200.4	6.25	57	3	0.965	0.634	1.205			0.992778	0.573886	0.462697			35.25	6.47	7.08	22.76	0.02	1859688	1.89025e+06	2.43669e+06	1.58919e+06	1.89346e+06	2.24804e+06
FALSE	High	Master Protein	Q7Z5L9	Interferon regulatory factor 2-binding protein 2 OS=Homo sapiens OX=9606 GN=IRF2BP2 PE=1 SV=2	0	38.356	17	5	26	5	1	587	61	8.69	179	5	1.063	0.634	0.696			0.959851	0.388748	0.718484			5.72	19.49	14	43.15	37.58	3.69254e+06	2.8981e+06	4.09561e+06	1.836e+06	4764497	3.17206e+06
FALSE	High	Master Protein	Q9UHB9	Signal recognition particle subunit SRP68 OS=Homo sapiens OX=9606 GN=SRP68 PE=1 SV=2	0	135.684	37	15	99	15	1	627	70.7	8.56	1410	15	1.044	0.635	0.809			0.950236	0.0140714	0.879091			29.82	9.55	10.44	18.08	27.9	4.9405e+07	5.79099e+07	6.77851e+07	5.43289e+07	7.74681e+07	6.12366e+07
FALSE	High	Master Protein	Q5ZPR3	CD276 antigen OS=Homo sapiens OX=9606 GN=CD276 PE=1 SV=1	0	40.947	21	4	25	4	1	534	57.2	4.91	1014	4	0.935	0.636	0.806			0.872895	0.0820194	0.922653			30.96	8.08	15.82	8.13	4.17	1.21326e+07	9.74605e+06	1.2918e+07	8.41673e+06	9900299	9.9142e+06
FALSE	High	Master Protein	P0DN76	Splicing factor U2AF 35 kDa subunit-like protein OS=Homo sapiens OX=9606 GN=U2AF1L5 PE=1 SV=1	0	90.477	56	10	107	10	1	240	27.9	8.81	3067	10	0.861	0.637	0.725			0.025852	0.00590444	0.133361			1.88	7.3	7.08	8.16	9	1.32498e+08	1.24046e+08	1.43084e+08	109152507	1.43086e+08	1.1261e+08					Acetyl [N-Term]
FALSE	High	Master Protein	Q96EY5	Multivesicular body subunit 12A OS=Homo sapiens OX=9606 GN=MVB12A PE=1 SV=1	0	14.102	12	2	13	2	1	273	28.8	8.91	452	2	0.906	0.637	0.833			0.918718	0.35633	0.979006			10.05	25.97	10.34	7.7	51.46	2.95651e+06	2.78061e+06	4.82119e+06	3.65858e+06	4.13282e+06	3.5815e+06
FALSE	High	Master Protein	Q7Z5K2	Wings apart-like protein homolog OS=Homo sapiens OX=9606 GN=WAPL PE=1 SV=1	0	31.743	7	6	21	6	1	1190	132.9	5.44	485	6	1.017	0.637	1.092			0.992778	0.341177	0.381362			3.23	3.03	20.2	26.79	17.24	5.96672e+06	4.69329e+06	5.85769e+06	3.54456e+06	5.22623e+06	5.57528e+06
FALSE	High	Master Protein	Q96GM5	SWI/SNF-related matrix-associated actin-dependent regulator of chromatin subfamily D member 1 OS=Homo sapiens OX=9606 GN=SMARCD1 PE=1 SV=2	0	14.737	7	3	12	1	1	515	58.2	9.25	168	3	1.067	0.637	0.757			0.972339	0.522914	0.926622			0	0	0	0	0	1.32578e+06	1.41422e+06	2657976	1.69262e+06	1.23491e+06	934345
FALSE	High	Master Protein	Q8IWB7	WD repeat and FYVE domain-containing protein 1 OS=Homo sapiens OX=9606 GN=WDFY1 PE=1 SV=1	0.001	7.446	7	1	3	1	1	410	46.3	7.33	34	1	1.199	0.637	0.854			0.854285	0.602509	0.999588			0	0	0	0	0	1.3219e+06	1.58484e+06	2.30431e+06	1.46838e+06	2.3188e+06	1.98116e+06
FALSE	High	Master Protein	P46934	E3 ubiquitin-protein ligase NEDD4 OS=Homo sapiens OX=9606 GN=NEDD4 PE=1 SV=4	0.001	9.848	3	2	6	1	1	1319	149	6.58	22	2	1.121	0.638	0.792			0.932446	0.672674	0.96147			0	0	0		0	869090	974216	1.15782e+06	738273	1.51897e+06	1.20257e+06
FALSE	High	Master Protein	O14561	Acyl carrier protein, mitochondrial OS=Homo sapiens OX=9606 GN=NDUFAB1 PE=1 SV=3	0	21.34	24	2	22	2	1	156	17.4	4.93	179	2	0.884	0.639	0.708			0.302703	0.00394511	0.145712			7.4	2.42	0.21	0.1	2.85	46728398	42471137	49563208	31174412	50805361	36003046
FALSE	High	Master Protein	Q9HBH0	Rho-related GTP-binding protein RhoF OS=Homo sapiens OX=9606 GN=RHOF PE=1 SV=1	0	31.334	38	5	10	5	1	211	23.6	8.65	159	5	1.243	0.639	0.789			0.462203	0.0578003	0.890592			15	21.11	10.95	3.88	20.86	8.31838e+06	9.96786e+06	1.45357e+07	1.0809e+07	1.34078e+07	1.11033e+07					Acetyl [N-Term]
FALSE	High	Master Protein	Q6PD74	Alpha- and gamma-adaptin-binding protein p34 OS=Homo sapiens OX=9606 GN=AAGAB PE=1 SV=1	0	17.483	16	3	11	3	1	315	34.6	4.64	151	3	1.28	0.639	0.936			0.425513	0.271321	0.902095			3.38	13.35	29.57	27.25	6.12	8.19679e+06	8.41232e+06	8.9833e+06	6.20025e+06	10203062	1.08884e+07
FALSE	High	Master Protein	P08727	Keratin, type I cytoskeletal 19 OS=Homo sapiens OX=9606 GN=KRT19 PE=1 SV=4	0	570.424	100	50	1192	41	1	400	44.1	5.14	25224	50	0.888	0.64	0.733			0.0281556	0.000745512	0.066569			12.11	14.45	6.17	23.71	11.72	4.39909e+09	4.21276e+09	5.98854e+09	4.122e+09	4355628618	3.28322e+09					Acetyl [N-Term]
FALSE	High	Master Protein	P25789	Proteasome subunit alpha type-4 OS=Homo sapiens OX=9606 GN=PSMA4 PE=1 SV=1	0	186.431	79	16	185	16	1	261	29.5	7.72	6447	16	0.952	0.64	0.794			0.548055	0.000745512	0.579801			13.25	11.38	6.69	10.37	21.37	307129514	3.11282e+08	3.8194e+08	2.97836e+08	3.98862e+08	3.23124e+08
FALSE	High	Master Protein	Q08722	Leukocyte surface antigen CD47 OS=Homo sapiens OX=9606 GN=CD47 PE=1 SV=1	0.001	11.42	10	3	5	3	1	323	35.2	7.21	0	3	1.48	0.641	0.664			0.0361523	0.128989	0.107389			18.44	8.99	4.2	5.42	6.4	5.18552e+06	5.95527e+06	1.18155e+07	7.89046e+06	2.06987e+07	1.42416e+07
FALSE	High	Master Protein	Q86U44	N6-adenosine-methyltransferase catalytic subunit OS=Homo sapiens OX=9606 GN=METTL3 PE=1 SV=2	0	25.265	21	5	16	5	1	580	64.4	6.42	57	5	0.839	0.642	0.97			0.606721	0.343301	0.870328			5.96	14.92	59.78	39.36	29.9	6.55063e+06	5.51821e+06	7.43196e+06	4252480	4956662	4.20601e+06
FALSE	High	Master Protein	P30041	Peroxiredoxin-6 OS=Homo sapiens OX=9606 GN=PRDX6 PE=1 SV=3	0	303.622	86	26	432	26	1	224	25	6.38	10668	26	0.87	0.643	0.848			0.00690644	0.000917681	0.911523			12.45	18.86	11.12	22.95	16.19	9.89378e+08	9.14552e+08	1.38255e+09	9.68115e+08	1366924449	1.1647e+09
FALSE	High	Master Protein	P17029	Zinc finger protein with KRAB and SCAN domains 1 OS=Homo sapiens OX=9606 GN=ZKSCAN1 PE=1 SV=3	0	21.241	8	3	12	3	1	563	63.6	7.05	154	3	1.458	0.644	1.271			0.533144	0.722078	0.474386			0	0	0	0	0	383370	558935	927746	597146	766112	973859
FALSE	High	Master Protein	P63316	Troponin C, slow skeletal and cardiac muscles OS=Homo sapiens OX=9606 GN=TNNC1 PE=1 SV=1	0	19.246	13	2	15	2	1	161	18.4	4.18	129	2	0.796	0.645	0.879			0.350465	0.361007	0.953306			5.41	0	15.19	38.25	16.22	9.22498e+06	7.37937e+06	8.95427e+06	2.90281e+06	6.77742e+06	5.93876e+06					Acetyl [N-Term]
FALSE	High	Master Protein	Q6NUQ1	RAD50-interacting protein 1 OS=Homo sapiens OX=9606 GN=RINT1 PE=1 SV=1	0.002	5.447	2	1	3	1	1	792	90.6	5.45	64	1	1.137	0.645	0.965			0.918718	0.6577	0.911523			0	0	0	0	0	1.33638e+06	1.52002e+06	1.27658e+06	823641	1517278	1.46369e+06
FALSE	High	Master Protein	Q96GG9	DCN1-like protein 1 OS=Homo sapiens OX=9606 GN=DCUN1D1 PE=1 SV=1	0	60.69	29	6	52	6	1	259	30.1	5.34	1029	6	0.995	0.646	0.903			0.996267	0.291947	0.937137			1.15	2	0	0	6.07	8.75863e+06	5.19652e+06	8.52611e+06	6713946	1.10958e+07	4.01731e+06
FALSE	High	Master Protein	P15374	Ubiquitin carboxyl-terminal hydrolase isozyme L3 OS=Homo sapiens OX=9606 GN=UCHL3 PE=1 SV=1	0	42.546	51	7	33	7	1	230	26.2	4.92	794	7	0.941	0.647	0.856			0.766907	0.0153669	0.991046			7.54	13.85	13.3	14.73	30.25	3.86588e+07	3.86643e+07	5.6382e+07	3.94684e+07	48942894	4.05218e+07
FALSE	High	Master Protein	Q5JS37	NHL repeat-containing protein 3 OS=Homo sapiens OX=9606 GN=NHLRC3 PE=2 SV=1	0	22.378	17	4	10	4	1	347	38.3	6.43	48	4	1.545	0.647	0.824			0.00686606	0.0862622	0.965672			0	0	0			6627785	1.2305e+07	1.44977e+07	8079091	1.22803e+07	2.10705e+06
FALSE	High	Master Protein	Q9BVS4	Serine/threonine-protein kinase RIO2 OS=Homo sapiens OX=9606 GN=RIOK2 PE=1 SV=2	0	17.279	8	2	21	2	1	552	63.2	5.94	98	2	0.696	0.648	1.255			0.509002	0.462616	0.585121			5.02	8.42	0	0	9.95	2.35321e+06	1.65999e+06	2664861	2.7656e+06	439828	551861
FALSE	High	Master Protein	O95551	Tyrosyl-DNA phosphodiesterase 2 OS=Homo sapiens OX=9606 GN=TDP2 PE=1 SV=1	0	18.617	10	2	24	2	1	362	40.9	5.1	479	2	0.819	0.648	0.875			0.639689	0.466126	0.985582			35.35	25.99	24.73	9.94	52.2	4.03659e+06	3.94447e+06	3.41677e+06	3.01016e+06	3.49146e+06	3.57511e+06
FALSE	High	Master Protein	P12955	Xaa-Pro dipeptidase OS=Homo sapiens OX=9606 GN=PEPD PE=1 SV=3	0	11.602	8	3	10	3	1	493	54.5	6	44	3	0.898	0.648	1.009			0.885632	0.481188	0.813081			12.88	0.34	75.37	16.43	9.59	4.96669e+06	2.99708e+06	3.84713e+06	2.28967e+06	4.70905e+06	2965405
FALSE	High	Master Protein	Q9NRF8	CTP synthase 2 OS=Homo sapiens OX=9606 GN=CTPS2 PE=1 SV=1	0	16.829	8	3	13	2	1	586	65.6	6.9	325	3	1.062	0.648	0.99			0.968656	0.442757	0.877196			0	0	0	0	0	2457274	2.60895e+06	3.42957e+06	2.22101e+06	3035521	3.00587e+06
FALSE	High	Master Protein	O95297	Myelin protein zero-like protein 1 OS=Homo sapiens OX=9606 GN=MPZL1 PE=1 SV=1	0.001	7.407	6	1	6	1	1	269	29.1	8.72	261	1	0.934	0.649	0.699			0.972778	0.720133	0.886532			0	0	0	0	0	1.10283e+06	1.02995e+06	1.0714e+06	695556	772021	539921
FALSE	High	Master Protein	Q9Y2V2	Calcium-regulated heat-stable protein 1 OS=Homo sapiens OX=9606 GN=CARHSP1 PE=1 SV=2	0	44.771	61	5	26	5	1	147	15.9	8.21	161	5	1.031	0.649	1.119			0.996267	0.240742	0.0714555			37.28	16.28	40.05	8.25	64.77	9.62951e+06	7.05613e+06	8.12694e+06	9.59984e+06	2.69546e+07	2.0592e+07					Acetyl [N-Term]
FALSE	High	Master Protein	P05388	60S acidic ribosomal protein P0 OS=Homo sapiens OX=9606 GN=RPLP0 PE=1 SV=1	0	319.461	65	21	419	21	1	317	34.3	5.97	11128	21	0.938	0.65	0.808			0.38753	0.00139094	0.720316			9.28	27.08	3.5	33.97	29.57	336696980	325819237	3.82352e+08	3.9798e+08	3.82412e+08	3.34476e+08
FALSE	High	Master Protein	P49902	Cytosolic purine 5'-nucleotidase OS=Homo sapiens OX=9606 GN=NT5C2 PE=1 SV=1	0	35.171	13	4	27	4	1	561	64.9	6.14	781	4	0.947	0.65	0.873			0.936361	0.247851	0.975881			5.24	4.47	3.79	39.37	11.21	7.34699e+06	7.90402e+06	1.02288e+07	7123904	1.53269e+07	14118638
FALSE	High	Master Protein	Q9H2U1	ATP-dependent DNA/RNA helicase DHX36 OS=Homo sapiens OX=9606 GN=DHX36 PE=1 SV=2	0	62.508	14	9	53	9	1	1008	114.7	7.68	806	9	0.975	0.65	0.94			0.972415	0.0372146	0.850661			18.43	9.61	18.11	29.84	23.98	2.15879e+07	1.7798e+07	2.15771e+07	2.2947e+07	1.8277e+07	23729802
FALSE	High	Master Protein	P43307	Translocon-associated protein subunit alpha OS=Homo sapiens OX=9606 GN=SSR1 PE=1 SV=3	0	47.061	21	5	67	5	1	286	32.2	4.49	1572	5	1.082	0.651	0.696			0.766907	0.0233615	0.0494636			36.25	7.06	5.08	35.98	13.32	7.5991e+07	6.89394e+07	7.92992e+07	5.87385e+07	7.79231e+07	6.7574e+07
FALSE	High	Master Protein	Q6RW13	Type-1 angiotensin II receptor-associated protein OS=Homo sapiens OX=9606 GN=AGTRAP PE=1 SV=1	0	20.172	25	2	16	2	1	159	17.4	6.14	743	2	1.133	0.651	0.705			0.825241	0.402245	0.662179			1.77	1.39	18.52	2.91	37.76	4.40553e+06	4.94786e+06	5.72654e+06	3.77658e+06	5.9362e+06	3.62135e+06
FALSE	High	Master Protein	Q9NRX4	14 kDa phosphohistidine phosphatase OS=Homo sapiens OX=9606 GN=PHPT1 PE=1 SV=1	0	15.214	37	3	23	3	1	125	13.8	6.07	402	3	1.234	0.651	0.914			0.509002	0.375094	0.948423			18.87	26.87	0	4.45	20	4.58431e+06	5.55559e+06	6.07108e+06	5.50232e+06	1.6886e+06	1.111e+06
FALSE	High	Master Protein	Q7L2E3	ATP-dependent RNA helicase DHX30 OS=Homo sapiens OX=9606 GN=DHX30 PE=1 SV=1	0	34.659	8	8	17	8	1	1194	133.9	8.78	92	8	0.883	0.652	0.55			0.852295	0.408397	0.0353475			15.48	17.75	27.54	49.83	10.04	3.85976e+06	4.33544e+06	4.06921e+06	5.82915e+06	5.27118e+06	3.07231e+06
FALSE	High	Master Protein	Q8TBX8	Phosphatidylinositol 5-phosphate 4-kinase type-2 gamma OS=Homo sapiens OX=9606 GN=PIP4K2C PE=1 SV=3	0	25.072	14	3	20	3	1	421	47.3	6.84	809	3	0.839	0.653	0.855			0.610267	0.326422	0.993815			0.39	5.97	10.49	65.76	2.18	7848505	6.60077e+06	8.55471e+06	5.90395e+06	7.37398e+06	6.67452e+06
FALSE	High	Master Protein	Q6UX04	Spliceosome-associated protein CWC27 homolog OS=Homo sapiens OX=9606 GN=CWC27 PE=1 SV=1	0	36.693	24	4	14	4	1	472	53.8	5.8	347	4	0.771	0.654	1.077			0.108027	0.240557	0.341879			1.46	15.97	12.17	47.07	5.3	1.27347e+07	9.76374e+06	10618518	7.56288e+06	1.1966e+07	1.31321e+07
FALSE	High	Master Protein	Q9H9A5	CCR4-NOT transcription complex subunit 10 OS=Homo sapiens OX=9606 GN=CNOT10 PE=1 SV=1	0	34.871	20	6	30	6	1	744	82.3	7.78	214	6	0.907	0.654	0.947			0.913275	0.390571	0.902095			8.55	5.6	10.99	7.69	14.25	4.23232e+06	2.66544e+06	6.52049e+06	4.88703e+06	4.16916e+06	4.58005e+06
FALSE	High	Master Protein	Q96B45	BLOC-1-related complex subunit 7 OS=Homo sapiens OX=9606 GN=BORCS7 PE=3 SV=2	0.002	5.679	12	1	1	1	1	106	11.7	6.79	25	1	0.937	0.654	0.773			0.972415	0.697769	0.935693			0	0	0	0	0	1.05306e+06	986366	1.50674e+06	985200	1.89334e+06	1.46306e+06
FALSE	High	Master Protein	Q96LJ7	Dehydrogenase/reductase SDR family member 1 OS=Homo sapiens OX=9606 GN=DHRS1 PE=1 SV=1	0	15.624	13	2	4	2	1	313	33.9	7.83	57	2	0.7	0.655	0.479			0.514553	0.54082	0.041985			0	20.98	0	0	0	565853	925246	2457864	2.67866e+06	1.42117e+06	2.49431e+06
FALSE	High	Master Protein	Q14493	Histone RNA hairpin-binding protein OS=Homo sapiens OX=9606 GN=SLBP PE=1 SV=1	0.001	9.246	16	3	6	3	1	270	31.3	7.47	34	3	1.138	0.655	0.833			0.84588	0.507864	0.974604			14.88	0.02	3.22	13.01	6.69	3.12859e+06	3.97695e+06	3.86442e+06	2.5302e+06	3214514	2.69425e+06
FALSE	High	Master Protein	Q12864	Cadherin-17 OS=Homo sapiens OX=9606 GN=CDH17 PE=2 SV=3	0	96.655	26	11	58	11	1	832	92.2	5.14	1584	11	0.903	0.656	0.751			0.718968	0.0110476	0.337008			10.97	15.53	11.35	15.5	28.84	2.70765e+07	1.96607e+07	5.08733e+07	3.84793e+07	1.49088e+08	111362971
FALSE	High	Master Protein	P43003	Excitatory amino acid transporter 1 OS=Homo sapiens OX=9606 GN=SLC1A3 PE=1 SV=1	0.001	6.849	2	1	1	1	1	542	59.5	8.41	71	1	100	0.656	0.01			2.42169e-16	0.741662	2.73413e-16				0			0		887882	909850	596601	245817
FALSE	High	Master Protein	P29373	Cellular retinoic acid-binding protein 2 OS=Homo sapiens OX=9606 GN=CRABP2 PE=1 SV=2	0	43.127	54	7	17	7	1	138	15.7	5.4	97	7	0.742	0.657	1.068			0.644999	0.697769	0.675939			11.84	12.96	25.27	81.02	15.76	1.43882e+06	792360	1.33974e+06	1.27594e+06	3.52679e+06	3.73451e+06
FALSE	High	Master Protein	Q9P032	NADH dehydrogenase [ubiquinone] 1 alpha subcomplex assembly factor 4 OS=Homo sapiens OX=9606 GN=NDUFAF4 PE=1 SV=1	0	28.99	31	4	21	4	1	175	20.3	8.82	208	4	1.14	0.658	0.808			0.699009	0.0485176	0.902095			41.15	19.11	6.58	9.21	23.24	1.19489e+07	1.40281e+07	18413545	1.3479e+07	1.88732e+07	3.81651e+07
FALSE	High	Master Protein	Q9UKI8	Serine/threonine-protein kinase tousled-like 1 OS=Homo sapiens OX=9606 GN=TLK1 PE=1 SV=2	0.005	4.895	3	1	10	1	1	766	86.6	8.72	109	1	0.843	0.659	0.725			0.907473	0.814208	0.911523			0	0	0	0	0	400573	337875	394281	259844	222938	161624
FALSE	High	Master Protein	Q07021	Complement component 1 Q subcomponent-binding protein, mitochondrial OS=Homo sapiens OX=9606 GN=C1QBP PE=1 SV=1	0	103.331	54	7	180	7	1	282	31.3	4.84	7312	7	0.906	0.659	0.834			0.131802	0.00241054	0.886929			15.49	30.21	24.12	24.27	13.98	2.26968e+08	2.01071e+08	2.81539e+08	2.70526e+08	2.70169e+08	227980085
FALSE	High	Master Protein	O43237	Cytoplasmic dynein 1 light intermediate chain 2 OS=Homo sapiens OX=9606 GN=DYNC1LI2 PE=1 SV=1	0	118.948	48	15	85	14	1	492	54.1	6.38	1390	15	0.96	0.659	0.855			0.894701	0.0192729	0.986476			8.04	29.59	10.7	30.74	14.43	2.96669e+07	2.96248e+07	4.04873e+07	24542785	4.53922e+07	3.74842e+07
FALSE	High	Master Protein	Q9Y6B6	GTP-binding protein SAR1b OS=Homo sapiens OX=9606 GN=SAR1B PE=1 SV=1	0	92.869	71	10	74	6	1	198	22.4	6.11	1297	10	0.672	0.66	1.062			0.000356909	0.0615808	0.221089			12.12	20.86	21.5	7.61	5.4	2.50398e+07	1.90944e+07	2.72699e+07	1.71214e+07	1.83225e+07	2.453e+07
FALSE	High	Master Protein	P08581	Hepatocyte growth factor receptor OS=Homo sapiens OX=9606 GN=MET PE=1 SV=4	0	17.95	5	5	15	4	1	1390	155.4	7.33	21	5	1.279	0.66	0.725			0.393089	0.507864	0.764511			32.35	0	11.37	35.9	16.09	4.80109e+06	1.01576e+07	4.47503e+06	1.59426e+06	5.16872e+06	3.35549e+06
FALSE	High	Master Protein	P05387	60S acidic ribosomal protein P2 OS=Homo sapiens OX=9606 GN=RPLP2 PE=1 SV=1	0	257.916	85	13	332	13	1	115	11.7	4.54	10420	13	0.827	0.661	0.959			6.38841e-05	0.00260553	0.730275			13.35	16.03	19.74	26.51	14.6	9.45757e+08	8.23397e+08	1.06051e+09	6.4241e+08	9.32938e+08	8.5869e+08
FALSE	High	Master Protein	Q96FJ2	Dynein light chain 2, cytoplasmic OS=Homo sapiens OX=9606 GN=DYNLL2 PE=1 SV=1	0	67.551	62	7	80	5	1	89	10.3	7.37	1834	7	1.012	0.661	0.679			0.999201	0.109322	0.155489			23.94	9.15	2.21	7.12	1.6	11303135	1.15249e+07	1.39799e+07	8.85514e+06	29190836	21426339
FALSE	High	Master Protein	Q9HCY8	Protein S100-A14 OS=Homo sapiens OX=9606 GN=S100A14 PE=1 SV=1	0	59.814	85	7	104	7	1	104	11.7	5.24	3278	7	0.967	0.662	0.771			0.809568	0.0028858	0.329588			10.47	13.49	9.97	2.81	15.47	1.75542e+08	1.80769e+08	2.90958e+08	2.67192e+08	3.55932e+08	287645875
FALSE	High	Master Protein	Q9Y487	V-type proton ATPase 116 kDa subunit a isoform 2 OS=Homo sapiens OX=9606 GN=ATP6V0A2 PE=1 SV=2	0.001	9.468	3	2	2	2	1	856	98	6.61	0	2	1.73	0.662	0.664			0.124002	0.753193	0.791598			0	0	0	0	0	764922	1.3231e+06	869418	575644	1.17362e+06	779457
FALSE	High	Master Protein	Q9BU76	Multiple myeloma tumor-associated protein 2 OS=Homo sapiens OX=9606 GN=MMTAG2 PE=1 SV=1	0.001	11.272	11	2	20	2	1	263	29.4	10.02	358	2	0.708	0.664	0.69			0.357362	0.601803	0.720316			13.4	7.23	11.57	7.03	11.5	3.08552e+06	2.19022e+06	2.92051e+06	1.96258e+06	3.50252e+06	2.47798e+06
FALSE	High	Master Protein	Q13619	Cullin-4A OS=Homo sapiens OX=9606 GN=CUL4A PE=1 SV=3	0	76.154	17	11	59	5	1	759	87.6	8.13	970	11	1.061	0.665	0.795			0.936361	0.109742	0.896756			54.09	3.65	4.45	13.86	23.82	1.34812e+07	1.48254e+07	1.70523e+07	8.38427e+06	2.24983e+07	2.34822e+07
FALSE	High	Master Protein	Q9NPI6	mRNA-decapping enzyme 1A OS=Homo sapiens OX=9606 GN=DCP1A PE=1 SV=3	0	21.112	12	4	19	4	1	582	63.2	6.25	188	4	1.108	0.665	0.912			0.893304	0.157203	0.926622			29.03	16.39	1.33	5.77	3.03	7.46196e+06	9.50034e+06	1.24761e+07	7.80548e+06	9640524	9.12351e+06
FALSE	High	Master Protein	O43432	Eukaryotic translation initiation factor 4 gamma 3 OS=Homo sapiens OX=9606 GN=EIF4G3 PE=1 SV=2	0	64.828	6	9	79	2	1	1585	176.5	5.38	1535	9	0.778	0.667	0.802			0.59237	0.609258	0.94844			3.36	20.91	5.34	20.19	69	3.19387e+06	2.45574e+06	2.58738e+06	1.91513e+06	2.79531e+06	2235535
FALSE	High	Master Protein	Q01658	Protein Dr1 OS=Homo sapiens OX=9606 GN=DR1 PE=1 SV=1	0	25.414	30	2	12	2	1	176	19.4	4.75	182	2	0.749	0.668	0.813			0.462203	0.411769	0.946527			0	0	0	0	0	3.66357e+06	2.74394e+06	5.12484e+06	8051311	5.28555e+06	4.29715e+06
FALSE	High	Master Protein	O95163	Elongator complex protein 1 OS=Homo sapiens OX=9606 GN=ELP1 PE=1 SV=3	0	141.482	25	15	103	15	1	1332	150.2	5.94	1376	15	0.962	0.668	0.893			0.936361	0.0422893	0.934421			29.81	8.58	29.8	23.81	40.67	2.2607e+07	2.15401e+07	2.69323e+07	2.0186e+07	2.20848e+07	2.08379e+07
FALSE	High	Master Protein	Q9H944	Mediator of RNA polymerase II transcription subunit 20 OS=Homo sapiens OX=9606 GN=MED20 PE=1 SV=1	0	22.04	19	2	25	2	1	212	23.2	6.87	204	2	1.376	0.668	100			0.563289	0.735701	2.73413e-16			0	0		0	0	750409	1.03257e+06	1.10642e+06	739485		849386
FALSE	High	Master Protein	P46108	Adapter molecule crk OS=Homo sapiens OX=9606 GN=CRK PE=1 SV=2	0	69.702	53	9	51	9	1	304	33.8	5.55	561	9	0.805	0.669	0.798			0.036876	0.0263332	0.862138			16.15	28.24	8.66	15.73	25.15	3.29839e+07	2.94513e+07	3.78426e+07	2.70389e+07	4.1486e+07	3.34707e+07
FALSE	High	Master Protein	O00629	Importin subunit alpha-3 OS=Homo sapiens OX=9606 GN=KPNA4 PE=1 SV=1	0	118.612	37	12	99	8	1	521	57.9	4.96	1258	12	0.833	0.669	0.879			0.0171726	0.0381308	0.972474			7.41	15.29	14.37	44.31	18.65	6.79102e+07	5.81249e+07	7.76857e+07	5.82112e+07	7.46639e+07	7.10346e+07					Acetyl [N-Term]
FALSE	High	Master Protein	Q8NHQ9	ATP-dependent RNA helicase DDX55 OS=Homo sapiens OX=9606 GN=DDX55 PE=1 SV=3	0.004	5.092	3	1	1	1	1	600	68.5	9.25	23	1	100	0.67	0.01			2.42169e-16	0.758049	2.73413e-16				0		0	0		617511	1.04012e+06	696599	1.10644e+06
FALSE	High	Master Protein	Q9NRY2	SOSS complex subunit C OS=Homo sapiens OX=9606 GN=INIP PE=1 SV=1	0.005	4.754	11	1	6	1	1	104	11.4	9.25	35	1	1.007	0.671	0.83			0.997246	0.547948	0.969385			0	0	0	0	0	3.07545e+06	3.09808e+06	3709439	2.48883e+06	3.57085e+06	2.96259e+06
FALSE	High	Master Protein	Q96HD1	Protein disulfide isomerase CRELD1 OS=Homo sapiens OX=9606 GN=CRELD1 PE=1 SV=3	0	13.822	7	2	14	2	1	420	45.4	4.87	159	2	0.743	0.672	0.745			0.484846	0.647262	0.921767			7.12	20.24	0	0	14.42	3.07926e+06	2.16389e+06	2.67773e+06	1583081	1.89744e+06	318740
FALSE	High	Master Protein	Q96FV9	THO complex subunit 1 OS=Homo sapiens OX=9606 GN=THOC1 PE=1 SV=1	0	52.8	17	6	29	6	1	657	75.6	4.98	386	6	0.95	0.672	0.665			0.914273	0.141207	0.21275			9.96	5.75	2.77	15.6	3.93	11461206	1.01079e+07	1.44199e+07	8.97898e+06	1.34585e+07	9.11815e+06
FALSE	High	Master Protein	O95302	Peptidyl-prolyl cis-trans isomerase FKBP9 OS=Homo sapiens OX=9606 GN=FKBP9 PE=1 SV=2	0	35.666	19	5	17	5	1	570	63	5.08	221	5	1.021	0.672	0.776			0.986354	0.0739384	0.856365			8.09	14.25	2.58	29.86	9.25	1.78203e+07	18182261	19810721	14866476	1.96172e+07	1.29789e+07
FALSE	High	Master Protein	Q8ND56	Protein LSM14 homolog A OS=Homo sapiens OX=9606 GN=LSM14A PE=1 SV=3	0	19.261	9	3	5	3	1	463	50.5	9.52	107	3	1.008	0.673	0.433			0.998899	0.690194	0.00573526			0	0	0	0	0	2.47849e+06	2.49839e+06	1.8477e+06	1.2437e+06	3232623	1.39922e+06					Acetyl [N-Term]
FALSE	High	Master Protein	Q05D32	CTD small phosphatase-like protein 2 OS=Homo sapiens OX=9606 GN=CTDSPL2 PE=1 SV=2	0.009	4.202	3	1	4	1	1	466	53	6.4	26	1	1.156	0.673				0.85838	0.602509				0	0		0		2.3515e+06	2.71784e+06	2969327	1.99938e+06
FALSE	High	Master Protein	P49366	Deoxyhypusine synthase OS=Homo sapiens OX=9606 GN=DHPS PE=1 SV=1	0	15.185	11	2	8	2	1	369	40.9	5.36	51	2	0.66	0.674	0.425			0.175836	0.501297	4.93922e-06			11.51	33.59	27.67	119.83	89.74	3.36764e+06	2.1986e+06	5.51762e+06	3604346	6.77116e+06	3540112
FALSE	High	Master Protein	Q9BU89	Deoxyhypusine hydroxylase OS=Homo sapiens OX=9606 GN=DOHH PE=1 SV=1	0	13.507	8	1	14	1	1	302	32.9	4.83	166	1	0.755	0.674	0.984			0.390188	0.529028	0.886532			0	0	0	0	0	4454021	3.36451e+06	4471231	3.0129e+06	3.11033e+06	3060525
FALSE	High	Master Protein	Q96P16	Regulation of nuclear pre-mRNA domain-containing protein 1A OS=Homo sapiens OX=9606 GN=RPRD1A PE=1 SV=1	0	40.724	29	6	30	3	1	312	35.7	7.55	392	6	0.838	0.674	0.787			0.693994	0.471558	0.918343			19.45	5.6	14.51	6.01	3.54	5.56657e+06	4.09759e+06	7.11369e+06	4.52123e+06	5.69012e+06	5.00308e+06
FALSE	High	Master Protein	Q00653	Nuclear factor NF-kappa-B p100 subunit OS=Homo sapiens OX=9606 GN=NFKB2 PE=1 SV=4	0	22.465	5	2	8	2	1	900	96.7	6.25	59	2	0.938	0.674	0.766			0.896575	0.45221	0.89396			23.69	3.07	0	0	0	1.04406e+07	6.85021e+06	7.55857e+06	4.97687e+06	6.61388e+06	5.74503e+06
FALSE	High	Master Protein	P35568	Insulin receptor substrate 1 OS=Homo sapiens OX=9606 GN=IRS1 PE=1 SV=1	0.001	10.474	5	3	4	3	1	1242	131.5	8.54	0	3	1.278	0.674	0.798			0.787947	0.709359	0.965617			0	0	0	0	0	745716	953275	1.59089e+06	1.07298e+06	1.24852e+06	996302
FALSE	High	Master Protein	O15239	NADH dehydrogenase [ubiquinone] 1 alpha subcomplex subunit 1 OS=Homo sapiens OX=9606 GN=NDUFA1 PE=1 SV=1	0.002	5.966	19	1	4	1	1	70	8.1	8.84	35	1	1.319	0.674	0.843			0.493877	0.570616	0.99212			0	0	0	0	0	2.71361e+06	3.57902e+06	3.89024e+06	2.62052e+06	2.77179e+06	2.33754e+06
FALSE	High	Master Protein	Q15363	Transmembrane emp24 domain-containing protein 2 OS=Homo sapiens OX=9606 GN=TMED2 PE=1 SV=1	0	36.51	28	4	26	4	1	201	22.7	5.17	281	4	0.826	0.675	0.659			0.0389386	0.0243067	0.0124751			8.24	11.11	11.82	40.38	15.21	43749298	3.85377e+07	4.37887e+07	3.395e+07	5.31261e+07	3.68981e+07
FALSE	High	Master Protein	O14548	Cytochrome c oxidase subunit 7A-related protein, mitochondrial OS=Homo sapiens OX=9606 GN=COX7A2L PE=1 SV=2	0	48.855	40	3	13	3	1	114	12.6	9.42	377	3	0.95	0.675	0.559			0.927506	0.475855	0.288232			21.73	0	0	0	0	7621111	8.07539e+06	7.19195e+06	4.87397e+06	2.78632e+06	1.55737e+06
FALSE	High	Master Protein	P45983	Mitogen-activated protein kinase 8 OS=Homo sapiens OX=9606 GN=MAPK8 PE=1 SV=2	0.001	11.304	9	3	12	2	1	427	48.3	6.89	151	3	100	0.675	0.763			2.42169e-16	0.655597	0.934357				0	0	0	0		1796573	2573860	1738203	1.83838e+06	1.4023e+06
FALSE	High	Master Protein	Q9Y224	RNA transcription, translation and transport factor protein OS=Homo sapiens OX=9606 GN=RTRAF PE=1 SV=1	0	164.168	76	19	128	19	1	244	28.1	6.65	3507	19	0.864	0.676	0.794			0.00394221	0.00682061	0.667761			17.76	18.29	18.19	22.41	23.39	2.60225e+08	2.34844e+08	2.70529e+08	2.13047e+08	1.80272e+08	1.52007e+08
FALSE	High	Master Protein	O60869	Endothelial differentiation-related factor 1 OS=Homo sapiens OX=9606 GN=EDF1 PE=1 SV=1	0	66.023	54	8	73	8	1	148	16.4	9.95	1550	8	1.031	0.676	0.852			0.977943	0.0635182	0.969385			10.37	18.02	6.66	18.99	21.77	7.22067e+07	7.81828e+07	8.56545e+07	8.13548e+07	9.21359e+07	8.25532e+07					Acetyl [N-Term]
FALSE	High	Master Protein	Q9NQP4	Prefoldin subunit 4 OS=Homo sapiens OX=9606 GN=PFDN4 PE=1 SV=1	0	33.216	42	5	32	5	1	134	15.3	4.53	611	5	1.079	0.676	0.733			0.926754	0.0759656	0.628966			51.65	15.63	39.98	25.16	20.52	8.69852e+06	1.1908e+07	1.50342e+07	1.71357e+07	1.57993e+07	1.23399e+07
FALSE	High	Master Protein	P10599	Thioredoxin OS=Homo sapiens OX=9606 GN=TXN PE=1 SV=3	0	160.978	89	8	292	8	1	105	11.7	4.92	8596	8	1.097	0.676	0.909			0.41922	0.00618419	0.932069			30.54	35.11	17.1	64.97	23.01	9.56503e+08	9.94243e+08	1.22056e+09	1.02309e+09	1179716495	1.04394e+09
FALSE	High	Master Protein	Q92506	Estradiol 17-beta-dehydrogenase 8 OS=Homo sapiens OX=9606 GN=HSD17B8 PE=1 SV=2	0	11.477	11	2	12	2	1	261	27	6.54	310	2	1.203	0.676	0.773			0.816656	0.447704	0.89396			0	22.74	0.78	0.51	0	2.10603e+06	2534005	7.65821e+06	5.28893e+06	9.93648e+06	7675358
FALSE	High	Master Protein	Q9Y5A7	NEDD8 ultimate buster 1 OS=Homo sapiens OX=9606 GN=NUB1 PE=1 SV=2	0.006	4.446	2	1	5	1	1	615	70.5	5.96	0	1	0.768	0.677	0.992			0.800726	0.831828	0.911523			0	0	0	0	0	435813	334758	419113	283691	497636	493888
FALSE	High	Master Protein	P05787	Keratin, type II cytoskeletal 8 OS=Homo sapiens OX=9606 GN=KRT8 PE=1 SV=7	0	1184.84	90	64	3529	53	1	483	53.7	5.59	71700	64	0.892	0.677	0.773			0.0361523	0.00624722	0.344634			22.51	35.75	17.59	30.51	26.8	2.30465e+10	2.16869e+10	3.3245e+10	2.44076e+10	2.90318e+10	2.16227e+10
FALSE	High	Master Protein	Q9BRR6	ADP-dependent glucokinase OS=Homo sapiens OX=9606 GN=ADPGK PE=1 SV=1	0	28.791	18	4	11	4	1	497	54.1	6.2	338	4	1.016	0.677	0.96			0.999464	0.355606	0.865932			15.69	30.81	13.84	1.99	2.37	8.767e+06	9.05774e+06	1.04518e+07	7.22299e+06	7.29209e+06	7.08715e+06
FALSE	High	Master Protein	P43007	Neutral amino acid transporter A OS=Homo sapiens OX=9606 GN=SLC1A4 PE=1 SV=1	0	25.133	8	3	29	3	1	532	55.7	6.25	171	3	0.937	0.678	0.791			0.921615	0.462616	0.902095			7.61	8.89	16.22	33.98	6.05	6.88906e+06	7.10332e+06	7.80358e+06	4.33501e+06	1.08438e+07	8.34551e+06					Acetyl [N-Term]
FALSE	High	Master Protein	Q9BSJ2	Gamma-tubulin complex component 2 OS=Homo sapiens OX=9606 GN=TUBGCP2 PE=1 SV=2	0	16.464	5	3	9	3	1	902	102.5	6.84	90	3	1.049	0.678	0.922			0.957373	0.568756	0.911523			11.06	4.95	1.05	11.17	4.71	4.1685e+06	4.89504e+06	3.05844e+06	4.07376e+06	5.11489e+06	4.50969e+06
FALSE	High	Master Protein	Q9UHY1	Nuclear receptor-binding protein OS=Homo sapiens OX=9606 GN=NRBP1 PE=1 SV=1	0	38.489	19	5	38	5	1	535	59.8	5.08	354	5	1.057	0.678	0.778			0.945302	0.0946522	0.849223			2.28	14.31	8.14	15.79	17.26	13161794	14919679	18026366	1.30823e+07	1.88443e+07	14823248
FALSE	High	Master Protein	P50747	Biotin--protein ligase OS=Homo sapiens OX=9606 GN=HLCS PE=1 SV=1	0	29.509	12	5	15	5	1	726	80.7	5.62	73	5	1.021	0.679	0.94			0.996267	0.183986	0.888883			27.21	8.22	18.92	57.61	64.43	1.3072e+07	1.23005e+07	1.21282e+07	9.34227e+06	1.40335e+07	1.32036e+07
FALSE	High	Master Protein	Q9NQA3	WAS protein family homolog 6 OS=Homo sapiens OX=9606 GN=WASH6P PE=1 SV=3	0	12.513	4	1	11	1	1	447	48	5.67	451	1	1.046	0.679	0.993			0.986354	0.747133	0.902095			0	0	0	0	0	787889	823905	1.17581e+06	798785	1.01685e+06	1.00984e+06
FALSE	High	Master Protein	Q08345	Epithelial discoidin domain-containing receptor 1 OS=Homo sapiens OX=9606 GN=DDR1 PE=1 SV=1	0.001	6.416	3	1	2	1	1	913	101.1	6.83	16	1	100	0.679	0.01			2.42169e-16	0.694471	2.73413e-16				0			0		2.23133e+06	2.61113e+06	1.10579e+06	3.49054e+06
FALSE	High	Master Protein	Q9Y508	E3 ubiquitin-protein ligase RNF114 OS=Homo sapiens OX=9606 GN=RNF114 PE=1 SV=1	0	39.644	36	4	41	4	1	228	25.7	7.25	845	4	0.864	0.68	0.903			0.596717	0.16673	0.938312			6.32	15.63	14.62	27.35	5.91	9.09648e+06	9337365	12101868	1.01091e+07	1.41319e+07	1.25931e+07
FALSE	High	Master Protein	Q9NR12	PDZ and LIM domain protein 7 OS=Homo sapiens OX=9606 GN=PDLIM7 PE=1 SV=1	0	73.514	29	7	51	7	1	457	49.8	8.41	592	7	0.991	0.68	0.871			0.996267	0.102449	0.993815			30.13	18.67	13.2	8.67	10.24	1.92954e+07	1.77678e+07	1.6742e+07	1.32957e+07	1.49039e+07	1.16522e+07
FALSE	High	Master Protein	Q8IY33	MICAL-like protein 2 OS=Homo sapiens OX=9606 GN=MICALL2 PE=1 SV=1	0.002	5.797	3	2	9	2	1	904	97.4	9.57	39	2	1.085	0.68	0.787			0.936361	0.448091	0.905764			0	0	0	0	0	7.66574e+06	8315212	8591301	5841845	8800741	6922783
FALSE	High	Master Protein	Q9BV57	1,2-dihydroxy-3-keto-5-methylthiopentene dioxygenase OS=Homo sapiens OX=9606 GN=ADI1 PE=1 SV=1	0.001	9.357	16	2	6	2	1	179	21.5	5.68	42	2	0.823	0.681	0.637			0.638906	0.526726	0.0526236			0	0	12.32	13.41	0	2.04574e+06	6.74659e+06	2.69846e+06	7.29324e+06	1.9291e+07	1.0902e+07
FALSE	High	Master Protein	P58546	Myotrophin OS=Homo sapiens OX=9606 GN=MTPN PE=1 SV=2	0	114.653	88	7	99	7	1	118	12.9	5.52	2380	7	0.977	0.681	0.823			0.872895	0.0192165	0.886532			7.04	9.99	6.79	16.76	10.13	1.44235e+08	1.29737e+08	159593869	1.31851e+08	1.6761e+08	1.15463e+08					Acetyl [N-Term]
FALSE	High	Master Protein	Q96K21	Abscission/NoCut checkpoint regulator OS=Homo sapiens OX=9606 GN=ZFYVE19 PE=1 SV=3	0	14.459	13	3	5	3	1	471	51.5	5.73	208	3	1.452	0.681	0.874			0.395588	0.580659	0.985582			26.44	7.08	12.75	36.94	66.23	1.7329e+06	2498823	3192102	2.20928e+06	3.18757e+06	2.7808e+06
FALSE	High	Master Protein	Q12907	Vesicular integral-membrane protein VIP36 OS=Homo sapiens OX=9606 GN=LMAN2 PE=1 SV=1	0	104.931	47	12	74	12	1	356	40.2	6.95	1941	12	0.914	0.682	0.742			0.38753	0.0785716	0.299638			20.17	11.77	6.17	11.87	14.54	8.64421e+07	7.91039e+07	9.4825e+07	7.10501e+07	9.27118e+07	7.09701e+07
FALSE	High	Master Protein	Q9UI26	Importin-11 OS=Homo sapiens OX=9606 GN=IPO11 PE=1 SV=1	0	16.754	6	4	31	4	1	975	112.5	5.25	68	4	0.959	0.682	0.692			0.929164	0.104331	0.24658			16.1	3.08	14.48	4.1	13.53	2.07746e+07	2.05375e+07	2.49091e+07	17832103	2.6651e+07	9.95351e+06
FALSE	High	Master Protein	Q13206	Probable ATP-dependent RNA helicase DDX10 OS=Homo sapiens OX=9606 GN=DDX10 PE=1 SV=2	0	25.143	13	6	12	6	1	875	100.8	8.63	60	6	1.077	0.682	0.921			0.921439	0.523621	0.938312			6.88	5.58	34.16	28.81	12.74	4.04547e+06	5.42017e+06	5.31086e+06	3.9014e+06	1.99615e+06	3.55859e+06
FALSE	High	Master Protein	Q01130	Serine/arginine-rich splicing factor 2 OS=Homo sapiens OX=9606 GN=SRSF2 PE=1 SV=4	0	55.294	26	7	75	6	1	221	25.5	11.85	1949	7	0.899	0.683	0.852			0.229962	0.0924901	0.969385			32.64	35.29	7.44	28.33	47.81	8.07122e+07	7.06897e+07	9.05008e+07	6.37987e+07	9.4889e+07	8.18504e+07					Acetyl [N-Term]
FALSE	High	Master Protein	P00441	Superoxide dismutase [Cu-Zn] OS=Homo sapiens OX=9606 GN=SOD1 PE=1 SV=2	0	204.544	91	9	186	9	1	154	15.9	6.13	5079	9	0.975	0.683	0.843			0.81274	0.00854529	0.902095			10.12	9.69	10.55	9.68	11.77	5.19403e+08	4.6208e+08	6.44777e+08	5.11173e+08	7.00108e+08	6.18531e+08
FALSE	High	Master Protein	P19075	Tetraspanin-8 OS=Homo sapiens OX=9606 GN=TSPAN8 PE=1 SV=1	0	28.7	22	2	83	2	1	237	26	5.6	718	2	1.739	0.683	1.023			1.34109e-12	0.0473816	0.291925			57.7	6.45	72.59	0	8.68	3.5845e+07	4.14172e+07	4.28268e+07	4.89472e+07	4.43231e+07	4.34155e+07
FALSE	High	Master Protein	Q9Y6D9	Mitotic spindle assembly checkpoint protein MAD1 OS=Homo sapiens OX=9606 GN=MAD1L1 PE=1 SV=2	0	41.081	14	6	23	6	1	718	83	5.92	207	6	0.963	0.684	0.571			0.939392	0.372488	0.04131			1.32	27.8	24.83	6.45	19.94	6286191	1.15565e+07	11223818	6.58205e+06	9565444	4.53051e+06
FALSE	High	Master Protein	Q13813	Spectrin alpha chain, non-erythrocytic 1 OS=Homo sapiens OX=9606 GN=SPTAN1 PE=1 SV=3	0	1031.73	49	99	851	99	1	2472	284.4	5.35	20062	99	0.95	0.685	0.811			0.520672	0.00950346	0.737118			16.77	20.43	12.26	21.38	17.28	1079958040	989548599	1.26285e+09	1.00762e+09	1.15435e+09	9.81986e+08
FALSE	High	Master Protein	Q13951	Core-binding factor subunit beta OS=Homo sapiens OX=9606 GN=CBFB PE=1 SV=2	0	102.169	54	7	56	7	1	182	21.5	6.6	2105	7	0.972	0.685	0.81			0.950236	0.0734247	0.912965			45.43	7.38	11.15	20.75	31.05	2.74773e+07	2.31257e+07	2.50419e+07	2.27135e+07	1.99502e+07	21777917
FALSE	High	Master Protein	Q8IYB8	ATP-dependent RNA helicase SUPV3L1, mitochondrial OS=Homo sapiens OX=9606 GN=SUPV3L1 PE=1 SV=1	0	12.654	8	3	3	3	1	786	87.9	7.99	15	3	1.059	0.685	0.642			0.918718	0.546405	0.26966			3.38	17.85	21.48	33.26	13.77	5027753	3.21461e+07	4752930	3.5502e+06	6545328	4.29966e+06
FALSE	High	Master Protein	P13473	Lysosome-associated membrane glycoprotein 2 OS=Homo sapiens OX=9606 GN=LAMP2 PE=1 SV=2	0	11.882	5	3	13	3	1	410	44.9	5.63	159	3	1.094	0.685	0.736			0.826233	0.104367	0.542594			6.79	10.75	11.65	5.87	9.95	22516319	2.33205e+07	2.63294e+07	1.8118e+07	31146980	21725307
FALSE	High	Master Protein	Q9UL46	Proteasome activator complex subunit 2 OS=Homo sapiens OX=9606 GN=PSME2 PE=1 SV=4	0	165.54	76	17	195	17	1	239	27.4	5.73	5181	17	0.952	0.686	0.88			0.550536	0.00965028	0.999588			16.76	21.58	10.47	23.98	18.39	298040365	2.8545e+08	3.33678e+08	2.79486e+08	3.52587e+08	3.16077e+08
FALSE	High	Master Protein	Q92623	Tetratricopeptide repeat protein 9A OS=Homo sapiens OX=9606 GN=TTC9 PE=1 SV=3	0.003	5.387	5	1	8	1	1	222	24.4	8.98	57	1	1.015	0.686	0.833			0.997246	0.753382	0.997799			0	0	0	0	0	747625	758646	1.1871e+06	814225	1.25745e+06	1.04732e+06
FALSE	High	Master Protein	O43707	Alpha-actinin-4 OS=Homo sapiens OX=9606 GN=ACTN4 PE=1 SV=2	0	830.517	80	79	1108	55	1	911	104.8	5.44	23485	79	0.903	0.687	0.821			0.0752388	0.0102319	0.813668			16.88	26.11	12.22	20.14	19.78	1.28048e+09	1.19515e+09	1.52813e+09	1.18604e+09	1.33001e+09	1.12523e+09
FALSE	High	Master Protein	Q96RF0	Sorting nexin-18 OS=Homo sapiens OX=9606 GN=SNX18 PE=1 SV=2	0.004	5.23	3	1	10	1	1	628	68.9	5.68	230	1	0.976	0.687	0.785			0.987751	0.793611	0.951115			0	0	0	0	0	936268	913728	1.06423e+06	731375	700411	549765
FALSE	High	Master Protein	P36954	DNA-directed RNA polymerase II subunit RPB9 OS=Homo sapiens OX=9606 GN=POLR2I PE=1 SV=1	0	15.318	14	1	16	1	1	125	14.5	5.14	268	1	0.867	0.689	0.864			0.897085	0.806874	0.989025			0	0	0	0	0	1.32788e+06	1.15127e+06	954681	657945	1.39944e+06	1.20854e+06
FALSE	High	Master Protein	Q9Y376	Calcium-binding protein 39 OS=Homo sapiens OX=9606 GN=CAB39 PE=1 SV=1	0	42.688	35	9	49	8	1	341	39.8	6.89	1406	9	0.939	0.689	0.729			0.875124	0.173451	0.565551			13.26	29.26	13.09	62.53	20.49	1.15069e+07	1.27041e+07	1.37851e+07	1.02416e+07	1.92613e+07	1.48269e+07
FALSE	High	Master Protein	Q9Y3E0	Vesicle transport protein GOT1B OS=Homo sapiens OX=9606 GN=GOLT1B PE=1 SV=1	0.001	8.834	20	2	16	2	1	138	15.4	10.36	248	2	0.664	0.69	1.174			0.13426	0.601928	0.3501			0	0	0	0	0	3.87867e+06	2.57519e+06	4014965	2771664	3.32196e+06	3898666
FALSE	High	Master Protein	Q9NVR5	Protein kintoun OS=Homo sapiens OX=9606 GN=DNAAF2 PE=1 SV=2	0.001	6.666	4	2	2	2	1	837	91.1	5.2	15	2	0.851	0.69	0.601			0.907473	0.854388	0.693975			0	0	0		0	476664	405788	516610	356669	504549	303172
FALSE	High	Master Protein	O95861	3'(2'),5'-bisphosphate nucleotidase 1 OS=Homo sapiens OX=9606 GN=BPNT1 PE=1 SV=1	0	57.448	26	5	47	5	1	308	33.4	5.69	1087	5	0.93	0.69	0.941			0.865386	0.0829382	0.841511			6.99	18.51	4.39	18.08	15.56	1.5462e+07	1.93262e+07	21789082	2.60901e+07	2.762e+07	2.47207e+07
FALSE	High	Master Protein	P01116	GTPase KRas OS=Homo sapiens OX=9606 GN=KRAS PE=1 SV=1	0	127.541	66	9	77	2	1	189	21.6	6.77	2020	9	0.949	0.69	0.798			0.960435	0.481188	0.922653			49.33	22.4	15.68	28.57	30.02	5.04585e+06	5.38527e+06	8.21536e+06	6.52345e+06	8.43798e+06	7.20227e+06
FALSE	High	Master Protein	Q92544	Transmembrane 9 superfamily member 4 OS=Homo sapiens OX=9606 GN=TM9SF4 PE=1 SV=2	0	41.252	8	4	47	4	1	642	74.5	6.54	428	4	1.238	0.69	0.894			0.509007	0.10905	0.951062			17.44	2.86	9.42	10.06	5.08	6.93918e+06	8.1841e+06	9.57376e+06	27622878	1.00653e+07	8.68176e+06
FALSE	High	Master Protein	O43815	Striatin OS=Homo sapiens OX=9606 GN=STRN PE=1 SV=4	0	52.183	16	5	43	5	1	780	86.1	5.27	531	5	0.942	0.691	0.83			0.960435	0.552681	0.965617			0	0	7.53	19.98	28.16	4.07592e+06	2.97458e+06	4.30891e+06	4.99658e+06	10497327	8355443
FALSE	High	Master Protein	P61224	Ras-related protein Rap-1b OS=Homo sapiens OX=9606 GN=RAP1B PE=1 SV=1	0	133.088	74	14	152	3	1	184	20.8	5.78	4625	14	1.061	0.691	0.787			0.962686	0.415974	0.918448			0.55	19.96	8.98	54.76	16.19	6.98433e+06	7.39472e+06	7.81483e+06	9.49169e+06	7.63183e+06	6.2748e+06
FALSE	High	Master Protein	P15531	Nucleoside diphosphate kinase A OS=Homo sapiens OX=9606 GN=NME1 PE=1 SV=1	0	183.721	89	13	372	6	1	152	17.1	6.19	6183	13	0.927	0.692	0.87			0.255088	0.0128278	0.969874			8.2	11.18	16.66	59.05	12.03	4.59899e+08	3.42285e+08	390590399	3.47376e+08	5.46232e+08	3.71853e+08
FALSE	High	Master Protein	P11182	Lipoamide acyltransferase component of branched-chain alpha-keto acid dehydrogenase complex, mitochondrial OS=Homo sapiens OX=9606 GN=DBT PE=1 SV=3	0	33.696	20	6	27	6	1	482	53.5	8.51	411	6	0.951	0.692	1.01			0.926754	0.236237	0.550089			26.79	17.86	25.6	34.85	11.71	7.0177e+06	9.21602e+06	9.56075e+06	1.20565e+07	1.78163e+07	16904264
FALSE	High	Master Protein	Q9UMX5	Neudesin OS=Homo sapiens OX=9606 GN=NENF PE=1 SV=1	0	26.507	58	5	14	5	1	172	18.8	5.69	92	5	1.028	0.693	0.917			0.987751	0.516089	0.915157			24.21	16.38	12.17	11.89	17.57	7.2535e+06	6.53732e+06	7361842	5.55239e+06	7.72158e+06	7.32928e+06
FALSE	High	Master Protein	P05455	Lupus La protein OS=Homo sapiens OX=9606 GN=SSB PE=1 SV=2	0	295.866	66	30	354	30	1	408	46.8	7.12	6618	30	0.895	0.694	0.852			0.0454098	0.0145169	0.923054			12.49	15.78	10.68	36.48	13.09	3.7876e+08	3.48975e+08	4.66962e+08	3.24175e+08	4.9037e+08	4.26664e+08					Acetyl [N-Term]
FALSE	High	Master Protein	Q8N9N8	Probable RNA-binding protein EIF1AD OS=Homo sapiens OX=9606 GN=EIF1AD PE=1 SV=1	0.001	6.736	10	1	4	1	1	165	19	5.21	35	1	0.839	0.696	0.828			0.694075	0.59624	0.969385			0	0	0	0	0	5.61736e+06	4.71454e+06	6028578	4.19419e+06	5545406	4.59412e+06
FALSE	High	Master Protein	O95365	Zinc finger and BTB domain-containing protein 7A OS=Homo sapiens OX=9606 GN=ZBTB7A PE=1 SV=1	0.001	11.31	5	2	15	2	1	584	61.4	5.19	66	2	0.862	0.696	0.777			0.855113	0.631914	0.911523			24.54	4.23	32.9	26.91	0.43	2.52728e+06	2.31725e+06	3.74732e+06	2.66533e+06	3.45986e+06	3.08071e+06
FALSE	High	Master Protein	O15258	Protein RER1 OS=Homo sapiens OX=9606 GN=RER1 PE=1 SV=1	0.002	5.758	10	1	1	1	1	196	22.9	9.54	22	1	0.898	0.696	0.885			0.936361	0.761107	0.976109			0	0	0	0	0	1.62721e+06	1.46204e+06	1.56421e+06	1.08902e+06	1.75528e+06	1.5539e+06					Acetyl [N-Term]
FALSE	High	Master Protein	P11277	Spectrin beta chain, erythrocytic OS=Homo sapiens OX=9606 GN=SPTB PE=1 SV=5	0	58.375	3	10	66	1	1	2137	246.3	5.27	214	10	0.848	0.697	0.774			0.85838	0.740916	0.925049			0	0	0	0	0	2.43075e+06	2.06019e+06	2.25591e+06	1.57201e+06	2.16576e+06	1.67616e+06
FALSE	High	Master Protein	O95684	FGFR1 oncogene partner OS=Homo sapiens OX=9606 GN=FGFR1OP PE=1 SV=1	0	13.158	5	1	12	1	1	399	43	4.81	405	1	0.856	0.697	0.723			0.911165	0.853242	0.903387			0	0	0	0	0	535580	458475	624914	435848	565822	408877
FALSE	High	Master Protein	O95373	Importin-7 OS=Homo sapiens OX=9606 GN=IPO7 PE=1 SV=1	0	346.348	45	42	355	41	1	1038	119.4	4.82	8130	42	0.939	0.697	0.891			0.395167	0.0166539	0.97497			21.09	23.56	18.44	24.16	15.83	4.30207e+08	4.12324e+08	5.16388e+08	4.06072e+08	5.36917e+08	4.86721e+08					Acetyl [N-Term]
FALSE	High	Master Protein	Q6NUQ4	Transmembrane protein 214 OS=Homo sapiens OX=9606 GN=TMEM214 PE=1 SV=2	0	19.756	8	5	22	5	1	689	77.1	9.14	139	5	1.016	0.698	0.851			0.997246	0.520626	0.997769			1.78	4.87	11.25	8.52	12.56	6.69525e+06	7.76852e+06	9.12536e+06	6.88173e+06	7.82965e+06	5.63305e+06
FALSE	High	Master Protein	Q9NPJ3	Acyl-coenzyme A thioesterase 13 OS=Homo sapiens OX=9606 GN=ACOT13 PE=1 SV=1	0	18.1	25	3	15	3	1	140	15	9.14	336	3	1.024	0.698	0.755			0.983508	0.122707	0.649215			11.18	2.86	1.77	3.62	3.18	1.9068e+07	20255753	2.60303e+07	1.9658e+07	3.25308e+07	2.56199e+07
FALSE	High	Master Protein	Q8TEA8	D-aminoacyl-tRNA deacylase 1 OS=Homo sapiens OX=9606 GN=DTD1 PE=1 SV=2	0.001	9.53	15	2	17	2	1	209	23.4	8.24	189	2	1.38	0.698	0.919			0.38143	0.625505	0.937446			39.42	0.34	33.78	10.58	36.56	2.73677e+06	3.10715e+06	3.25428e+06	2.27895e+06	2.96787e+06	2.29327e+06
FALSE	High	Master Protein	P09496	Clathrin light chain A OS=Homo sapiens OX=9606 GN=CLTA PE=1 SV=1	0	34.898	20	7	90	7	1	248	27.1	4.51	809	7	0.921	0.699	0.876			0.376938	0.0517599	0.999978			9.7	11.13	5.62	15.97	11.91	1.4152e+08	1.31912e+08	1.60058e+08	1.27565e+08	1.77115e+08	156721764
FALSE	High	Master Protein	Q9H9J2	39S ribosomal protein L44, mitochondrial OS=Homo sapiens OX=9606 GN=MRPL44 PE=1 SV=1	0	36.783	32	7	34	7	1	332	37.5	8.4	547	7	0.974	0.699	0.792			0.970152	0.138592	0.862926			20.54	14.78	7.8	9.21	19.27	2.00083e+07	1.92777e+07	2.43e+07	1.84878e+07	3.71254e+07	2.0783e+07
FALSE	High	Master Protein	Q7L5N7	Lysophosphatidylcholine acyltransferase 2 OS=Homo sapiens OX=9606 GN=LPCAT2 PE=1 SV=1	0	24.324	14	4	14	4	1	544	60.2	6.55	262	4	1.039	0.7	0.778			0.972415	0.521851	0.89686			16.16	7.69	14.8	1.17	6.29	4.28627e+06	6.2295e+06	8.76611e+06	6.37827e+06	1.06373e+07	6.95676e+06
FALSE	High	Master Protein	Q9UK58	Cyclin-L1 OS=Homo sapiens OX=9606 GN=CCNL1 PE=1 SV=1	0.004	5.237	3	1	2	1	1	526	59.6	10.7	37	1	1.132	0.7	0.705			0.926754	0.852049	0.89686			0	0	0	0	0	438938	497031	639295	447826	643658	453560
FALSE	High	Master Protein	O14562	Ubiquitin domain-containing protein UBFD1 OS=Homo sapiens OX=9606 GN=UBFD1 PE=1 SV=2	0	40.104	33	4	48	4	1	309	33.4	5.77	177	4	0.883	0.701	0.776			0.853822	0.620952	0.905675			9.86	0	5.61	0	0	4.08719e+06	3.85983e+06	4619458	3.23887e+06	5.88951e+06	4.79774e+06					Acetyl [N-Term]
FALSE	High	Master Protein	P27348	14-3-3 protein theta OS=Homo sapiens OX=9606 GN=YWHAQ PE=1 SV=1	0	236.388	80	25	533	19	1	245	27.7	4.78	6487	25	0.956	0.701	0.861			0.595132	0.0196152	0.948672			14.79	35.26	14.36	17.92	14.84	4.12688e+08	4.63877e+08	5.0145e+08	5.41758e+08	4.26798e+08	4.24851e+08					Acetyl [N-Term]
FALSE	High	Master Protein	P28702	Retinoic acid receptor RXR-beta OS=Homo sapiens OX=9606 GN=RXRB PE=1 SV=2	0	15.56	7	3	8	3	1	533	56.9	8.18	72	3	0.814	0.702	0.905			0.822144	0.747133	0.96147			0	0	0		0	1.41506e+06	1.15119e+06	1.89956e+06	1.33433e+06	2006550	1.81635e+06
FALSE	High	Master Protein	Q13617	Cullin-2 OS=Homo sapiens OX=9606 GN=CUL2 PE=1 SV=2	0.001	10.295	4	3	22	2	1	745	86.9	6.92	154	3	1.028	0.702	0.788			0.9934	0.683134	0.937637			45.16	9.87	19.67	44.4	21.37	2.27135e+06	2.31519e+06	2892358	2.06001e+06	2.49336e+06	2.01699e+06
FALSE	High	Master Protein	P18440	Arylamine N-acetyltransferase 1 OS=Homo sapiens OX=9606 GN=NAT1 PE=1 SV=2	0.008	4.327	6	1	1	1	1	290	33.9	6.54	14	1	0.643	0.703	1.039			0.282311	0.739368	0.860777			0	0	0	0	0	1.05072e+06	675383	2.01382e+06	1415739	1.74027e+06	1.8089e+06
FALSE	High	Master Protein	O00483	Cytochrome c oxidase subunit NDUFA4 OS=Homo sapiens OX=9606 GN=NDUFA4 PE=1 SV=1	0	42.294	78	5	48	5	1	81	9.4	9.38	605	5	0.884	0.703	0.778			0.118864	0.112037	0.730041			9.71	29.01	9.32	13.59	14.98	7.69421e+07	7.05601e+07	81732160	6.30916e+07	6.04706e+07	5.68411e+07
FALSE	High	Master Protein	P11233	Ras-related protein Ral-A OS=Homo sapiens OX=9606 GN=RALA PE=1 SV=1	0	131.466	62	12	102	4	1	206	23.6	7.11	2546	12	1.208	0.703	0.73			0.42211	0.157016	0.582514			8.08	4.18	4.71	0.25	1.24	1.33512e+07	1.63937e+07	2.04829e+07	1.37321e+07	18825873	1.39538e+07
FALSE	High	Master Protein	O75170	Serine/threonine-protein phosphatase 6 regulatory subunit 2 OS=Homo sapiens OX=9606 GN=PPP6R2 PE=1 SV=2	0.002	5.933	2	2	2	2	1	966	104.9	4.87	28	2	0.909	0.704	0.721			0.955924	0.774836	0.879091			14.4	9.18	8.5	36.64	28.46	1.5223e+06	1409270	1605723	1.17325e+06	2.43067e+06	1.76035e+06
FALSE	High	Master Protein	Q13033	Striatin-3 OS=Homo sapiens OX=9606 GN=STRN3 PE=1 SV=3	0	71.114	23	11	66	10	1	797	87.2	5.36	949	11	1.147	0.704	0.816			0.590952	0.0933801	0.924576			22.72	4.96	11.27	9.49	19.49	2.19612e+07	2.09658e+07	2.57506e+07	3.60368e+07	2.02986e+07	2.07144e+07
FALSE	High	Master Protein	Q9NR31	GTP-binding protein SAR1a OS=Homo sapiens OX=9606 GN=SAR1A PE=1 SV=1	0	132.133	72	12	126	8	1	198	22.4	6.68	2519	12	0.858	0.705	0.895			0.0404582	0.119487	0.9359			11.83	19.95	21.89	15.26	33.33	9.00519e+07	9.06789e+07	1.06104e+08	90626101	1.16763e+08	8.65597e+07
FALSE	High	Master Protein	Q12873	Chromodomain-helicase-DNA-binding protein 3 OS=Homo sapiens OX=9606 GN=CHD3 PE=1 SV=3	0	34.244	4	5	30	2	1	2000	226.5	7.3	405	5	1.018	0.705	0.762			0.999464	0.539914	0.866816			0	0	0	0	0	8.36047e+06	8510668	9457501	6.66352e+06	9843196	7.49833e+06
FALSE	High	Master Protein	Q00535	Cyclin-dependent-like kinase 5 OS=Homo sapiens OX=9606 GN=CDK5 PE=1 SV=3	0.002	5.981	5	2	20	1	1	292	33.3	7.66	193	2	1.055	0.705	0.697			0.977905	0.741662	0.813668			0	0	0	0	0	1.79655e+06	1.89487e+06	2.31442e+06	1.63072e+06	2754525	1.92027e+06
FALSE	High	Master Protein	Q96ER3	Protein SAAL1 OS=Homo sapiens OX=9606 GN=SAAL1 PE=1 SV=2	0	28.865	9	3	24	3	1	474	53.5	4.5	254	3	0.541	0.706	0.758			0.00367435	0.654058	0.895823			5.32	24.57	3.18	10.28	10.01	4.09635e+06	2.42804e+06	4.1019e+06	1.4194e+06	3.96049e+06	3.05285e+06
FALSE	High	Master Protein	Q8WUX9	Charged multivesicular body protein 7 OS=Homo sapiens OX=9606 GN=CHMP7 PE=1 SV=1	0	19.65	12	3	6	3	1	453	50.9	5.35	95	3	0.908	0.706	0.969			0.885603	0.603481	0.834303			23.42	10.77	0.18	39.34	62.12	5.57114e+06	5305345	5.7403e+06	4.77947e+06	6606062	5.82095e+06
FALSE	High	Master Protein	Q96P70	Importin-9 OS=Homo sapiens OX=9606 GN=IPO9 PE=1 SV=3	0	83.665	12	8	83	8	1	1041	115.9	4.81	1647	8	0.942	0.706	0.791			0.773623	0.046547	0.822959			20.61	14.21	19.96	20.19	2.09	3.88216e+07	3.32682e+07	4.62766e+07	2.87391e+07	4.37131e+07	3.58237e+07					Acetyl [N-Term]
FALSE	High	Master Protein	Q9UMR2	ATP-dependent RNA helicase DDX19B OS=Homo sapiens OX=9606 GN=DDX19B PE=1 SV=1	0	135.467	52	14	85	3	1	479	53.9	6.3	2173	14	1.434	0.706	100			0.120675	0.513267	2.73413e-16			37.49	22.2		0	0	5030793	3.55917e+06	1.06924e+07	6.1339e+06		652156					Acetyl [N-Term]
FALSE	High	Master Protein	Q9UBS4	DnaJ homolog subfamily B member 11 OS=Homo sapiens OX=9606 GN=DNAJB11 PE=1 SV=1	0	84.134	35	10	63	10	1	358	40.5	6.18	1258	10	0.874	0.707	0.764			0.116215	0.125942	0.591161			5.57	8.98	11.38	23.03	12.84	6.37999e+07	5.64434e+07	7.22109e+07	56221553	73863862	5.7883e+07
FALSE	High	Master Protein	P07858	Cathepsin B OS=Homo sapiens OX=9606 GN=CTSB PE=1 SV=3	0	137.769	42	14	128	14	1	339	37.8	6.3	4290	14	0.955	0.707	0.724			0.770632	0.046547	0.0460496			9.67	12.61	6.98	9.2	12.59	1.04764e+08	9.97678e+07	1.66494e+08	1.4664e+08	2.57989e+08	1.9289e+08
FALSE	High	Master Protein	O15357	Phosphatidylinositol 3,4,5-trisphosphate 5-phosphatase 2 OS=Homo sapiens OX=9606 GN=INPPL1 PE=1 SV=2	0	21.188	5	4	7	4	1	1258	138.5	6.54	72	4	0.97	0.707	0.637			0.986354	0.767973	0.50043			0	0	0	0	0	2.01903e+06	3.81797e+06	1.63312e+06	1.15442e+06	1967835	3.43042e+06
FALSE	High	Master Protein	Q8IV36	Protein HID1 OS=Homo sapiens OX=9606 GN=HID1 PE=1 SV=1	0.001	6.948	3	1	9	1	1	788	88.7	6.06	37	1	0.904	0.708	1.157			0.944176	0.763227	0.595799			0	0	0	0	0	1.25748e+06	1.13695e+06	1.69026e+06	1.19653e+06	1.81505e+06	2.10031e+06
FALSE	High	Master Protein	P55060	Exportin-2 OS=Homo sapiens OX=9606 GN=CSE1L PE=1 SV=3	0	228.931	34	30	383	30	1	971	110.3	5.77	7248	30	0.939	0.709	0.885			0.399887	0.0271158	0.993815			13.38	25.17	10.75	14.28	15.19	5.1133e+08	4.82724e+08	6.01318e+08	4.66454e+08	6.07921e+08	5.41302e+08					Acetyl [N-Term]
FALSE	High	Master Protein	P49848	Transcription initiation factor TFIID subunit 6 OS=Homo sapiens OX=9606 GN=TAF6 PE=1 SV=1	0	15.718	9	4	14	4	1	677	72.6	8.6	266	4	1.564	0.71	0.673			0.0310101	0.658445	0.512527			37.78	18.21	7.77	8.31	20.57	3.32913e+06	4.94867e+06	3248651	4.2346e+06	5.81895e+06	2.71889e+06
FALSE	High	Master Protein	P36871	Phosphoglucomutase-1 OS=Homo sapiens OX=9606 GN=PGM1 PE=1 SV=3	0	187.805	65	25	177	25	1	562	61.4	6.76	3092	25	0.957	0.711	0.906			0.753443	0.0866956	0.911523			12.29	16.03	11.72	24.14	21.41	1.37664e+08	1.3351e+08	1.61298e+08	1.25354e+08	1.42436e+08	1.2903e+08
FALSE	High	Master Protein	Q96CP2	FLYWCH family member 2 OS=Homo sapiens OX=9606 GN=FLYWCH2 PE=1 SV=1	0	42.079	49	4	39	4	1	140	14.6	8.46	80	4	1.13	0.711	0.578			0.92028	0.676729	0.0433061			0	34.67	14.61	0	37.3	1.71503e+06	2.01235e+06	3.15492e+06	3.15824e+06	5.49908e+06	5.32668e+06
FALSE	High	Master Protein	P14735	Insulin-degrading enzyme OS=Homo sapiens OX=9606 GN=IDE PE=1 SV=4	0	67.733	23	12	53	12	1	1019	117.9	6.61	382	12	1.001	0.712	1.013			0.992778	0.098605	0.379246			18.33	13.86	8.28	26.77	12.97	3.33107e+07	34406529	3.93024e+07	2.61032e+07	4.08488e+07	3.7262e+07
FALSE	High	Master Protein	Q9BSE5	Agmatinase, mitochondrial OS=Homo sapiens OX=9606 GN=AGMAT PE=1 SV=2	0.001	11.323	16	2	3	2	1	352	37.6	7.59	31	2	1.265	0.712				0.781359	0.760329				0	0			0	1.18614e+06	1.50101e+06	2.27732e+06	1.6219e+06
FALSE	High	Master Protein	Q9H5X1	Cytosolic iron-sulfur assembly component 2A OS=Homo sapiens OX=9606 GN=CIAO2A PE=1 SV=1	0.001	7.636	12	1	2	1	1	160	18.3	4.88	64	1	100	0.712	0.87			2.42169e-16	0.622095	0.969385				0	0	0	0		5.17666e+06	6238342	4.439e+06	7.84316e+06	6.82259e+06
FALSE	High	Master Protein	Q12899	Tripartite motif-containing protein 26 OS=Homo sapiens OX=9606 GN=TRIM26 PE=1 SV=1	0	17.552	8	3	18	3	1	539	62.1	5.03	197	3	1.166	0.713	0.891			0.82153	0.658849	0.95916			36.81	10.75	11.28	13.57	3.07	3.25037e+06	3.50122e+06	4.05571e+06	3040380	4.10029e+06	3774059
FALSE	High	Master Protein	Q96A49	Synapse-associated protein 1 OS=Homo sapiens OX=9606 GN=SYAP1 PE=1 SV=1	0	30.264	24	4	26	4	1	352	39.9	4.53	305	4	0.736	0.714	0.866			0.0720889	0.453007	0.985582			6.21	4.21	9.19	13.19	27.02	1.09029e+07	7.86762e+06	1.22865e+07	6.44765e+06	8.56093e+06	7.69666e+06
FALSE	High	Master Protein	O43324	Eukaryotic translation elongation factor 1 epsilon-1 OS=Homo sapiens OX=9606 GN=EEF1E1 PE=1 SV=1	0	71.708	58	8	84	8	1	174	19.8	8.54	2566	8	0.984	0.714	0.814			0.918802	0.109742	0.856365			14.08	17.77	8.69	11.12	6.7	1.04395e+08	1.16274e+08	1.39367e+08	1.05309e+08	1.3521e+08	1.31188e+08					Acetyl [N-Term]
FALSE	High	Master Protein	Q13685	Angio-associated migratory cell protein OS=Homo sapiens OX=9606 GN=AAMP PE=1 SV=2	0	40.524	32	6	28	6	1	434	46.7	4.42	432	6	1.041	0.714	1.206			0.977581	0.552681	0.282261			41.63	8.95	52.91	49.42	61.05	6.97199e+06	8.17778e+06	1.13994e+07	4.92361e+06	4.0274e+06	2.57917e+06
FALSE	High	Master Protein	P46063	ATP-dependent DNA helicase Q1 OS=Homo sapiens OX=9606 GN=RECQL PE=1 SV=3	0	144.893	43	22	130	22	1	649	73.4	7.88	1199	22	0.995	0.715	0.942			0.967343	0.168553	0.775967			18.89	18.6	21.2	16.03	17.77	8.94923e+07	85788342	1.04691e+08	7.91143e+07	9.709e+07	9.10091e+07
FALSE	High	Master Protein	P62314	Small nuclear ribonucleoprotein Sm D1 OS=Homo sapiens OX=9606 GN=SNRPD1 PE=1 SV=1	0	41.444	38	3	47	3	1	119	13.3	11.56	443	3	1.057	0.715	0.841			0.872895	0.139959	0.944495			3.8	26.74	5.29	0	4.1	7.52334e+07	8.20873e+07	107360257	9.46918e+07	102382467	85513201
FALSE	High	Master Protein	P49840	Glycogen synthase kinase-3 alpha OS=Homo sapiens OX=9606 GN=GSK3A PE=1 SV=2	0.001	10.686	10	2	11	2	1	483	50.9	8.75	96	2	0.62	0.716	1.18			0.249506	0.822176	0.131783			40.82	0	64.91	62.14	0	1417944	1.15567e+06	1.17156e+06	838411	4.22329e+06	6.46387e+06
FALSE	High	Master Protein	Q9NQC3	Reticulon-4 OS=Homo sapiens OX=9606 GN=RTN4 PE=1 SV=2	0	196.683	13	9	228	9	1	1192	129.9	4.5	8265	9	0.921	0.716	0.773			0.193207	0.0372146	0.343169			27.96	17.2	8.17	29.73	27.72	3.31023e+08	3.19714e+08	459039550	4.07055e+08	2.72942e+08	1.99654e+08					Acetyl [N-Term]
FALSE	High	Master Protein	P51809	Vesicle-associated membrane protein 7 OS=Homo sapiens OX=9606 GN=VAMP7 PE=1 SV=3	0.006	4.629	8	2	5	2	1	220	24.9	8.6	31	2	0.945	0.716	0.795			0.91337	0.557943	0.911645			0.44	0	6.87	60.54	6.95	8926409	8.42005e+06	8518557	8.59511e+06	1.03801e+07	7.92901e+06
FALSE	High	Master Protein	O76027	Annexin A9 OS=Homo sapiens OX=9606 GN=ANXA9 PE=1 SV=3	0	25.012	26	5	11	5	1	345	38.3	5.77	95	5	0.669	0.717	0.921			0.382813	0.637056	0.915157			0	4.32	0.65	2.49	0.52	1.835e+06	2.40537e+06	5.26422e+06	5.8395e+06	9504399	1.06693e+07
FALSE	High	Master Protein	Q16630	Cleavage and polyadenylation specificity factor subunit 6 OS=Homo sapiens OX=9606 GN=CPSF6 PE=1 SV=2	0	70.941	13	8	63	8	1	551	59.2	7.15	1483	8	1.024	0.717	0.847			0.996267	0.158836	0.96147			15.9	16.81	11.48	10.16	11.88	39816057	4.42298e+07	1.0265e+08	9.46538e+07	9.55991e+07	4.25757e+07
FALSE	High	Master Protein	Q8IWZ3	Ankyrin repeat and KH domain-containing protein 1 OS=Homo sapiens OX=9606 GN=ANKHD1 PE=1 SV=1	0	73.151	10	11	48	7	1	2542	269.3	5.73	879	11	1.054	0.717	1.005			0.977546	0.77785	0.895461			13.15	1.91	60.84	1.11	8.46	1.57777e+06	2.45686e+06	1.88558e+06	1.3545e+06	1691371	1.8202e+06
FALSE	High	Master Protein	P63096	Guanine nucleotide-binding protein G(i) subunit alpha-1 OS=Homo sapiens OX=9606 GN=GNAI1 PE=1 SV=2	0	51.049	23	8	55	1	1	354	40.3	5.97	1164	8	1.305	0.717				0.717558	0.865377				0	0			0	768173	1.00263e+06	822289	589234
FALSE	High	Master Protein	Q9NYB0	Telomeric repeat-binding factor 2-interacting protein 1 OS=Homo sapiens OX=9606 GN=TERF2IP PE=1 SV=1	0	26.303	13	3	24	3	1	399	44.2	4.73	493	3	0.87	0.718	0.704			0.747951	0.622095	0.679473			15.88	14.03	13.81	12.48	2.72	6.49262e+06	5.87731e+06	6.92282e+06	5.19527e+06	7.50731e+06	5367512
FALSE	High	Master Protein	P33527	Multidrug resistance-associated protein 1 OS=Homo sapiens OX=9606 GN=ABCC1 PE=1 SV=3	0	24.347	6	4	17	4	1	1531	171.5	7.11	38	4	1.29	0.718	0.784			0.390499	0.647262	0.919968			45.42	2.69	21.33	27.03	25.91	3.81623e+06	5.6265e+06	5.37156e+06	5.01178e+06	3.57546e+06	3.54031e+06
FALSE	High	Master Protein	Q9Y4F1	FERM, ARHGEF and pleckstrin domain-containing protein 1 OS=Homo sapiens OX=9606 GN=FARP1 PE=1 SV=1	0	12.942	4	3	17	3	1	1045	118.6	8.15	133	3	1.413	0.718	0.52			0.128333	0.64481	0.00481606			41.43	23.94	12.12	22.91	6.86	6.28855e+06	9.59576e+06	6.80466e+06	2.64828e+06	3.75672e+06	6.70932e+06
FALSE	High	Master Protein	Q9BRF8	Serine/threonine-protein phosphatase CPPED1 OS=Homo sapiens OX=9606 GN=CPPED1 PE=1 SV=3	0	22.965	29	4	11	4	1	314	35.5	6.2	89	4	2.006	0.72	0.663			0.0222856	0.674567	0.720316			165.82	6.66	19		0	1319952	2.7642e+06	4.34292e+06	3.25429e+06	2.49219e+06	1.63648e+06
FALSE	High	Master Protein	Q9H267	Vacuolar protein sorting-associated protein 33B OS=Homo sapiens OX=9606 GN=VPS33B PE=1 SV=2	0.005	4.679	2	1	1	1	1	617	70.5	6.71	25	1	0.486	0.721	1.049			0.0185696	0.751139	0.764511			0	0	0	0	0	2.54523e+06	1.23731e+06	2.42654e+06	1.75075e+06	2.58014e+06	2706425
FALSE	High	Master Protein	Q01844	RNA-binding protein EWS OS=Homo sapiens OX=9606 GN=EWSR1 PE=1 SV=1	0	76.451	16	7	81	7	1	656	68.4	9.33	1843	7	0.88	0.721	0.809			0.157973	0.170722	0.89396			9.95	22.4	13.8	6	16.25	5.52972e+07	5.05757e+07	6.89732e+07	5.13747e+07	6.24923e+07	5.23502e+07
FALSE	High	Master Protein	Q15054	DNA polymerase delta subunit 3 OS=Homo sapiens OX=9606 GN=POLD3 PE=1 SV=2	0.004	5.041	3	1	10	1	1	466	51.4	9.35	66	1	1.004	0.721	0.9			0.999464	0.826546	0.96147			0	0	0	0	0	1.51947e+06	1.5263e+06	1.49166e+06	1.07502e+06	1.94939e+06	1.75511e+06
FALSE	High	Master Protein	Q96QZ7	Membrane-associated guanylate kinase, WW and PDZ domain-containing protein 1 OS=Homo sapiens OX=9606 GN=MAGI1 PE=1 SV=3	0.004	5.032	1	1	5	1	1	1491	164.5	7.58	20	1	1.477	0.721	0.731			0.573294	0.898437	0.911523			0	0	0	0	0	284847	420623	507196	365530	567159	414636
FALSE	High	Master Protein	Q99523	Sortilin OS=Homo sapiens OX=9606 GN=SORT1 PE=1 SV=3	0	33.465	11	3	16	3	1	831	92	5.74	205	3	1.225	0.722	1.192			0.692164	0.622095	0.344634			71.01	1.65	0	0	16.88	2.54195e+06	3.93508e+06	7.15744e+06	5.20782e+06	5.08191e+06	1.08311e+06
FALSE	High	Master Protein	P31947	14-3-3 protein sigma OS=Homo sapiens OX=9606 GN=SFN PE=1 SV=1	0	220.422	74	16	285	13	1	248	27.8	4.74	5532	16	1.028	0.723	0.83			0.974499	0.0478016	0.866816			40.79	32.89	17.76	29.13	19.2	3.38409e+08	3.28868e+08	4.729e+08	4.65939e+08	3.77104e+08	3.41182e+08
FALSE	High	Master Protein	Q96KP1	Exocyst complex component 2 OS=Homo sapiens OX=9606 GN=EXOC2 PE=1 SV=1	0	11.747	5	3	13	3	1	924	104	6.9	97	3	1.152	0.723	0.668			0.890604	0.697031	0.636152			49.19	12.28	14.54	39.6	11.92	2.33104e+06	2.22289e+06	3.41776e+06	2.76794e+06	3.38262e+06	2.5449e+06
FALSE	High	Master Protein	Q92733	Proline-rich protein PRCC OS=Homo sapiens OX=9606 GN=PRCC PE=1 SV=1	0	21.964	9	3	23	3	1	491	52.4	5.1	644	3	1.169	0.723	0.863			0.837245	0.683134	0.997799			6.8	36.2	18.68	7.97	5.9	2.31456e+06	3.01003e+06	3.70381e+06	2.00951e+06	3.54611e+06	3.12098e+06
FALSE	High	Master Protein	Q5TBC7	Bcl-2-like protein 15 OS=Homo sapiens OX=9606 GN=BCL2L15 PE=1 SV=1	0	12.708	13	2	4	2	1	163	17.7	4.41	70	2	1.216	0.723	0.825			0.831293	0.841048	0.966039			0	0	0	0	0	1.4655e+06	2.29734e+06	1.43801e+06	1.03918e+06	4.3025e+06	2762355
FALSE	High	Master Protein	Q9NWZ3	Interleukin-1 receptor-associated kinase 4 OS=Homo sapiens OX=9606 GN=IRAK4 PE=1 SV=1	0.002	5.739	6	2	6	2	1	460	51.5	5.41	23	2	1.107	0.724	0.766			0.940036	0.811146	0.914471			0	0	0	0	0	1550911	1.71707e+06	1.74721e+06	1.26486e+06	2.06767e+06	1.58342e+06					Acetyl [N-Term]
FALSE	High	Master Protein	Q5T440	Putative transferase CAF17, mitochondrial OS=Homo sapiens OX=9606 GN=IBA57 PE=1 SV=1	0.001	10.879	12	2	10	2	1	356	38.1	9.83	357	2	0.848	0.725	0.978			0.894701	0.841048	0.909762			0	0	0	0	0	591219	501198	1.39552e+06	1.01118e+06	1.10426e+06	1.07986e+06
FALSE	High	Master Protein	P62993	Growth factor receptor-bound protein 2 OS=Homo sapiens OX=9606 GN=GRB2 PE=1 SV=1	0	50.512	55	9	37	9	1	217	25.2	6.32	323	9	0.958	0.725	0.877			0.906744	0.247851	0.966384			12.57	23.97	9.19	27.47	28.56	2.61238e+07	2.70656e+07	3.06091e+07	2.46709e+07	3.25571e+07	3.11492e+07
FALSE	High	Master Protein	Q00688	Peptidyl-prolyl cis-trans isomerase FKBP3 OS=Homo sapiens OX=9606 GN=FKBP3 PE=1 SV=1	0	150.855	61	16	168	16	1	224	25.2	9.28	2393	16	0.964	0.725	0.87			0.753851	0.0478016	0.970142			19.82	22.29	6.33	30.76	24.31	1.83719e+08	1.84893e+08	2.37624e+08	1.71622e+08	2.6173e+08	2.38885e+08					Acetyl [N-Term]
FALSE	High	Master Protein	P31937	3-hydroxyisobutyrate dehydrogenase, mitochondrial OS=Homo sapiens OX=9606 GN=HIBADH PE=1 SV=2	0	87.09	44	7	54	7	1	336	35.3	8.13	1515	7	0.967	0.725	0.809			0.891127	0.123324	0.879091			17.35	18.52	16.4	20.38	22.63	35936513	3.50934e+07	4.68112e+07	4.26869e+07	5.3109e+07	5.30392e+07
FALSE	High	Master Protein	P35914	Hydroxymethylglutaryl-CoA lyase, mitochondrial OS=Homo sapiens OX=9606 GN=HMGCL PE=1 SV=2	0.001	11.254	9	2	13	2	1	325	34.3	8.54	304	2	1.491	0.725	0.89			0.46548	0.842648	0.967553			0	0	0	0	0	687861	1.0258e+06	1.28041e+06	928568	1.18639e+06	1055579
FALSE	High	Master Protein	Q9H8Y8	Golgi reassembly-stacking protein 2 OS=Homo sapiens OX=9606 GN=GORASP2 PE=1 SV=3	0	119.862	29	9	94	9	1	452	47.1	4.82	4037	9	0.871	0.726	0.803			0.079131	0.253734	0.841511			14.68	22.62	13.95	33.82	18.45	71900068	7.20583e+07	9.05789e+07	6.95671e+07	8.25838e+07	70437228
FALSE	High	Master Protein	P08579	U2 small nuclear ribonucleoprotein B'' OS=Homo sapiens OX=9606 GN=SNRPB2 PE=1 SV=1	0	44.442	31	6	51	5	1	225	25.5	9.72	929	6	0.877	0.726	0.842			0.256437	0.135346	0.950938			12.5	24.1	6.16	7.37	7.98	4.51301e+07	3.96184e+07	5.28971e+07	4.46391e+07	5.11874e+07	44165253					Acetyl [N-Term]
FALSE	High	Master Protein	Q9NRG1	Phosphoribosyltransferase domain-containing protein 1 OS=Homo sapiens OX=9606 GN=PRTFDC1 PE=1 SV=1	0	23.485	24	4	24	4	1	225	25.7	6.15	641	4	1.124	0.726	1.019			0.763934	0.230905	0.532309			4.94	10.05	2.45	11.29	14.96	1.42601e+07	16345879	1.82127e+07	14143090	1.65429e+07	15217600					Acetyl [N-Term]
FALSE	High	Master Protein	Q92917	G-patch domain and KOW motifs-containing protein OS=Homo sapiens OX=9606 GN=GPKOW PE=1 SV=2	0	34.102	23	5	23	5	1	476	52.2	6.15	812	5	1.158	0.726	0.803			0.642908	0.271321	0.903387			9.08	25.03	3.67	14.57	6.54	1.31384e+07	1.49617e+07	1.54488e+07	1.26143e+07	1.37094e+07	11187275
FALSE	High	Master Protein	Q7L0Y3	tRNA methyltransferase 10 homolog C OS=Homo sapiens OX=9606 GN=TRMT10C PE=1 SV=2	0	107.775	57	18	97	18	1	403	47.3	9.36	1261	18	0.941	0.727	0.804			0.602774	0.194544	0.845659			12.8	23.35	14.84	17.97	20.53	7.50148e+07	75055222	89730019	8.4729e+07	8.95335e+07	7.75384e+07
FALSE	High	Master Protein	Q14653	Interferon regulatory factor 3 OS=Homo sapiens OX=9606 GN=IRF3 PE=1 SV=1	0.002	5.961	3	1	5	1	1	427	47.2	5.34	177	1	1.02	0.727	0.898			0.997246	0.842821	0.957627			0	0	0	0		863301	880455	1.31248e+06	954832	1.24169e+06	1.1147e+06
FALSE	High	Master Protein	Q14558	Phosphoribosyl pyrophosphate synthase-associated protein 1 OS=Homo sapiens OX=9606 GN=PRPSAP1 PE=1 SV=2	0	38.015	19	4	33	3	1	356	39.4	7.2	1194	4	0.644	0.728	0.803			0.310628	0.697769	0.944276			36.24	9.36	25.18	7.41	36.66	2.29201e+06	1.8226e+06	3.1263e+06	2.38041e+06	3.23293e+06	2.74984e+06
FALSE	High	Master Protein	Q13643	Four and a half LIM domains protein 3 OS=Homo sapiens OX=9606 GN=FHL3 PE=1 SV=4	0	41.302	40	5	48	5	1	280	31.2	6.2	139	5	0.808	0.728	0.872			0.469329	0.665283	0.968878			5.22	6.91	2.23	0	2.05	6.47984e+06	5.58082e+06	6.77105e+06	5.09464e+06	5961544	5.41883e+06
FALSE	High	Master Protein	O43709	Probable 18S rRNA (guanine-N(7))-methyltransferase OS=Homo sapiens OX=9606 GN=BUD23 PE=1 SV=2	0	20.512	16	3	10	3	1	281	31.9	8.73	224	3	0.822	0.728	1.37			0.834877	0.714178	0.179836			0	34.65	0	8.29	0	1.29855e+06	2.63117e+06	3.00387e+06	2.19547e+06	2.16926e+06	1.70662e+06
FALSE	High	Master Protein	Q14974	Importin subunit beta-1 OS=Homo sapiens OX=9606 GN=KPNB1 PE=1 SV=2	0	519.096	61	43	654	43	1	876	97.1	4.78	14990	43	0.903	0.728	0.811			0.076827	0.0574144	0.735984			16.78	24.89	16.51	14.61	19.71	1.42643e+09	1.46589e+09	1.61151e+09	1.53623e+09	1.57073e+09	1.38413e+09					Acetyl [N-Term]
FALSE	High	Master Protein	Q7Z478	ATP-dependent RNA helicase DHX29 OS=Homo sapiens OX=9606 GN=DHX29 PE=1 SV=2	0	70.604	16	13	52	12	1	1369	155.1	8.09	862	13	1.057	0.728	0.846			0.944176	0.351329	0.969385			34.97	19.4	12.19	22.12	23.71	1.16263e+07	1.19363e+07	1.31347e+07	1.08284e+07	1.41273e+07	1.13471e+07
FALSE	High	Master Protein	Q96EK6	Glucosamine 6-phosphate N-acetyltransferase OS=Homo sapiens OX=9606 GN=GNPNAT1 PE=1 SV=1	0	54.304	67	8	46	8	1	184	20.7	7.99	883	8	0.834	0.729	0.993			0.295449	0.229945	0.557651			17.25	7.62	11.89	24.49	2.56	2.36171e+07	2.19306e+07	2.61757e+07	1.71315e+07	2.83689e+07	2.61232e+07
FALSE	High	Master Protein	Q8IZW8	Tensin-4 OS=Homo sapiens OX=9606 GN=TNS4 PE=1 SV=3	0	85.617	34	14	72	14	1	715	76.7	7.34	653	14	0.849	0.729	0.85			0.0238989	0.247851	0.965617			10.35	13.9	11.39	11.31	7.88	6.72249e+07	7.16562e+07	7.77286e+07	104301914	8.52621e+07	7.93352e+07					Acetyl [N-Term]
FALSE	High	Master Protein	Q9Y3B4	Splicing factor 3B subunit 6 OS=Homo sapiens OX=9606 GN=SF3B6 PE=1 SV=1	0	57.656	36	5	34	5	1	125	14.6	9.38	766	5	0.935	0.729	0.792			0.599056	0.188205	0.817928			15.56	16.51	18.22	17.78	14.92	5.49178e+07	5.03573e+07	5.79635e+07	4.92025e+07	6.29277e+07	5.14588e+07
FALSE	High	Master Protein	P51665	26S proteasome non-ATPase regulatory subunit 7 OS=Homo sapiens OX=9606 GN=PSMD7 PE=1 SV=2	0	193.76	63	18	166	18	1	324	37	6.77	4757	18	0.961	0.729	0.951			0.66284	0.0578003	0.775967			15.15	10.85	10.8	13.58	14.5	2.30088e+08	2.23192e+08	2.96053e+08	2.38549e+08	2.74133e+08	2.54504e+08
FALSE	High	Master Protein	O00506	Serine/threonine-protein kinase 25 OS=Homo sapiens OX=9606 GN=STK25 PE=1 SV=1	0	31.37	15	5	48	1	1	426	48.1	6.74	739	5	1.107	0.729	0.884			0.946693	0.826546	0.972474			0	0	0	0	0	876915	970697	1.61048e+06	1.17403e+06	2.22702e+06	1.9679e+06
FALSE	High	Master Protein	P50570	Dynamin-2 OS=Homo sapiens OX=9606 GN=DNM2 PE=1 SV=2	0	169.625	36	24	156	24	1	870	98	7.44	2646	24	0.903	0.73	0.889			0.466075	0.148492	0.946284			12.72	15.18	13.98	39.78	20.03	4.51722e+07	4.35224e+07	5.1821e+07	4.47274e+07	83154184	7.66237e+07
FALSE	High	Master Protein	P61077	Ubiquitin-conjugating enzyme E2 D3 OS=Homo sapiens OX=9606 GN=UBE2D3 PE=1 SV=1	0	69.235	43	4	78	3	1	147	16.7	7.8	2801	4	0.918	0.73	0.89			0.885603	0.658849	0.94522			0	0	0	0	0	6447345	5917564	7243173	5287110	6250761	5563923
FALSE	High	Master Protein	P09497	Clathrin light chain B OS=Homo sapiens OX=9606 GN=CLTB PE=1 SV=1	0	30.599	21	6	24	6	1	229	25.2	4.64	582	6	0.981	0.73	0.853			0.926754	0.126595	0.987463			14.5	10.01	6.09	3.87	24.83	4.41503e+07	3.82594e+07	4.68874e+07	3.52757e+07	3.63424e+07	3.66167e+07
FALSE	High	Master Protein	Q9GZS3	WD repeat-containing protein 61 OS=Homo sapiens OX=9606 GN=WDR61 PE=1 SV=1	0	55.914	39	7	36	7	1	305	33.6	5.47	770	7	0.997	0.73	0.803			0.996267	0.271917	0.903387			11.89	18.94	0.37	3.44	18	2.12059e+07	2.21469e+07	2.29811e+07	1.70125e+07	2.24781e+07	1.63895e+07					Acetyl [N-Term]
FALSE	High	Master Protein	Q15750	TGF-beta-activated kinase 1 and MAP3K7-binding protein 1 OS=Homo sapiens OX=9606 GN=TAB1 PE=1 SV=1	0.001	7.755	6	1	2	1	1	504	54.6	5.52	50	1	0.765	0.731	0.01			0.673835	0.709359	2.73413e-16			0	0		0	0	2531535	1936184	3.04178e+06	2223236	2.09696e+06
FALSE	High	Master Protein	O14727	Apoptotic protease-activating factor 1 OS=Homo sapiens OX=9606 GN=APAF1 PE=1 SV=2	0	12.328	2	2	11	2	1	1248	141.7	6.4	169	2	1.036	0.731	0.601			0.986354	0.758049	0.43458			6.24	12.68	13.24	17.43	19.82	2166057	2.21264e+06	2701083	1.88304e+06	2.75462e+06	1.7592e+06
FALSE	High	Master Protein	Q70UQ0	Inhibitor of nuclear factor kappa-B kinase-interacting protein OS=Homo sapiens OX=9606 GN=IKBIP PE=1 SV=1	0.001	10.712	7	2	6	2	1	350	39.3	9.17	158	2	1.044	0.731	0.962			0.967343	0.672674	0.902095			16.14	31.98	17.7	3.97	19.73	5.59263e+06	5581172	5.97509e+06	5.68773e+06	3.13402e+06	2.75954e+06
FALSE	High	Master Protein	O00443	Phosphatidylinositol 4-phosphate 3-kinase C2 domain-containing subunit alpha OS=Homo sapiens OX=9606 GN=PIK3C2A PE=1 SV=2	0	23.971	4	5	27	5	1	1686	190.6	8.02	122	5	1.24	0.731	0.814			0.296601	0.379858	0.922653			17.66	10.7	11.44	8.55	34.55	1.1896e+07	12337833	1.33885e+07	1.01654e+07	1.5499e+07	1.15527e+07					Acetyl [N-Term]
FALSE	High	Master Protein	O14641	Segment polarity protein dishevelled homolog DVL-2 OS=Homo sapiens OX=9606 GN=DVL2 PE=1 SV=1	0	18.875	12	3	10	3	1	736	78.9	6.02	60	3	0.592	0.732	1.042			0.0481004	0.77785	0.825887			0	0	0	0	0	3.21786e+06	1.9035e+06	2763632	2.02229e+06	2.10458e+06	2.19206e+06
FALSE	High	Master Protein	Q9H173	Nucleotide exchange factor SIL1 OS=Homo sapiens OX=9606 GN=SIL1 PE=1 SV=1	0.007	4.389	3	2	4	2	1	461	52.1	5.36	0	2	0.874	0.732	0.967			0.62102	0.3067	0.733718			32.7	29.04	18.89	25.62	15.84	1.52239e+07	1.74517e+07	2.05365e+07	2.11256e+07	2.40903e+07	2.05203e+07
FALSE	High	Master Protein	P53985	Monocarboxylate transporter 1 OS=Homo sapiens OX=9606 GN=SLC16A1 PE=1 SV=3	0	41.725	9	5	49	5	1	500	53.9	8.66	361	5	0.88	0.732	0.786			0.132766	0.240742	0.72266			35.24	35.65	2.92	11.18	10.23	8.61321e+07	7.64991e+07	9.41757e+07	7.44515e+07	1.0351e+08	8.18994e+07
FALSE	High	Master Protein	P48634	Protein PRRC2A OS=Homo sapiens OX=9606 GN=PRRC2A PE=1 SV=3	0	35.442	6	6	34	6	1	2157	228.7	9.45	507	6	0.903	0.732	0.779			0.916773	0.697769	0.911523			3.33	0	1.03	9.45	9.81	3.59758e+06	2.10707e+06	4.5406e+06	1.2756e+06	3.42716e+06	3.40594e+06
FALSE	High	Master Protein	O95433	Activator of 90 kDa heat shock protein ATPase homolog 1 OS=Homo sapiens OX=9606 GN=AHSA1 PE=1 SV=1	0	214.322	74	23	184	23	1	338	38.3	5.53	2611	23	0.928	0.732	0.857			0.262844	0.0666401	0.937446			9.71	12.9	8.63	27.74	14.91	2.66788e+08	2.44701e+08	3.16701e+08	2.80919e+08	2.78517e+08	2.44976e+08
FALSE	High	Master Protein	O43768	Alpha-endosulfine OS=Homo sapiens OX=9606 GN=ENSA PE=1 SV=1	0	25.972	47	4	31	3	1	121	13.4	7.24	180	4	0.928	0.732	1.017			0.859487	0.289902	0.460573			5.78	15.89	11.66	17.88	116.09	1.82403e+07	1.71873e+07	2.49736e+07	19415194	2.32211e+07	22823131
FALSE	High	Master Protein	Q8IZ73	RNA pseudouridylate synthase domain-containing protein 2 OS=Homo sapiens OX=9606 GN=RPUSD2 PE=1 SV=2	0	14.969	11	3	9	3	1	545	61.3	7.17	40	3	0.964	0.732	0.783			0.983508	0.722078	0.918777			3.12	0	0	0	0	2.61229e+06	2.47609e+06	2932889	2146947	2.83157e+06	2.70823e+06
FALSE	High	Master Protein	P30049	ATP synthase subunit delta, mitochondrial OS=Homo sapiens OX=9606 GN=ATP5F1D PE=1 SV=2	0	37.994	41	4	43	4	1	168	17.5	5.49	456	4	0.997	0.732	0.658			0.972415	0.185391	0.00274635			31.59	12.71	8.36	18.12	11.52	1.23603e+08	111962369	1.23629e+08	109244228	124256021	9.33542e+07
FALSE	High	Master Protein	Q16222	UDP-N-acetylhexosamine pyrophosphorylase OS=Homo sapiens OX=9606 GN=UAP1 PE=1 SV=3	0	21.622	6	2	9	2	1	522	58.7	6.33	121	2	0.704	0.733	0.697			0.359713	0.697769	0.728999			7.74	56.39	0	45.51	0	2.39226e+06	2.93697e+06	4.13137e+06	3.14546e+06	4.26054e+06	2.87656e+06
FALSE	High	Master Protein	O60502	Protein O-GlcNAcase OS=Homo sapiens OX=9606 GN=OGA PE=1 SV=2	0	76.331	23	11	59	11	1	916	102.8	4.91	545	11	0.99	0.733	0.902			0.972415	0.129291	0.920164			15.49	20.35	17.75	20.13	13.93	3.5281e+07	3.31106e+07	4.86362e+07	3.18166e+07	5.0877e+07	4.82753e+07
FALSE	High	Master Protein	Q8NG11	Tetraspanin-14 OS=Homo sapiens OX=9606 GN=TSPAN14 PE=1 SV=1	0.002	5.591	4	1	7	1	1	270	30.7	6.84	252	1	0.977	0.734	0.98			0.997246	0.709359	0.894153			0	0	0	0	0	2.11435e+06	2.06597e+06	3.10884e+06	2.28055e+06	2.37412e+06	2.32706e+06
FALSE	High	Master Protein	Q9NRL3	Striatin-4 OS=Homo sapiens OX=9606 GN=STRN4 PE=1 SV=2	0	29.745	18	6	18	5	1	753	80.5	5.4	240	6	1.011	0.734	0.734			0.996267	0.709359	0.886532			6.72	21.49	15.19	9.47	4.18	2.48968e+06	3.03241e+06	4.17921e+06	2.27045e+06	2.75314e+06	2.14402e+06
FALSE	High	Master Protein	P42858	Huntingtin OS=Homo sapiens OX=9606 GN=HTT PE=1 SV=2	0	22.296	2	5	23	5	1	3142	347.4	6.2	226	5	1.13	0.734	1.006			0.830622	0.683134	0.70935			11.42	6.52	2.21	15.91	22.59	4.99923e+06	5.65135e+06	6.05709e+06	4659787	6.70255e+06	6.29709e+06
FALSE	High	Master Protein	Q86WB0	Nuclear-interacting partner of ALK OS=Homo sapiens OX=9606 GN=ZC3HC1 PE=1 SV=1	0	13.356	16	5	16	5	1	502	55.2	5.62	93	5	1.041	0.735	0.84			0.983508	0.716818	0.987702			2.34	5.72	6.62	44.76	15.2	2340553	2.45181e+06	3.07871e+06	2.22588e+06	2.94e+06	2.4205e+06
FALSE	High	Master Protein	P31948	Stress-induced-phosphoprotein 1 OS=Homo sapiens OX=9606 GN=STIP1 PE=1 SV=1	0	467.603	71	46	544	46	1	543	62.6	6.8	10900	46	0.955	0.736	0.871			0.582683	0.0772125	0.972119			12.81	23.87	12.55	15.93	22.27	1.01279e+09	1.01828e+09	1.22637e+09	1.06104e+09	1.18878e+09	1.07447e+09					Acetyl [N-Term]
FALSE	High	Master Protein	Q92538	Golgi-specific brefeldin A-resistance guanine nucleotide exchange factor 1 OS=Homo sapiens OX=9606 GN=GBF1 PE=1 SV=2	0	83.985	14	15	68	15	1	1859	206.3	5.73	827	15	0.965	0.736	0.908			0.93932	0.288858	0.910243			21.12	22.82	16.98	27.83	15.16	2.40587e+07	2.31794e+07	3.19247e+07	21105951	3.22727e+07	2.59918e+07
FALSE	High	Master Protein	Q9NZL4	Hsp70-binding protein 1 OS=Homo sapiens OX=9606 GN=HSPBP1 PE=1 SV=2	0	88.647	57	12	69	12	1	359	39.3	5.21	1521	12	1.023	0.736	0.815			0.994743	0.226372	0.902095			12.42	12.71	15.08	60.66	23.36	4.57115e+07	4.86456e+07	5.66861e+07	3.80253e+07	4.49242e+07	4.39472e+07
FALSE	High	Master Protein	Q9BYJ9	YTH domain-containing family protein 1 OS=Homo sapiens OX=9606 GN=YTHDF1 PE=1 SV=1	0	70.845	26	7	82	3	1	559	60.8	8.79	402	7	1.294	0.736	0.652			0.550536	0.814208	0.334965			41.96	0	9.22	10	8.8	3.32883e+06	2.65018e+06	2.14745e+06	1.1814e+06	6.91687e+06	4.51339e+06
FALSE	High	Master Protein	O75150	E3 ubiquitin-protein ligase BRE1B OS=Homo sapiens OX=9606 GN=RNF40 PE=1 SV=5	0	64.025	20	11	49	9	1	1001	113.6	6.29	357	11	0.89	0.737	0.842			0.673835	0.369937	0.969385			19.84	21.74	20.26	50.31	15.32	1.39196e+07	1.35701e+07	1.57395e+07	10754870	1.49378e+07	1.30458e+07
FALSE	High	Master Protein	P63172	Dynein light chain Tctex-type 1 OS=Homo sapiens OX=9606 GN=DYNLT1 PE=1 SV=1	0	41.374	51	3	28	3	1	113	12.4	5.08	595	3	0.937	0.737	0.84			0.904607	0.320322	0.968003			15.43	19.78	17.42	13.71	2.8	1.65673e+07	1.55534e+07	1.61139e+07	1.38645e+07	1.79609e+07	1.62745e+07
FALSE	High	Master Protein	Q9NP77	RNA polymerase II subunit A C-terminal domain phosphatase SSU72 OS=Homo sapiens OX=9606 GN=SSU72 PE=1 SV=1	0	14.222	21	3	16	3	1	194	22.6	5.33	215	3	1.135	0.737	0.658			0.825631	0.689423	0.397334			52.73	0	0.93	63.12	22.15	4.52634e+06	4.10052e+06	6.85258e+06	4197783	7.87189e+06	5.13453e+06
FALSE	High	Master Protein	Q14139	Ubiquitin conjugation factor E4 A OS=Homo sapiens OX=9606 GN=UBE4A PE=1 SV=2	0	50.511	10	5	12	5	1	1066	122.5	5.24	175	5	1.204	0.737	0.83			0.588511	0.672724	0.969385			6.91	0	5.05	24.43	25.91	7.49505e+06	3864642	9310472	3280321	8.35325e+06	8.10683e+06
FALSE	High	Master Protein	Q9NT62	Ubiquitin-like-conjugating enzyme ATG3 OS=Homo sapiens OX=9606 GN=ATG3 PE=1 SV=1	0	21.661	14	4	23	4	1	314	35.8	4.74	802	4	0.843	0.738	0.754			0.669091	0.687591	0.877804			12.86	3.8	14.37	22.21	4.3	5.77786e+06	5.26337e+06	6807329	4.88007e+06	7.41257e+06	6.33121e+06
FALSE	High	Master Protein	P16401	Histone H1.5 OS=Homo sapiens OX=9606 GN=H1-5 PE=1 SV=3	0	166.379	38	13	203	11	1	226	22.6	10.92	5425	13	0.958	0.738	0.846			0.896138	0.240557	0.911523			44.08	39.23	11.91	19.93	12.74	3.1746e+07	2.38024e+07	2.98825e+07	1.72195e+07	9.84259e+08	8.36784e+08					Acetyl [N-Term]
FALSE	High	Master Protein	Q9Y2X7	ARF GTPase-activating protein GIT1 OS=Homo sapiens OX=9606 GN=GIT1 PE=1 SV=2	0	32.058	8	5	25	5	1	761	84.3	6.8	292	5	0.994	0.738	0.807			0.996267	0.69032	0.932069			22.71	9.63	13.95	12.28	24.79	6.0073e+06	7.85123e+06	7.13561e+06	3.97543e+06	1.07925e+07	7.98045e+06
FALSE	High	Master Protein	P16220	Cyclic AMP-responsive element-binding protein 1 OS=Homo sapiens OX=9606 GN=CREB1 PE=1 SV=2	0.001	11.311	9	1	9	1	1	341	36.7	5.57	24	1	1.235	0.738	1.084			0.822144	0.749314	0.662333			0	0	0	0	0	1.59918e+06	1.97459e+06	2.893e+06	2.13489e+06	2873558	3.11559e+06
FALSE	High	Master Protein	P26374	Rab proteins geranylgeranyltransferase component A 2 OS=Homo sapiens OX=9606 GN=CHML PE=1 SV=2	0	27.63	15	4	14	4	1	656	74	4.93	96	4	0.547	0.739	1.184			0.0208765	0.77785	0.399905			7.89	0	8.68	1.2	0.71	2.93929e+06	1.96734e+06	3.04253e+06	1.52385e+06	2.37716e+06	2.85932e+06
FALSE	High	Master Protein	Q9NZZ3	Charged multivesicular body protein 5 OS=Homo sapiens OX=9606 GN=CHMP5 PE=1 SV=1	0	50.131	23	4	58	4	1	219	24.6	4.83	1316	4	0.928	0.739	0.858			0.8584	0.287981	0.997799			22.04	3.26	12.14	31.17	0	1.80059e+07	1.74412e+07	21787154	2.38636e+07	2.41497e+07	18370653
FALSE	High	Master Protein	P41214	Eukaryotic translation initiation factor 2D OS=Homo sapiens OX=9606 GN=EIF2D PE=1 SV=3	0	44.693	25	9	32	9	1	584	64.7	7.65	563	9	0.959	0.739	0.858			0.975954	0.676729	0.997799			22.68	14.68	9.98	12.7	5.11	5.09631e+06	5093868	6.36532e+06	5.95656e+06	5.41537e+06	4.52926e+06
FALSE	High	Master Protein	O15020	Spectrin beta chain, non-erythrocytic 2 OS=Homo sapiens OX=9606 GN=SPTBN2 PE=1 SV=3	0	73.917	8	16	66	6	1	2390	271.2	6.11	138	16	0.971	0.739	0.807			0.987814	0.696182	0.938312			14.1	15.75	1.35	16.08	48.53	2.65146e+06	2.94744e+06	5.97305e+06	3.5506e+06	5.68592e+06	4.47253e+06
FALSE	High	Master Protein	Q6NYC1	Bifunctional arginine demethylase and lysyl-hydroxylase JMJD6 OS=Homo sapiens OX=9606 GN=JMJD6 PE=1 SV=1	0.001	8.139	14	3	4	3	1	403	46.4	8.69	0	3	0.835	0.74	1.227			0.550536	0.401278	0.0613302			58.93	14.62	41.72	73.23	28.87	6691028	9.64626e+06	1.54386e+07	10548285	7.74132e+06	9949103
FALSE	High	Master Protein	Q15293	Reticulocalbin-1 OS=Homo sapiens OX=9606 GN=RCN1 PE=1 SV=1	0	123.305	49	12	130	12	1	331	38.9	5	2413	12	0.983	0.74	0.747			0.865386	0.090354	0.127886			20.41	13.54	2.29	11.96	14.84	248119505	2.36909e+08	2.6987e+08	2.28568e+08	2.64001e+08	2.20524e+08
FALSE	High	Master Protein	P63151	Serine/threonine-protein phosphatase 2A 55 kDa regulatory subunit B alpha isoform OS=Homo sapiens OX=9606 GN=PPP2R2A PE=1 SV=1	0	248.342	82	22	223	17	1	447	51.7	6.2	3930	22	0.814	0.741	0.868			0.00126191	0.21043	0.999588			22.28	16.98	12.37	28.78	15.85	1.12301e+08	9.80393e+07	1.33834e+08	1.15059e+08	1.35568e+08	1.40043e+08					Acetyl [N-Term]
FALSE	High	Master Protein	Q5T0N5	Formin-binding protein 1-like OS=Homo sapiens OX=9606 GN=FNBP1L PE=1 SV=3	0	21.131	9	4	17	4	1	605	70	6.64	73	4	0.877	0.741	0.637			0.83169	0.697769	0.302409			38.89	10.51	0.8	72.46	21.88	4.56541e+06	4.31177e+06	5.70538e+06	4.3657e+06	5.1694e+06	3.31198e+06
FALSE	High	Master Protein	O00273	DNA fragmentation factor subunit alpha OS=Homo sapiens OX=9606 GN=DFFA PE=1 SV=1	0	64.275	40	9	70	9	1	331	36.5	4.79	1064	9	0.991	0.741	0.845			0.957373	0.119521	0.9735			17.22	23.34	5.15	10.68	7.6	3.79312e+07	3.75022e+07	4.3188e+07	3.1239e+07	4.17852e+07	2.01494e+07
FALSE	High	Master Protein	Q86TU7	Actin-histidine N-methyltransferase OS=Homo sapiens OX=9606 GN=SETD3 PE=1 SV=1	0	13.062	7	3	8	3	1	594	67.2	5.96	135	3	1.189	0.741	1.212			0.644999	0.6577	0.131141			20.69	4.27	26.89	9.56	8.32	5.53543e+06	6.70973e+06	9.37192e+06	6.89554e+06	3.80989e+06	5.25848e+06
FALSE	High	Master Protein	Q8NBZ7	UDP-glucuronic acid decarboxylase 1 OS=Homo sapiens OX=9606 GN=UXS1 PE=1 SV=1	0.001	11.101	8	1	10	1	1	420	47.5	8.94	19	1	0.799	0.742				0.806788	0.873941				0	0				1.27217e+06	1.01615e+06	1.37534e+06	1.01993e+06
FALSE	High	Master Protein	P48739	Phosphatidylinositol transfer protein beta isoform OS=Homo sapiens OX=9606 GN=PITPNB PE=1 SV=2	0	58.277	44	9	49	8	1	271	31.5	6.87	484	9	0.936	0.742	0.932			0.85838	0.3067	0.870328			14.75	19.02	3.76	43.18	27.42	2.14318e+07	2.02246e+07	2.28836e+07	2.03737e+07	2.9035e+07	2.78199e+07
FALSE	High	Master Protein	Q9NRY5	Protein FAM114A2 OS=Homo sapiens OX=9606 GN=FAM114A2 PE=1 SV=4	0.001	8.56	11	2	2	2	1	505	55.4	4.88	0	2	1.054	0.742	0.727			0.97754	0.860607	0.902095			0	0	0	0	0	1.14359e+06	1.20513e+06	1.52551e+06	1131203	1862445	1.3533e+06					Acetyl [N-Term]
FALSE	High	Master Protein	P60842	Eukaryotic initiation factor 4A-I OS=Homo sapiens OX=9606 GN=EIF4A1 PE=1 SV=1	0	369.506	79	31	644	18	1	406	46.1	5.48	16518	31	1.068	0.742	0.92			0.726766	0.0924901	0.905375			12.43	22.76	11.81	25.52	9.82	6.15315e+08	6.29026e+08	6.97598e+08	5.84321e+08	6.05863e+08	5.52919e+08
FALSE	High	Master Protein	Q86Y37	CDK2-associated and cullin domain-containing protein 1 OS=Homo sapiens OX=9606 GN=CACUL1 PE=1 SV=1	0	11.464	10	2	15	2	1	369	41	5.19	312	2	1.221	0.742	0.784			0.83169	0.880714	0.949787			31.4	28.6	41.76	21.83	8.37	697346	845222	1.0083e+06	811544	713477	604743
FALSE	High	Master Protein	P62258	14-3-3 protein epsilon OS=Homo sapiens OX=9606 GN=YWHAE PE=1 SV=1	0	317.421	86	24	780	22	1	255	29.2	4.74	11703	24	0.896	0.744	0.91			0.0489066	0.0993525	0.926622			29.55	34.67	12.24	32.51	34.38	1.39708e+09	1.45094e+09	1.69418e+09	1.39178e+09	1.82529e+09	1.6423e+09					Acetyl [N-Term]
FALSE	High	Master Protein	O95782	AP-2 complex subunit alpha-1 OS=Homo sapiens OX=9606 GN=AP2A1 PE=1 SV=3	0	171.263	35	24	151	17	1	977	107.5	7.03	2832	24	0.94	0.744	0.822			0.673835	0.307281	0.902095			21.48	17.12	7.22	32.71	19.35	5.6364e+07	5.73905e+07	7.38964e+07	6.34046e+07	6.50374e+07	4.42807e+07
FALSE	High	Master Protein	Q9H6E4	Coiled-coil domain-containing protein 134 OS=Homo sapiens OX=9606 GN=CCDC134 PE=1 SV=1	0	20.981	25	5	32	5	1	229	26.5	8.85	201	5	0.944	0.744	0.82			0.913275	0.341177	0.93736			15.89	8.73	13.68	13.19	5.8	17529401	1.7228e+07	2.01562e+07	1.68374e+07	2.15428e+07	1.64781e+07
FALSE	High	Master Protein	Q96FZ7	Charged multivesicular body protein 6 OS=Homo sapiens OX=9606 GN=CHMP6 PE=1 SV=3	0	24.646	19	3	14	3	1	201	23.5	5.31	373	3	1.205	0.744	0.909			0.587186	0.675728	0.922653			6.71	16.37	3.37	2.08	10.94	4.65561e+06	6.4572e+06	7897983	5.45352e+06	7.74563e+06	6.91624e+06
FALSE	High	Master Protein	P50750	Cyclin-dependent kinase 9 OS=Homo sapiens OX=9606 GN=CDK9 PE=1 SV=3	0	37.329	14	6	42	5	1	372	42.8	8.79	319	6	0.704	0.745	1.099			0.015696	0.414598	0.299638			8.88	17.19	21.31	14.68	12.07	1.20013e+07	9.17337e+06	1.40721e+07	1.26282e+07	1.18266e+07	1.18134e+07
FALSE	High	Master Protein	Q96FQ6	Protein S100-A16 OS=Homo sapiens OX=9606 GN=S100A16 PE=1 SV=1	0	98.535	66	8	97	8	1	103	11.8	6.79	1708	8	0.926	0.745	0.756			0.394678	0.135346	0.20938			12.39	7.32	3	21.88	10.98	1.67997e+08	1.55891e+08	2.21526e+08	1.75123e+08	2.55817e+08	1.92783e+08					Acetyl [N-Term]
FALSE	High	Master Protein	P54756	Ephrin type-A receptor 5 OS=Homo sapiens OX=9606 GN=EPHA5 PE=1 SV=3	0.004	5.026	2	2	9	1	1	1037	114.7	6.93	24	2	1.041	0.745	100			0.981778	0.728287	2.73413e-16			0	0		0		2.88905e+06	3.0073e+06	4.06748e+06	3.02934e+06		1.68044e+06
FALSE	High	Master Protein	Q13136	Liprin-alpha-1 OS=Homo sapiens OX=9606 GN=PPFIA1 PE=1 SV=1	0	54.272	13	9	57	7	1	1202	135.7	6.29	367	9	1.06	0.745	0.935			0.926754	0.687131	0.902095			18.1	10.74	25.81	6.5	39.45	8.77399e+06	22100382	5.62221e+06	9.38541e+06	9.80296e+06	7.24086e+06
FALSE	High	Master Protein	P12236	ADP/ATP translocase 3 OS=Homo sapiens OX=9606 GN=SLC25A6 PE=1 SV=4	0	211.014	65	23	355	3	1	298	32.8	9.74	9754	23	0.955	0.746	0.746			0.634883	0.104445	0.171511			9.27	2.45	0.28	3.05	3.45	2.11336e+08	1.94704e+08	1.95423e+08	1.44664e+08	1.82363e+08	1.35603e+08					Acetyl [N-Term]
FALSE	High	Master Protein	Q86VU5	Catechol O-methyltransferase domain-containing protein 1 OS=Homo sapiens OX=9606 GN=COMTD1 PE=1 SV=1	0	36.16	37	4	22	4	1	262	28.8	8.38	179	4	0.986	0.746	0.982			0.974499	0.462616	0.675939			23.02	19.11	35.4	23.12	13.33	1.20172e+07	8.47565e+06	1.3152e+07	8898662	1.91009e+07	18340971
FALSE	High	Master Protein	Q8WVY7	Ubiquitin-like domain-containing CTD phosphatase 1 OS=Homo sapiens OX=9606 GN=UBLCP1 PE=1 SV=2	0	37.707	24	6	38	6	1	318	36.8	6.46	855	6	1.04	0.746	0.91			0.960435	0.361007	0.906276			13.07	14.65	24.5	37.07	24.48	1.69186e+07	18704528	2.6366e+07	1.6207e+07	2.16634e+07	2.10915e+07					Acetyl [N-Term]
FALSE	High	Master Protein	P05187	Alkaline phosphatase, placental type OS=Homo sapiens OX=9606 GN=ALPP PE=1 SV=2	0	33.493	22	6	22	6	1	535	57.9	6.29	110	6	1.073	0.746	0.506			0.967343	0.618667	0.121329			0	6.81	13.26	18.12	16.06	839860	2.40183e+06	1.06905e+07	7.59594e+06	1.88219e+06	1.71904e+06
FALSE	High	Master Protein	Q9P0J7	E3 ubiquitin-protein ligase KCMF1 OS=Homo sapiens OX=9606 GN=KCMF1 PE=1 SV=2	0	19.783	15	4	9	4	1	381	41.9	5.66	68	4	0.764	0.747	1.08			0.346626	0.708343	0.423061			9.69	22.24	23.26	0	25.21	5.21449e+06	4.83519e+06	5.21181e+06	6.69453e+06	6.63219e+06	5.76414e+06
FALSE	High	Master Protein	Q9Y4U1	Methylmalonic aciduria and homocystinuria type C protein OS=Homo sapiens OX=9606 GN=MMACHC PE=1 SV=3	0.001	9.045	7	2	3	2	1	282	31.7	7.81	44	2	0.829	0.747	0.883			0.850923	0.762329	0.966025			44.22	5.66	1.5	25.43	19.78	2.37502e+06	1.71046e+06	2.91241e+06	2142859	2.32214e+06	2.05738e+06
FALSE	High	Master Protein	Q4G148	Glucoside xylosyltransferase 1 OS=Homo sapiens OX=9606 GN=GXYLT1 PE=1 SV=2	0	11.967	8	3	16	3	1	440	50.5	8.65	116	3	0.856	0.747	0.762			0.811062	0.71392	0.902095			9.04	20.92	8.27	3.63	10.8	4.04112e+06	3.4572e+06	5.52296e+06	2.99944e+06	4.10199e+06	3.1155e+06
FALSE	High	Master Protein	Q8TB61	Adenosine 3'-phospho 5'-phosphosulfate transporter 1 OS=Homo sapiens OX=9606 GN=SLC35B2 PE=1 SV=1	0	20.157	7	2	13	2	1	432	47.5	9.16	404	2	0.929	0.747	0.751			0.943423	0.747133	0.889567			0	0	0	0	0	3.33875e+06	3100769	3644754	2723918	3.82479e+06	2.87403e+06
FALSE	High	Master Protein	P53004	Biliverdin reductase A OS=Homo sapiens OX=9606 GN=BLVRA PE=1 SV=2	0	70.081	53	10	56	10	1	296	33.4	6.44	872	10	1.068	0.747	0.924			0.88122	0.222117	0.886532			6.75	8.89	7.27	29.76	28.74	24710209	24287010	3.49869e+07	2.84533e+07	5.3785e+07	4.99596e+07
FALSE	High	Master Protein	O60942	mRNA-capping enzyme OS=Homo sapiens OX=9606 GN=RNGTT PE=1 SV=1	0.001	10.666	6	3	11	3	1	597	68.5	8.13	16	3	1.075	0.747	0.926			0.950236	0.850299	0.937911			17.73	4.37	10.75	88.22	52.96	2.61897e+06	2.90636e+06	2.16432e+06	1.61174e+06	2.1746e+06	2.02962e+06
FALSE	High	Master Protein	Q14691	DNA replication complex GINS protein PSF1 OS=Homo sapiens OX=9606 GN=GINS1 PE=1 SV=1	0	17.224	16	2	12	2	1	196	23	7.39	404	2	0.846	0.748	0.78			0.653942	0.693181	0.906111			12.83	13.76	2.48	32.36	26.91	6.33395e+06	5335603	6.94928e+06	5.24209e+06	4616354	3.60869e+06
FALSE	High	Master Protein	Q9NWY4	Histone PARylation factor 1 OS=Homo sapiens OX=9606 GN=HPF1 PE=1 SV=2	0	24.349	21	4	24	4	1	346	39.4	6.8	272	4	0.872	0.748	0.672			0.674097	0.687591	0.43311			5.97	1.07	17.92	26.9	5.16	9.98324e+06	7.3274e+06	8.40179e+06	6.31844e+06	9.19308e+06	7.13499e+06
FALSE	High	Master Protein	Q9Y606	tRNA pseudouridine synthase A OS=Homo sapiens OX=9606 GN=PUS1 PE=1 SV=3	0	32.812	18	5	19	5	1	427	47.4	8.41	434	5	0.92	0.748	1.216			0.9377	0.747133	0.0878244			56.1	0	82.76	10.49	1.77	4.54338e+06	1.79393e+06	4.98082e+06	1284487	6.35992e+06	8.05423e+06
FALSE	High	Master Protein	P61024	Cyclin-dependent kinases regulatory subunit 1 OS=Homo sapiens OX=9606 GN=CKS1B PE=1 SV=1	0	23.809	65	4	15	4	1	79	9.7	8.94	212	4	0.924	0.748	0.923			0.855113	0.298552	0.905693			10.1	22.52	3.08	19.91	10.44	1.78252e+07	1.62881e+07	2.26561e+07	2.10929e+07	1.3894e+07	1.40081e+07					Acetyl [N-Term]
FALSE	High	Master Protein	Q15257	Serine/threonine-protein phosphatase 2A activator OS=Homo sapiens OX=9606 GN=PTPA PE=1 SV=3	0	72.121	47	10	59	10	1	358	40.6	5.94	920	10	0.942	0.748	0.879			0.766907	0.268503	0.970557			21.29	31.45	19.55	12.45	24.8	4.17603e+07	3.85962e+07	5.31856e+07	4.10019e+07	5.81392e+07	5.41088e+07					Acetyl [N-Term]
FALSE	High	Master Protein	Q9H8Y5	Ankyrin repeat and zinc finger domain-containing protein 1 OS=Homo sapiens OX=9606 GN=ANKZF1 PE=1 SV=1	0.006	4.635	2	1	2	1	1	726	80.9	8.41	48	1	0.01	0.749	0.934			2.42169e-16	0.897105	0.937137				0	0	0	0	570566		1.01873e+06	763224	1105486	1.03234e+06
FALSE	High	Master Protein	Q9NS91	E3 ubiquitin-protein ligase RAD18 OS=Homo sapiens OX=9606 GN=RAD18 PE=1 SV=2	0.001	11.036	4	2	14	2	1	495	56.2	7.58	32	2	0.92	0.749	0.765			0.9377	0.757015	0.937137			12.45	14.94	0	5.55	0	2.70968e+06	2.388e+06	3.07673e+06	2.12221e+06	1.83951e+06	1.40715e+06
FALSE	High	Master Protein	Q93034	Cullin-5 OS=Homo sapiens OX=9606 GN=CUL5 PE=1 SV=4	0	22.198	12	5	16	5	1	780	90.9	7.94	44	5	1.244	0.749	0.785			0.53777	0.675728	0.89686			19.48	20.15	16.08	12.87	13.66	7.63296e+06	8.61302e+06	1.0172e+07	6.37144e+06	1.1657e+07	9.4785e+06
FALSE	High	Master Protein	Q8TAF3	WD repeat-containing protein 48 OS=Homo sapiens OX=9606 GN=WDR48 PE=1 SV=1	0.001	8.498	6	3	14	3	1	677	76.2	7.03	85	3	0.794	0.75	0.734			0.639689	0.753193	0.833097			10.71	19.62	10.52	3.05	25.13	3.31017e+06	3.05381e+06	3.7836e+06	2.74554e+06	4.52117e+06	3.48037e+06
FALSE	High	Master Protein	Q96FW1	Ubiquitin thioesterase OTUB1 OS=Homo sapiens OX=9606 GN=OTUB1 PE=1 SV=2	0	115.347	55	9	129	9	1	271	31.3	4.94	1735	9	0.909	0.75	0.86			0.390499	0.339959	0.99212			12.85	29.77	8.24	21.56	19.22	59002356	5.66954e+07	9.47411e+07	7.6616e+07	8.66716e+07	7.31839e+07					Acetyl [N-Term]
FALSE	High	Master Protein	Q14CX7	N-alpha-acetyltransferase 25, NatB auxiliary subunit OS=Homo sapiens OX=9606 GN=NAA25 PE=1 SV=1	0	42.479	13	6	21	6	1	972	112.2	6.64	356	6	1.002	0.75	0.527			0.997246	0.689423	0.000364469			0	40.28	6.45	3.4	8.77	6.10714e+06	6.64059e+06	8.99174e+06	6.97987e+06	1.29349e+07	11122879
FALSE	High	Master Protein	Q9H3P2	Negative elongation factor A OS=Homo sapiens OX=9606 GN=NELFA PE=1 SV=3	0	14.736	9	2	6	2	1	528	57.2	9.03	30	2	0.282	0.751	0.614			1.91881e-06	0.842821	0.518719			0	30.95	0	59.29	0	2.19133e+06	986095	2.10924e+06	2.01292e+06	2.65679e+06	1781256
FALSE	High	Master Protein	Q99614	Tetratricopeptide repeat protein 1 OS=Homo sapiens OX=9606 GN=TTC1 PE=1 SV=1	0	111.356	53	9	101	9	1	292	33.5	4.84	558	9	0.63	0.751	0.926			7.33691e-07	0.303444	0.876496			21.12	34.88	9.49	43.89	37.63	2.43933e+07	2.57089e+07	2.33733e+07	2.40304e+07	3.02022e+07	2.861e+07					Acetyl [N-Term]
FALSE	High	Master Protein	Q9NPA8	Transcription and mRNA export factor ENY2 OS=Homo sapiens OX=9606 GN=ENY2 PE=1 SV=1	0	15.37	37	3	9	3	1	101	11.5	9.33	203	3	0.696	0.751	0.926			0.00150315	0.375568	0.886532			1.19	0.98	7.07	11.16	10.76	2.53341e+07	18161728	29446415	2.57272e+07	2.68042e+07	25788020
FALSE	High	Master Protein	Q9BVC4	Target of rapamycin complex subunit LST8 OS=Homo sapiens OX=9606 GN=MLST8 PE=1 SV=1	0	11.969	11	2	10	2	1	326	35.9	5.86	160	2	0.745	0.751	0.77			0.662155	0.841766	0.922653			9.88	3.84	10.28	10.61	17.73	1.99807e+06	1.5626e+06	2.28763e+06	1.75243e+06	2.19048e+06	1.61841e+06
FALSE	High	Master Protein	Q99471	Prefoldin subunit 5 OS=Homo sapiens OX=9606 GN=PFDN5 PE=1 SV=2	0	54.027	64	8	62	8	1	154	17.3	6.33	1479	8	0.936	0.751	0.892			0.634938	0.295799	0.937137			17.45	17.03	7.91	7.16	25.79	50842339	5.19154e+07	62790135	4.60937e+07	62213678	5.20834e+07
FALSE	High	Master Protein	P28340	DNA polymerase delta catalytic subunit OS=Homo sapiens OX=9606 GN=POLD1 PE=1 SV=2	0	114.286	20	11	58	10	1	1107	123.6	7.03	704	11	0.968	0.751	0.881			0.95381	0.307281	0.961321			25.33	27	32.42	20.36	17.07	2.41876e+07	20408688	3.53765e+07	2.51104e+07	3.16871e+07	2.64188e+07
FALSE	High	Master Protein	P62995	Transformer-2 protein homolog beta OS=Homo sapiens OX=9606 GN=TRA2B PE=1 SV=1	0	156.393	44	14	196	13	1	288	33.6	11.25	3540	14	1.003	0.751	0.765			0.972415	0.123379	0.274589			14.17	23.2	13.6	19.19	18	3.13186e+08	3.07483e+08	3.55514e+08	3.11442e+08	3.5861e+08	2.75544e+08
FALSE	High	Master Protein	P54619	5'-AMP-activated protein kinase subunit gamma-1 OS=Homo sapiens OX=9606 GN=PRKAG1 PE=1 SV=1	0	24.174	24	4	19	4	1	331	37.6	6.92	51	4	1.084	0.751	0.818			0.95937	0.811078	0.963288			0	0	0	0	0	1.89779e+06	2.05796e+06	2554493	1.91959e+06	2.86326e+06	2341975					Acetyl [N-Term]
FALSE	High	Master Protein	O00410	Importin-5 OS=Homo sapiens OX=9606 GN=IPO5 PE=1 SV=4	0	731.189	70	60	656	58	1	1097	123.6	4.94	17903	60	0.956	0.752	0.874			0.599056	0.124573	0.985582			14.32	18.37	10.81	14.34	28.77	8.41208e+08	7.27933e+08	8.28748e+08	6.79352e+08	1.10296e+09	9.88021e+08					Acetyl [N-Term]
FALSE	High	Master Protein	Q9BRG1	Vacuolar protein-sorting-associated protein 25 OS=Homo sapiens OX=9606 GN=VPS25 PE=1 SV=1	0	40.237	39	3	17	3	1	176	20.7	6.34	415	3	0.956	0.752	0.865			0.9377	0.634175	0.994106			11.52	25.09	5.92	28.52	10.55	8.00768e+06	7.88519e+06	9.90444e+06	8.45611e+06	9.28068e+06	7.86111e+06
FALSE	High	Master Protein	Q8IVY1	Type III endosome membrane protein TEMP OS=Homo sapiens OX=9606 GN=C1orf210 PE=3 SV=1	0.005	4.569	35	1	4	1	1	113	12	5.74	0	1	0.01	0.753	0.92			2.42169e-16	0.914419	0.947728				0	0		0	732575		633188	476493	1.12061e+06	1.03045e+06
FALSE	High	Master Protein	Q6IN85	Serine/threonine-protein phosphatase 4 regulatory subunit 3A OS=Homo sapiens OX=9606 GN=PPP4R3A PE=1 SV=1	0	61.758	16	10	48	10	1	833	95.3	4.94	1375	10	0.879	0.753	0.826			0.697512	0.623673	0.937911			47.23	19.72	10.79	29.06	28.36	1.00457e+07	6.79739e+06	1.06455e+07	8.4062e+06	1.3937e+07	1.10773e+07
FALSE	High	Master Protein	Q96HC4	PDZ and LIM domain protein 5 OS=Homo sapiens OX=9606 GN=PDLIM5 PE=1 SV=5	0	271.911	49	29	247	29	1	596	63.9	8.21	4027	29	0.991	0.753	0.925			0.918718	0.136214	0.886532			22.91	19.64	19.82	14.78	13.27	3.04786e+08	3.00877e+08	2.64956e+08	2.19293e+08	1.55378e+08	1.42212e+08					Acetyl [N-Term]
FALSE	High	Master Protein	Q9H4L5	Oxysterol-binding protein-related protein 3 OS=Homo sapiens OX=9606 GN=OSBPL3 PE=1 SV=1	0.001	9.305	5	3	4	3	1	887	101.2	6.87	30	3	0.954	0.754	0.01			0.983508	0.904381	2.73413e-16			0	0			0	809577	771993	885209	667446	874745
FALSE	High	Master Protein	Q66K74	Microtubule-associated protein 1S OS=Homo sapiens OX=9606 GN=MAP1S PE=1 SV=2	0.001	10.412	4	3	7	3	1	1059	112.1	7.3	63	3	0.996	0.754	0.834			0.999464	0.709359	0.969385			0.1	3.71	5.77	23.74	4.07	4.77411e+06	4.754e+06	7.07401e+06	5349938	4.62798e+06	3.87509e+06
FALSE	High	Master Protein	Q92600	CCR4-NOT transcription complex subunit 9 OS=Homo sapiens OX=9606 GN=CNOT9 PE=1 SV=1	0	27.062	17	3	22	3	1	299	33.6	8.03	273	3	1.063	0.754	1.122			0.929164	0.401278	0.128384			24.66	26.29	28.99	27.6	15.5	1.22033e+07	1.33995e+07	16399643	1.21105e+07	1.32575e+07	15192100
FALSE	High	Master Protein	Q8WZ82	Esterase OVCA2 OS=Homo sapiens OX=9606 GN=OVCA2 PE=1 SV=1	0	22.486	26	4	32	4	1	227	24.4	6.89	693	4	0.834	0.755	0.763			0.633353	0.709359	0.887669			13.66	8.66	12.91	22.65	5.86	5.95316e+06	5.06688e+06	7110089	5.43238e+06	8.15182e+06	6.38072e+06
FALSE	High	Master Protein	P52630	Signal transducer and activator of transcription 2 OS=Homo sapiens OX=9606 GN=STAT2 PE=1 SV=1	0	24.863	6	3	13	3	1	851	97.9	5.49	190	3	0.911	0.755	0.874			0.918718	0.741237	0.962454			23.75	40.84	6.45	12	30.15	3.64291e+06	3467429	4.56203e+06	3.80623e+06	6.9095e+06	6034851
FALSE	High	Master Protein	Q86VP6	Cullin-associated NEDD8-dissociated protein 1 OS=Homo sapiens OX=9606 GN=CAND1 PE=1 SV=2	0	460.527	48	49	452	49	1	1230	136.3	5.78	9878	49	0.985	0.755	0.864			0.87858	0.138061	0.957847			17	15.13	12.27	19.49	20.63	5.53838e+08	5.74929e+08	7.0267e+08	582383744	7.15714e+08	6.60046e+08					Acetyl [N-Term]
FALSE	High	Master Protein	Q969U7	Proteasome assembly chaperone 2 OS=Homo sapiens OX=9606 GN=PSMG2 PE=1 SV=1	0	14.681	20	4	7	4	1	264	29.4	6.98	122	4	1.147	0.755	0.792			0.91337	0.860943	0.94522			0	0	0	16.11	0	1.22951e+06	1.40972e+06	1.81138e+06	1.36724e+06	1.95999e+06	1.87349e+06
FALSE	High	Master Protein	Q9H6R0	ATP-dependent RNA helicase DHX33 OS=Homo sapiens OX=9606 GN=DHX33 PE=1 SV=2	0.001	6.584	2	1	2	1	1	707	78.8	8.91	23	1	0.894	0.756	1.07			0.936361	0.826546	0.72266			14.4	40.06	40.94	3.34	35.49	1.90996e+06	1.74232e+06	2616163	1.98202e+06	2.49505e+06	3.01619e+06
FALSE	High	Master Protein	Q99615	DnaJ homolog subfamily C member 7 OS=Homo sapiens OX=9606 GN=DNAJC7 PE=1 SV=2	0	154.661	51	20	165	20	1	494	56.4	6.96	3296	20	0.939	0.756	0.919			0.561686	0.288858	0.886532			21.52	28.93	15.2	22.65	10.23	1.33731e+08	1.34869e+08	1.3836e+08	1.21248e+08	1.27055e+08	1.138e+08					Acetyl [N-Term]
FALSE	High	Master Protein	P41091	Eukaryotic translation initiation factor 2 subunit 3 OS=Homo sapiens OX=9606 GN=EIF2S3 PE=1 SV=3	0	238.927	56	28	247	28	1	472	51.1	8.4	4783	28	0.962	0.756	0.891			0.822144	0.330022	0.94522			2.71	12.03	6.84	8.49	3.92	8.67703e+07	8.96076e+07	1.09874e+08	93225360	1.0163e+08	9.42085e+07					Acetyl [N-Term]
FALSE	High	Master Protein	Q9BXK5	Bcl-2-like protein 13 OS=Homo sapiens OX=9606 GN=BCL2L13 PE=1 SV=1	0	28.912	18	4	12	4	1	485	52.7	4.44	90	4	1.109	0.756	0.67			0.884254	0.744681	0.251604			79.35	14.07	11.67	10.55	11.95	3.96136e+06	3.81736e+06	5.9599e+06	4.26316e+06	1.49573e+07	7564592					Acetyl [N-Term]
FALSE	High	Master Protein	O60927	E3 ubiquitin-protein ligase PPP1R11 OS=Homo sapiens OX=9606 GN=PPP1R11 PE=1 SV=1	0	14.132	35	3	9	3	1	126	13.9	7.01	28	3	0.855	0.757	0.988			0.770644	0.740916	0.774861			10.71	40.77	13.11	0	30.36	4675341	4.18912e+06	4.9275e+06	4.99676e+06	5.63111e+06	5.3387e+06
FALSE	High	Master Protein	Q07955	Serine/arginine-rich splicing factor 1 OS=Homo sapiens OX=9606 GN=SRSF1 PE=1 SV=2	0	142.671	62	21	275	20	1	248	27.7	10.36	3923	21	0.946	0.757	0.792			0.484183	0.145529	0.556167			15.53	18.15	12.05	11.77	21.14	6.75902e+08	6.40604e+08	809879066	7.59721e+08	8.06237e+08	6.5949e+08					Acetyl [N-Term]
FALSE	High	Master Protein	Q13363	C-terminal-binding protein 1 OS=Homo sapiens OX=9606 GN=CTBP1 PE=1 SV=2	0	87.812	36	12	42	7	1	440	47.5	6.77	337	12	0.961	0.757	0.782			0.936361	0.349488	0.764511			13.81	21.86	6.7	24.78	12.99	1.71469e+07	2.35943e+07	3.05856e+07	2.57351e+07	4.53007e+07	3.68513e+07
FALSE	High	Master Protein	P51398	28S ribosomal protein S29, mitochondrial OS=Homo sapiens OX=9606 GN=DAP3 PE=1 SV=1	0	44.94	27	9	47	9	1	398	45.5	8.88	226	9	1.05	0.757	0.818			0.9377	0.221892	0.911523			6.03	20.19	11.37	10.32	8.87	3.65924e+07	4.02894e+07	3.93192e+07	3.34714e+07	4.10097e+07	3.29175e+07
FALSE	High	Master Protein	Q9BRP1	Programmed cell death protein 2-like OS=Homo sapiens OX=9606 GN=PDCD2L PE=1 SV=1	0.001	9.781	12	2	11	2	1	358	39.4	4.86	236	2	1.351	0.757	0.887			0.238035	0.740916	0.952635			0	0	0	0	0	4146145	5.60135e+06	4.56914e+06	3457295	5.92477e+06	5.25544e+06					Acetyl [N-Term]
FALSE	High	Master Protein	Q96CU9	FAD-dependent oxidoreductase domain-containing protein 1 OS=Homo sapiens OX=9606 GN=FOXRED1 PE=1 SV=2	0.001	9.35	8	2	4	2	1	486	53.8	7.78	46	2	2.054	0.757	0.989			0.0101721	0.741524	0.798028			0	0	0	0	0	1.44416e+06	2.96679e+06	3.28899e+06	5.48241e+06	6.06342e+06	4.01808e+06
FALSE	High	Master Protein	O15118	NPC intracellular cholesterol transporter 1 OS=Homo sapiens OX=9606 GN=NPC1 PE=1 SV=2	0.005	4.557	1	1	2	1	1	1278	142.1	5.36	31	1	0.597	0.758	0.73			0.176037	0.872837	0.902095			0	0	0		0	1.46956e+06	876654	1.75614e+06	1.33062e+06	1.08093e+06	789421
FALSE	High	Master Protein	O94763	Unconventional prefoldin RPB5 interactor 1 OS=Homo sapiens OX=9606 GN=URI1 PE=1 SV=3	0	19.204	15	4	27	4	1	535	59.8	5.05	88	4	1.11	0.758	0.71			0.891074	0.755802	0.714635			32.36	55.86	3.56	24.67	13.56	3.22048e+06	4.25763e+06	4.42557e+06	2.90895e+06	6.03493e+06	4.44047e+06
FALSE	High	Master Protein	Q9Y4E8	Ubiquitin carboxyl-terminal hydrolase 15 OS=Homo sapiens OX=9606 GN=USP15 PE=1 SV=3	0	106.79	32	16	79	15	1	981	112.3	5.22	927	16	1.146	0.758	0.901			0.512407	0.365747	0.921767			17.2	6.14	30.61	46.2	3.72	2.20691e+07	2.80371e+07	3.09737e+07	2.50267e+07	2.48011e+07	2.67942e+07
FALSE	High	Master Protein	P56182	Ribosomal RNA processing protein 1 homolog A OS=Homo sapiens OX=9606 GN=RRP1 PE=1 SV=1	0	65.694	29	8	61	8	1	461	52.8	9.33	568	8	1.126	0.759	0.813			0.669091	0.365792	0.922802			33.14	31.15	16.71	23.85	14.17	2.26884e+07	2.48487e+07	2.56112e+07	20781653	2.47118e+07	1.85623e+07
FALSE	High	Master Protein	Q9H2P9	Diphthine methyl ester synthase OS=Homo sapiens OX=9606 GN=DPH5 PE=1 SV=2	0.001	7.045	7	1	8	1	1	285	31.6	5.31	69	1	0.652	0.76	0.95			0.37618	0.774323	0.922802			0	0	0	0	0	2.19912e+06	1.4348e+06	2.97834e+06	2.26439e+06	1.52116e+06	1.44455e+06
FALSE	High	Master Protein	Q93074	Mediator of RNA polymerase II transcription subunit 12 OS=Homo sapiens OX=9606 GN=MED12 PE=1 SV=4	0	12.118	2	3	15	3	1	2177	242.9	7.05	60	3	0.849	0.76	0.77			0.865386	0.891046	0.943678			21.32	33.52	0.44	7.8	25.68	910842	809218	1113105	897034	1.23521e+06	951134
FALSE	High	Master Protein	Q13510	Acid ceramidase OS=Homo sapiens OX=9606 GN=ASAH1 PE=1 SV=5	0	60.705	31	7	52	7	1	395	44.6	7.62	1134	7	0.872	0.76	0.773			0.266949	0.289902	0.708045			3.85	21.51	8.11	9.44	7.39	3.63407e+07	3.241e+07	3.88923e+07	2.99938e+07	4.89289e+07	3.64723e+07
FALSE	High	Master Protein	Q9NZ63	Telomere length and silencing protein 1 homolog OS=Homo sapiens OX=9606 GN=C9orf78 PE=1 SV=1	0	13.122	12	2	12	2	1	289	33.7	6.74	494	2	1.627	0.76	0.919			0.0164594	0.741059	0.926622			113.77	30.04	30.94	27.13	35.35	3.05011e+06	5.13404e+06	6.57967e+06	4.73986e+06	4.12829e+06	3.76253e+06
FALSE	High	Master Protein	Q9UBS8	E3 ubiquitin-protein ligase RNF14 OS=Homo sapiens OX=9606 GN=RNF14 PE=1 SV=1	0.005	4.702	3	1	8	1	1	474	53.8	4.75	166	1	100	0.76	0.925			2.42169e-16	0.929858	0.946064				0	0	0	0		317117	606477	461034	669901	619833
FALSE	High	Master Protein	Q99808	Equilibrative nucleoside transporter 1 OS=Homo sapiens OX=9606 GN=SLC29A1 PE=1 SV=3	0	11.879	8	2	3	2	1	456	50.2	8.29	28	2	0.966	0.761	0.883			0.996267	0.873941	0.969385			0	0	0	0	0	2.14563e+06	2.07348e+06	2150426	1.63682e+06	2.59625e+06	2.29194e+06
FALSE	High	Master Protein	Q9H2G2	STE20-like serine/threonine-protein kinase OS=Homo sapiens OX=9606 GN=SLK PE=1 SV=1	0	21.945	5	4	38	4	1	1235	142.6	5.15	290	4	0.968	0.761	0.922			0.986354	0.740916	0.903387			12.31	18.71	3.17	59.77	10.98	4.71091e+06	4.6897e+06	6.48793e+06	5.50336e+06	7.10536e+06	6654058
FALSE	High	Master Protein	Q15067	Peroxisomal acyl-coenzyme A oxidase 1 OS=Homo sapiens OX=9606 GN=ACOX1 PE=1 SV=3	0	98.11	28	11	60	11	1	660	74.4	8.16	992	11	0.982	0.762	0.912			0.936361	0.247781	0.902461			25.09	20.99	15.65	10.94	15.19	3.75275e+07	3.49705e+07	5.02586e+07	3.7118e+07	5.39495e+07	5.06653e+07					Acetyl [N-Term]
FALSE	High	Master Protein	P28062	Proteasome subunit beta type-8 OS=Homo sapiens OX=9606 GN=PSMB8 PE=1 SV=3	0	46.216	28	4	10	4	1	276	30.3	7.43	122	4	1.562	0.762	0.446			0.0102908	0.721287	2.34853e-05			14.15	1.52	18.57	0	21.57	8.09657e+06	5.18921e+06	8.05428e+06	6.10724e+06	7.48825e+06	7.29274e+06
FALSE	High	Master Protein	O75935	Dynactin subunit 3 OS=Homo sapiens OX=9606 GN=DCTN3 PE=1 SV=1	0	13.222	17	2	8	2	1	186	21.1	5.47	189	2	0.912	0.763	0.848			0.82153	0.560283	0.98599			18.05	21.48	14.85	36.12	28.69	9.44992e+06	9.32533e+06	1.15415e+07	1.02979e+07	1.08653e+07	9.94707e+06
FALSE	High	Master Protein	Q9Y3D8	Adenylate kinase isoenzyme 6 OS=Homo sapiens OX=9606 GN=AK6 PE=1 SV=1	0	36.219	28	3	31	3	1	172	20	4.58	382	3	0.938	0.763	1.105			0.947897	0.74606	0.561959			14.75	15.42	0	0.04	4.46	5.30164e+06	4.02756e+06	6.29188e+06	5.05565e+06	3.98475e+06	3.09127e+06
FALSE	High	Master Protein	Q8NCW5	NAD(P)H-hydrate epimerase OS=Homo sapiens OX=9606 GN=NAXE PE=1 SV=2	0	81.651	41	9	76	9	1	288	31.7	7.66	1206	9	1.08	0.763	0.886			0.852295	0.407757	0.94522			2.01	30.79	24.14	32.87	30.33	2.29162e+07	2.49474e+07	3.0741e+07	2.50746e+07	3.74325e+07	3.00167e+07
FALSE	High	Master Protein	Q8IWD4	Coiled-coil domain-containing protein 117 OS=Homo sapiens OX=9606 GN=CCDC117 PE=1 SV=1	0.001	8.572	15	2	7	2	1	279	30.5	5.07	66	2	1.823	0.763	0.01			0.0873285	0.907892	2.73413e-16			0	0		0	0	780921	1.4236e+06	904588	689907	1737506						Acetyl [N-Term]
FALSE	High	Master Protein	Q9NVX2	Notchless protein homolog 1 OS=Homo sapiens OX=9606 GN=NLE1 PE=1 SV=4	0	33.512	20	5	21	5	1	485	53.3	7.34	187	5	0.818	0.764	0.891			0.568975	0.746335	0.937446			27.34	12.81	2.42	3.03	0.78	5.62325e+06	4.99779e+06	6.77334e+06	5.11523e+06	6.32619e+06	6.45944e+06
FALSE	High	Master Protein	P21589	5'-nucleotidase OS=Homo sapiens OX=9606 GN=NT5E PE=1 SV=1	0	175.14	58	20	126	20	1	574	63.3	7.03	3119	20	1.712	0.764	0.705			2.42169e-16	0.203279	0.062584			17.55	4.03	8.95	23.92	10.65	1.35039e+08	2.29805e+08	2.12596e+08	1.55203e+08	132558111	8.80403e+07
FALSE	High	Master Protein	Q10567	AP-1 complex subunit beta-1 OS=Homo sapiens OX=9606 GN=AP1B1 PE=1 SV=2	0	222.449	37	29	181	12	1	949	104.6	5.06	4272	29	1.031	0.765	0.875			0.980941	0.427075	0.985582			8.32	11.02	6.87	26.27	21.98	7.20732e+07	7.3329e+07	7.84249e+07	6.38813e+07	8.25897e+07	67669338
FALSE	High	Master Protein	Q99504	Eyes absent homolog 3 OS=Homo sapiens OX=9606 GN=EYA3 PE=1 SV=3	0	22.72	10	3	21	3	1	573	62.6	5.21	259	3	0.817	0.767	1.027			0.595132	0.76606	0.717217			29.76	5.57	31.06	16.87	7.01	5.30679e+06	5.02827e+06	4.36488e+06	4.3057e+06	3.99328e+06	5.23634e+06					Acetyl [N-Term]
FALSE	High	Master Protein	Q8N3C0	Activating signal cointegrator 1 complex subunit 3 OS=Homo sapiens OX=9606 GN=ASCC3 PE=1 SV=3	0.004	5.092	1	2	3	2	1	2202	251.3	7.09	41	2	0.902	0.767	1.116			0.950236	0.886152	0.693975			0	28.59	0	24.7	0	1.8082e+06	1051673	1.72503e+06	1.3644e+06	2.5128e+06	1541240
FALSE	High	Master Protein	P13598	Intercellular adhesion molecule 2 OS=Homo sapiens OX=9606 GN=ICAM2 PE=1 SV=2	0.004	5.247	5	1	3	1	1	275	30.6	7.43	78	1	1.046	0.767				0.986354	0.87476				0	0			0	1.52146e+06	1.59128e+06	2010151	1.54114e+06
FALSE	High	Master Protein	O15431	High affinity copper uptake protein 1 OS=Homo sapiens OX=9606 GN=SLC31A1 PE=1 SV=1	0.001	11.288	10	1	5	1	1	190	21.1	7.42	46	1	0.76	0.768	0.86			0.443507	0.771804	0.998138			14.2	3.96	32.53	0	9.88	4.21507e+06	3.34562e+06	4543974	3.46704e+06	2.97182e+06	2.2616e+06
FALSE	High	Master Protein	P27797	Calreticulin OS=Homo sapiens OX=9606 GN=CALR PE=1 SV=1	0	566.064	69	30	1378	30	1	417	48.1	4.44	20894	30	0.861	0.768	0.773			0.00281516	0.196155	0.354424			18.6	21.79	11.04	25.06	20.56	2.23614e+09	2.02834e+09	2.33002e+09	1.91769e+09	2.13065e+09	1.63207e+09
FALSE	High	Master Protein	P63104	14-3-3 protein zeta/delta OS=Homo sapiens OX=9606 GN=YWHAZ PE=1 SV=1	0	473.693	92	29	1034	22	1	245	27.7	4.79	18742	29	0.905	0.768	0.902			0.0880183	0.196155	0.948672			14.35	22.83	12.97	16.7	26.39	2.3924e+09	2.12667e+09	2.80806e+09	2.54346e+09	2.75029e+09	2.391e+09					Acetyl [N-Term]
FALSE	High	Master Protein	Q5VYY1	Ankyrin repeat domain-containing protein 22 OS=Homo sapiens OX=9606 GN=ANKRD22 PE=2 SV=1	0	27.216	29	4	27	4	1	191	21.8	8.84	450	4	0.939	0.768	0.887			0.889491	0.594788	0.948672			4.68	2.37	35.52	6.4	13.88	8.52898e+06	8.25716e+06	1.1407e+07	9.36204e+06	2.45181e+07	1.56672e+07
FALSE	High	Master Protein	Q99497	Protein/nucleic acid deglycase DJ-1 OS=Homo sapiens OX=9606 GN=PARK7 PE=1 SV=2	0	263.175	88	16	268	16	1	189	19.9	6.79	8096	16	0.972	0.768	0.861			0.789727	0.196289	0.948672			11.42	22.33	11.06	14.34	18.69	5.8655e+08	5.61405e+08	7.4761e+08	6.42854e+08	8.25506e+08	7.58438e+08
FALSE	High	Master Protein	P51858	Hepatoma-derived growth factor OS=Homo sapiens OX=9606 GN=HDGF PE=1 SV=1	0	112.698	50	9	120	9	1	240	26.8	4.73	1281	9	0.973	0.768	0.765			0.849305	0.270461	0.302409			7.17	28.07	8.72	14.43	8.62	1.54447e+08	1.38437e+08	1.76795e+08	1.35553e+08	2.39274e+08	1.72825e+08
FALSE	High	Master Protein	Q5JS54	Proteasome assembly chaperone 4 OS=Homo sapiens OX=9606 GN=PSMG4 PE=1 SV=2	0.001	11.061	23	2	4	2	1	123	13.8	6.52	27	2	0.982	0.768	1.057			0.996267	0.758049	0.522319			14.02	0.47	37.01	59.71	0	4.06978e+06	3.75416e+06	4.83898e+06	3.70305e+06	6.22636e+06	7.6398e+06
FALSE	High	Master Protein	O15305	Phosphomannomutase 2 OS=Homo sapiens OX=9606 GN=PMM2 PE=1 SV=1	0	11.586	21	3	5	3	1	246	28.1	6.77	70	3	1.024	0.768	1.281			0.997246	0.550185	0.00625433			28.81	14.48	25.67	22.32	9.98	8550581	9047188	13241845	10595105	10978922	13830734
FALSE	High	Master Protein	Q9BRX8	Peroxiredoxin-like 2A OS=Homo sapiens OX=9606 GN=PRXL2A PE=1 SV=3	0.001	10.307	14	2	13	2	1	229	25.7	8.84	55	2	1.165	0.768	0.777			0.732436	0.753166	0.905033			23.4	20.64	15.55	30.59	15.83	4.14617e+06	4.90322e+06	6.48238e+06	5.48701e+06	6.59919e+06	4.90291e+06
FALSE	High	Master Protein	Q9C0K1	Zinc transporter ZIP8 OS=Homo sapiens OX=9606 GN=SLC39A8 PE=2 SV=1	0.001	7.993	5	1	4	1	1	460	49.6	6.09	48	1	1.195	0.768	0.01			0.818816	0.795845	2.73413e-16			0	0		0	0	2.24572e+06	2.68329e+06	3.63882e+06	2796331	1420938
FALSE	High	Master Protein	O75886	Signal transducing adapter molecule 2 OS=Homo sapiens OX=9606 GN=STAM2 PE=1 SV=1	0	18.368	6	3	18	1	1	525	58.1	5.07	458	3	1.091	0.769	0.741			0.95937	0.879312	0.911523			0	0	0	0	0	1.48865e+06	1.62453e+06	1.89684e+06	1.45899e+06	1.87687e+06	1390975
FALSE	High	Master Protein	Q969L2	Protein MAL2 OS=Homo sapiens OX=9606 GN=MAL2 PE=1 SV=1	0.001	6.783	18	2	6	2	1	176	19.1	6.24	112	2	1.17	0.769	0.757			0.573294	0.463414	0.730275			0	0	0	0	0	13595159	15907421	21055562	16201864	23500058	17798496					Acetyl [N-Term]
FALSE	High	Master Protein	P49643	DNA primase large subunit OS=Homo sapiens OX=9606 GN=PRIM2 PE=1 SV=2	0	24.648	15	4	12	4	1	509	58.8	7.91	42	4	1.195	0.769	1.031			0.694075	0.761294	0.645374			30.19	32.23	25.61	7.94	9.58	5.8978e+06	1.03366e+07	6615675	2.9487e+06	7.82537e+06	8.6625e+06
FALSE	High	Master Protein	Q9NXF7	DDB1- and CUL4-associated factor 16 OS=Homo sapiens OX=9606 GN=DCAF16 PE=1 SV=1	0.001	7.437	14	2	4	2	1	216	24.2	6.04	59	2	0.737	0.77	0.871			0.441941	0.783123	0.983724			17.87	6.46	4.92	15.66	9.44	3.06921e+06	2.64511e+06	4.1961e+06	3.39743e+06	4.08003e+06	3.65565e+06
FALSE	High	Master Protein	Q99575	Ribonucleases P/MRP protein subunit POP1 OS=Homo sapiens OX=9606 GN=POP1 PE=1 SV=2	0	25.424	7	5	16	5	1	1024	114.6	9.22	228	5	0.925	0.77	0.768			0.936361	0.773742	0.90352			16.13	4.06	9.93	2.57	13.9	3.95745e+06	3.61816e+06	4.24685e+06	3.39711e+06	3.57651e+06	2.65306e+06
FALSE	High	Master Protein	P16278	Beta-galactosidase OS=Homo sapiens OX=9606 GN=GLB1 PE=1 SV=2	0	28.143	17	5	21	5	1	677	76	6.57	64	5	0.951	0.77	0.892			0.926754	0.667536	0.946284			1.76	14.95	22.37	16.99	12.97	7189613	9.39712e+06	1.03955e+07	8.7433e+06	1.47521e+07	1.58177e+07
FALSE	High	Master Protein	Q7Z569	BRCA1-associated protein OS=Homo sapiens OX=9606 GN=BRAP PE=1 SV=2	0.002	5.519	2	1	8	1	1	592	67.3	5.92	98	1	0.988	0.77	0.867			0.996668	0.914234	0.991262			0	0	0	0	0	632141	624812	931030	716540	686303	594932
FALSE	High	Master Protein	P11177	Pyruvate dehydrogenase E1 component subunit beta, mitochondrial OS=Homo sapiens OX=9606 GN=PDHB PE=1 SV=3	0	117.197	56	13	95	13	1	359	39.2	6.65	2057	13	1.003	0.77	0.749			0.986354	0.393437	0.348057			15.31	20.64	8.25	16.33	30.48	9.33186e+07	95068606	1.10588e+08	1.1969e+08	1.29285e+08	9.79228e+07
FALSE	High	Master Protein	Q53GS9	U4/U6.U5 tri-snRNP-associated protein 2 OS=Homo sapiens OX=9606 GN=USP39 PE=1 SV=2	0	70.783	25	11	66	11	1	565	65.3	8.91	1185	11	1.031	0.77	0.82			0.981778	0.359422	0.911523			10.78	16.13	13.5	20.84	23.56	3.50935e+07	3.63479e+07	3.6946e+07	2.9548e+07	3.9087e+07	3.16137e+07
FALSE	High	Master Protein	Q9Y546	Leucine-rich repeat-containing protein 42 OS=Homo sapiens OX=9606 GN=LRRC42 PE=1 SV=1	0.002	5.911	4	2	6	2	1	428	48.5	7.46	39	2	0.906	0.771	0.843			0.912694	0.794221	0.988162			6.82	7.47	7.19	10.96	5.35	3.69345e+06	3.30904e+06	3.84264e+06	3.03295e+06	3.64006e+06	3.01765e+06
FALSE	High	Master Protein	P13051	Uracil-DNA glycosylase OS=Homo sapiens OX=9606 GN=UNG PE=1 SV=2	0.001	9.977	17	2	13	2	1	313	34.6	9.32	57	2	0.975	0.771	0.75			0.996267	0.865377	0.894153			0	0	0	0	0	2.01072e+06	1.96027e+06	2.66708e+06	2.05737e+06	3.1123e+06	2.33548e+06
FALSE	High	Master Protein	Q9Y5K5	Ubiquitin carboxyl-terminal hydrolase isozyme L5 OS=Homo sapiens OX=9606 GN=UCHL5 PE=1 SV=3	0	95.469	56	15	90	15	1	329	37.6	5.33	1402	15	1.034	0.771	0.832			0.976143	0.507864	0.932069			10.92	22.39	16.87	22	11.85	6.34881e+07	6.04198e+07	8.49101e+07	7.40385e+07	7.23314e+07	5.67448e+07
FALSE	High	Master Protein	Q9BY43	Charged multivesicular body protein 4a OS=Homo sapiens OX=9606 GN=CHMP4A PE=1 SV=3	0.001	7.019	6	1	5	1	1	222	25.1	4.7	166	1	1.113	0.771	0.867			0.936361	0.880714	0.985582			0	0	0	0	0	1.58886e+06	1.76864e+06	2.06697e+06	1.59298e+06	2.34748e+06	2.03484e+06
FALSE	High	Master Protein	Q5T6F2	Ubiquitin-associated protein 2 OS=Homo sapiens OX=9606 GN=UBAP2 PE=1 SV=1	0	61.402	20	11	60	11	1	1119	117	7.34	304	11	0.916	0.772	0.936			0.822144	0.627735	0.902095			20.72	10.2	16.3	6.36	7.14	1.08658e+07	1.0705e+07	1.17892e+07	8.34632e+06	8.0443e+06	7.67099e+06
FALSE	High	Master Protein	P30520	Adenylosuccinate synthetase isozyme 2 OS=Homo sapiens OX=9606 GN=ADSS2 PE=1 SV=3	0	99.852	39	12	77	12	1	456	50.1	6.55	2466	12	0.945	0.772	0.872			0.692164	0.418063	0.983724			17.15	8.55	6.82	20.14	24.72	4.94068e+07	54187019	5.43387e+07	5.3143e+07	6.49472e+07	5.78992e+07					Acetyl [N-Term]
FALSE	High	Master Protein	Q9UN81	LINE-1 retrotransposable element ORF1 protein OS=Homo sapiens OX=9606 GN=L1RE1 PE=1 SV=1	0	17.361	11	3	17	3	1	338	40	9.51	423	3	0.992	0.772	0.742			0.997246	0.860943	0.911523			0	0	0	0	0	2563985	2.54366e+06	2.7347e+06	2.11022e+06	1.14821e+06	852174
FALSE	High	Master Protein	P54577	Tyrosine--tRNA ligase, cytoplasmic OS=Homo sapiens OX=9606 GN=YARS PE=1 SV=4	0	423.6	83	47	388	47	1	528	59.1	7.05	6897	47	0.995	0.772	0.876			0.936361	0.222362	0.991262			13.78	25.72	12.51	24.04	21.09	4.53543e+08	4.63608e+08	6.30811e+08	5.46373e+08	8.41096e+08	7.39133e+08					Acetyl [N-Term]
FALSE	High	Master Protein	P48163	NADP-dependent malic enzyme OS=Homo sapiens OX=9606 GN=ME1 PE=1 SV=1	0	155.328	41	16	110	16	1	572	64.1	6.13	3074	16	1.017	0.772	0.863			0.996267	0.408397	0.956686			14.25	12.47	19.03	13.29	9.82	9.67517e+07	9.96499e+07	1.1473e+08	1.07354e+08	2.63012e+08	2.19761e+08
FALSE	High	Master Protein	Q6PKG0	La-related protein 1 OS=Homo sapiens OX=9606 GN=LARP1 PE=1 SV=2	0	113.026	26	13	58	13	1	1096	123.4	8.82	913	13	1.033	0.772	0.912			0.969658	0.493967	0.911523			36.27	31.33	27.05	24.26	2.58	1.64003e+07	1.59709e+07	2.02356e+07	2.08486e+07	1.86103e+07	1.78494e+07					Acetyl [N-Term]
FALSE	High	Master Protein	Q00765	Receptor expression-enhancing protein 5 OS=Homo sapiens OX=9606 GN=REEP5 PE=1 SV=3	0	29.285	16	6	27	6	1	189	21.5	8.1	448	6	0.877	0.773	0.816			0.212265	0.40871	0.89686			12.34	15.23	3.6	22.95	8.1	4.79496e+07	4.57808e+07	5.34692e+07	4.25356e+07	5.45007e+07	4.45686e+07
FALSE	High	Master Protein	Q96EL3	39S ribosomal protein L53, mitochondrial OS=Homo sapiens OX=9606 GN=MRPL53 PE=1 SV=1	0	23.855	50	3	20	3	1	112	12.1	8.76	277	3	0.935	0.773	0.778			0.885783	0.482198	0.845721			9.74	30.85	4.27	12.31	12.31	1.71961e+07	15942118	2.49695e+07	1.52879e+07	21130942	1.81012e+07
FALSE	High	Master Protein	P55196	Afadin OS=Homo sapiens OX=9606 GN=AFDN PE=1 SV=3	0	61.717	11	9	42	9	1	1824	206.7	6.47	646	9	1.076	0.773	0.908			0.921615	0.629612	0.932069			54.56	18.84	10.76	6.78	5.74	4.09694e+06	5.5533e+06	1.14999e+07	8.46075e+06	1.12314e+07	9.08769e+06
FALSE	High	Master Protein	O15397	Importin-8 OS=Homo sapiens OX=9606 GN=IPO8 PE=1 SV=2	0	42.043	10	7	52	6	1	1037	119.9	5.16	1417	7	0.939	0.774	0.811			0.875124	0.550185	0.921767			34.61	9.99	4.45	34.45	38.66	1.19042e+07	1.164e+07	1.44554e+07	1.22949e+07	1.71945e+07	1.35924e+07
FALSE	High	Master Protein	P34896	Serine hydroxymethyltransferase, cytosolic OS=Homo sapiens OX=9606 GN=SHMT1 PE=1 SV=1	0	169.137	40	15	119	14	1	483	53	7.71	3877	15	0.961	0.774	0.861			0.801753	0.492056	0.994867			15.16	18.65	15.96	27.35	21.16	6.36394e+07	6.71969e+07	8.95861e+07	9.2469e+07	7.34956e+07	6.51461e+07
FALSE	High	Master Protein	P31350	Ribonucleoside-diphosphate reductase subunit M2 OS=Homo sapiens OX=9606 GN=RRM2 PE=1 SV=1	0	52.118	34	8	52	8	1	389	44.8	5.38	1273	8	1.037	0.774	0.884			0.961156	0.466126	0.962081			17.99	15.51	18.74	13.48	5.29	2.91479e+07	2.91774e+07	28570504	2.26568e+07	1.57117e+07	1.36862e+07
FALSE	High	Master Protein	Q8WUD4	Coiled-coil domain-containing protein 12 OS=Homo sapiens OX=9606 GN=CCDC12 PE=1 SV=1	0.002	5.984	8	1	3	1	1	166	19.2	7.34	27	1	0.784	0.775	0.616			0.761727	0.886743	0.662333			0	0	0	0	0	1.38248e+06	1.08454e+06	1.85905e+06	1.4403e+06	2.0305e+06	1.25006e+06
FALSE	High	Master Protein	O94888	UBX domain-containing protein 7 OS=Homo sapiens OX=9606 GN=UBXN7 PE=1 SV=2	0	14.653	8	3	22	3	1	489	54.8	5.16	262	3	0.82	0.775	0.794			0.390499	0.618667	0.901455			20.6	4.89	1.25	1.78	0.47	9.97968e+06	8.36905e+06	1.15436e+07	9.03335e+06	1.3493e+07	1.09929e+07					Acetyl [N-Term]
FALSE	High	Master Protein	Q9Y4C2	TRPM8 channel-associated factor 1 OS=Homo sapiens OX=9606 GN=TCAF1 PE=1 SV=3	0	11.756	5	3	8	3	1	921	102.1	6.54	54	3	0.871	0.775	0.842			0.821451	0.795845	0.986476			4.37	0.88	0.84	6.46	4.63	4.81014e+06	4.15172e+06	4.49182e+06	3.47435e+06	3.81706e+06	3.22072e+06
FALSE	High	Master Protein	P24539	ATP synthase F(0) complex subunit B1, mitochondrial OS=Homo sapiens OX=9606 GN=ATP5PB PE=1 SV=2	0	87.181	38	9	78	9	1	256	28.9	9.36	1419	9	0.981	0.775	0.832			0.91337	0.444121	0.915748			9.87	6.73	10.58	12.76	25.47	95729410	9.76576e+07	1.11538e+08	93509084	1.0938e+08	8.37405e+07
FALSE	High	Master Protein	Q13277	Syntaxin-3 OS=Homo sapiens OX=9606 GN=STX3 PE=1 SV=3	0	18.528	14	2	4	2	1	289	33.1	5.44	89	2	0.637	0.776	1.862			0.0354473	0.807454	2.90607e-05			26.85	1.11	0	48.35	4.62	4891302	3.22526e+06	4.02991e+06	3.13852e+06	4.68375e+06	2.37211e+06
FALSE	High	Master Protein	Q9UHG3	Prenylcysteine oxidase 1 OS=Homo sapiens OX=9606 GN=PCYOX1 PE=1 SV=3	0	105.17	36	12	76	12	1	505	56.6	6.18	1321	12	0.947	0.776	0.774			0.685703	0.516029	0.615546			6.13	23.05	6.96	3.92	13.32	74419845	7.99387e+07	8.38525e+07	6.44358e+07	9.16428e+07	6.26578e+07
FALSE	High	Master Protein	Q9Y324	rRNA-processing protein FCF1 homolog OS=Homo sapiens OX=9606 GN=FCF1 PE=2 SV=1	0	16.867	23	2	16	2	1	198	23.4	9.7	263	2	0.988	0.776	0.74			0.997246	0.795845	0.877196			0	0	0	4.75	0	1.73565e+06	4.57409e+06	6.0486e+06	1.57419e+06	1.80366e+06	4.60937e+06
FALSE	High	Master Protein	O60784	Target of Myb protein 1 OS=Homo sapiens OX=9606 GN=TOM1 PE=1 SV=2	0	13.029	9	2	3	2	1	492	53.8	4.7	30	2	1.023	0.776	1.042			0.992778	0.873941	0.741941			16.53	4.97	37	5.71	1.58	2.14891e+06	2255282	2.59269e+06	2.03187e+06	3.61838e+06	3650111
FALSE	High	Master Protein	Q16651	Prostasin OS=Homo sapiens OX=9606 GN=PRSS8 PE=1 SV=1	0	15.512	10	2	4	2	1	343	36.4	5.85	115	2	1.187	0.776	0.739			0.583809	0.644112	0.631294			24.8	0	1.63	0	12.63	9601792	1.16478e+07	1.48861e+07	4.92742e+06	21975477	1.62054e+07
FALSE	High	Master Protein	P30086	Phosphatidylethanolamine-binding protein 1 OS=Homo sapiens OX=9606 GN=PEBP1 PE=1 SV=3	0	274.421	89	16	310	16	1	187	21	7.53	7992	16	0.987	0.777	0.922			0.889658	0.250077	0.902095			16.12	23.73	15.21	18.5	13.3	569468670	5.59153e+08	7.43952e+08	6.94143e+08	8.71865e+08	8.07614e+08
FALSE	High	Master Protein	P16152	Carbonyl reductase [NADPH] 1 OS=Homo sapiens OX=9606 GN=CBR1 PE=1 SV=3	0	78.577	59	12	69	12	1	277	30.4	8.32	1037	12	1.02	0.777	0.891			0.997246	0.386656	0.94522			11.36	11.26	14.03	12.2	19.44	4.17195e+07	4.17305e+07	53545988	4.27054e+07	5.6919e+07	55520877					Acetyl [N-Term]
FALSE	High	Master Protein	Q9BZM4	UL16-binding protein 3 OS=Homo sapiens OX=9606 GN=ULBP3 PE=1 SV=1	0.003	5.334	6	1	2	1	1	244	27.9	8.02	14	1	1.923	0.777	0.429			0.0885439	0.939695	0.0446004			0	0	0	0	0	468148	900217	659852	512795	932608	400336
FALSE	High	Master Protein	Q9Y5L0	Transportin-3 OS=Homo sapiens OX=9606 GN=TNPO3 PE=1 SV=3	0	74.578	19	10	69	10	1	923	104.1	5.57	1215	10	0.893	0.778	0.791			0.536393	0.481188	0.849223			8.57	26.82	6.58	19.66	24.39	2.70028e+07	2.62998e+07	3.09104e+07	2.11428e+07	3.31313e+07	2.84754e+07					Acetyl [N-Term]
FALSE	High	Master Protein	Q7L1Q6	Basic leucine zipper and W2 domain-containing protein 1 OS=Homo sapiens OX=9606 GN=BZW1 PE=1 SV=1	0	99.294	37	15	105	14	1	419	48	5.92	1804	15	0.997	0.778	0.995			0.972415	0.424848	0.399543			17.99	28.53	5.12	19.38	9.94	1.16987e+08	1.18695e+08	1.32231e+08	1.24868e+08	1.10748e+08	1.03576e+08					Acetyl [N-Term]
FALSE	High	Master Protein	P63165	Small ubiquitin-related modifier 1 OS=Homo sapiens OX=9606 GN=SUMO1 PE=1 SV=1	0	38.311	50	5	61	5	1	101	11.6	5.52	343	5	1.033	0.778	0.785			0.972332	0.299749	0.811843			17.13	2.62	14.32	13.17	1.5	3.14823e+07	3.16213e+07	3.93672e+07	3.56979e+07	3.97733e+07	3.33983e+07					Acetyl [N-Term]
FALSE	High	Master Protein	P42892	Endothelin-converting enzyme 1 OS=Homo sapiens OX=9606 GN=ECE1 PE=1 SV=2	0	31.011	9	4	24	4	1	770	87.1	5.88	343	4	1.117	0.778	0.764			0.853276	0.795845	0.894153			13.18	40.71	2.24	40.81	19.81	5.12689e+06	4.32122e+06	4695141	4.4613e+06	7522978	5.61378e+06
FALSE	High	Master Protein	Q86UU0	B-cell CLL/lymphoma 9-like protein OS=Homo sapiens OX=9606 GN=BCL9L PE=1 SV=1	0.001	11.118	5	3	6	3	1	1499	157	8.63	53	3	1.012	0.779	0.93			0.996267	0.907892	0.93736			16.55	0	15.04	20.51	0.01	1.16371e+06	1.23842e+06	1.44768e+06	887735	1.61789e+06	1.43615e+06
FALSE	High	Master Protein	Q96GW9	Methionine--tRNA ligase, mitochondrial OS=Homo sapiens OX=9606 GN=MARS2 PE=1 SV=2	0.001	8.871	7	2	7	2	1	593	66.5	8.09	61	2	1.04	0.779	0.824			0.986354	0.897322	0.991046			0	2.97	0	81.7	0	1.8347e+06	964415	2.19222e+06	1.70272e+06	1063128	1.60765e+06
FALSE	High	Master Protein	Q9H410	Kinetochore-associated protein DSN1 homolog OS=Homo sapiens OX=9606 GN=DSN1 PE=1 SV=2	0	18.144	18	3	12	3	1	356	40	7.05	33	3	1.25	0.779	0.709			0.766907	0.826546	0.761855			36.37	11.11	3.51	0	48.99	1.59401e+06	2.73308e+06	3.5495e+06	2.80232e+06	4.34222e+06	3.28864e+06
FALSE	High	Master Protein	Q96EL2	28S ribosomal protein S24, mitochondrial OS=Homo sapiens OX=9606 GN=MRPS24 PE=1 SV=1	0.001	6.963	19	2	3	2	1	167	19	9.38	17	2	0.488	0.78	0.54			0.00136244	0.798641	0.0551997			0	12.72	23.71	1.18	26.5	3.06454e+06	2.41375e+06	4.95316e+06	4.24742e+06	4.92265e+06	2.08984e+06
FALSE	High	Master Protein	P35237	Serpin B6 OS=Homo sapiens OX=9606 GN=SERPINB6 PE=1 SV=3	0	50.822	24	7	40	7	1	376	42.6	5.27	669	7	0.906	0.78	0.913			0.64818	0.306964	0.902095			11.36	10.63	4.09	6.84	7.54	24691211	2.60251e+07	3.97537e+07	3.33458e+07	5.09013e+07	45957905
FALSE	High	Master Protein	O15144	Actin-related protein 2/3 complex subunit 2 OS=Homo sapiens OX=9606 GN=ARPC2 PE=1 SV=1	0	141.188	58	14	114	14	1	300	34.3	7.36	2320	14	0.962	0.78	0.84			0.787947	0.351502	0.926622			19.94	24.93	7.1	17.15	3.47	1.40851e+08	141075433	1.62201e+08	1.47501e+08	140340818	1.28999e+08
FALSE	High	Master Protein	P38432	Coilin OS=Homo sapiens OX=9606 GN=COIL PE=1 SV=1	0	25.371	11	5	21	5	1	576	62.6	9.07	496	5	0.989	0.78	0.763			0.981778	0.716818	0.813668			5.51	8.44	7.24	4.11	5.67	8.42587e+06	9.21852e+06	9971655	7795005	1.30308e+07	1.14573e+07
FALSE	High	Master Protein	Q13526	Peptidyl-prolyl cis-trans isomerase NIMA-interacting 1 OS=Homo sapiens OX=9606 GN=PIN1 PE=1 SV=1	0	40.712	51	6	31	6	1	163	18.2	8.82	798	6	0.942	0.781	0.804			0.880668	0.501297	0.902095			13.37	25.22	2.82	36.95	37.8	2.32518e+07	2.29963e+07	2.78473e+07	2.40551e+07	2.90555e+07	2.28731e+07					Acetyl [N-Term]
FALSE	High	Master Protein	Q8IY67	Ribonucleoprotein PTB-binding 1 OS=Homo sapiens OX=9606 GN=RAVER1 PE=1 SV=1	0	130.356	52	12	95	12	1	606	63.8	8.48	1503	12	1.035	0.781	0.68			0.969524	0.524504	0.0388616			44.7	21.48	6.92	26.49	15.91	6.26292e+07	5.25566e+07	7.20597e+07	6.2987e+07	7.63261e+07	5.1611e+07
FALSE	High	Master Protein	Q8IYD1	Eukaryotic peptide chain release factor GTP-binding subunit ERF3B OS=Homo sapiens OX=9606 GN=GSPT2 PE=1 SV=2	0	132.663	35	16	157	4	1	628	68.8	5.43	4101	16	1.295	0.781	0.779			0.0107892	0.378251	0.761363			32.01	9.22	9.4	74.32	11.03	3.2918e+07	3.5311e+07	4.45045e+07	3.43574e+07	3.92696e+07	3.45849e+07
FALSE	High	Master Protein	O00204	Sulfotransferase 2B1 OS=Homo sapiens OX=9606 GN=SULT2B1 PE=1 SV=2	0	17.776	19	3	5	3	1	365	41.3	5.4	27	3	1.559	0.781	1.04			0.0561946	0.786286	0.616015			25.54	12.54	29.82	0	0	2.72056e+06	4.92304e+06	8.40435e+06	3.59823e+06	9.20746e+06	8.9374e+06
FALSE	High	Master Protein	O75352	Mannose-P-dolichol utilization defect 1 protein OS=Homo sapiens OX=9606 GN=MPDU1 PE=1 SV=2	0.001	7.404	8	2	12	2	1	247	26.6	8.94	210	2	0.9	0.782	0.788			0.680262	0.411769	0.844198			11.19	31.95	8.82	21.77	24.29	2.42551e+07	2.33876e+07	3.06281e+07	3.16249e+07	31124169	26248497					Acetyl [N-Term]
FALSE	High	Master Protein	Q9H814	Phosphorylated adapter RNA export protein OS=Homo sapiens OX=9606 GN=PHAX PE=1 SV=1	0	47.137	18	4	68	4	1	394	44.4	5.4	1091	4	0.906	0.782	0.909			0.763934	0.617617	0.934421			12.22	22.28	8.77	14.21	8.23	1.24999e+07	1.12697e+07	13552268	1.17816e+07	1.31478e+07	1.14776e+07
FALSE	High	Master Protein	Q8IYI6	Exocyst complex component 8 OS=Homo sapiens OX=9606 GN=EXOC8 PE=1 SV=2	0	15.754	10	4	4	4	1	725	81.7	5.49	25	4	0.928	0.782	0.848			0.911411	0.759485	0.999978			11.94	6.06	9.61	18.09	13.35	6.1623e+06	6.01745e+06	7.84441e+06	6.78141e+06	4120440	6.84281e+06
FALSE	High	Master Protein	P43405	Tyrosine-protein kinase SYK OS=Homo sapiens OX=9606 GN=SYK PE=1 SV=1	0.001	10.674	6	2	3	2	1	635	72	8.25	37	2	0.874	0.783	1.018			0.894982	0.880714	0.813668			0	0	0	22.55	0	2.09648e+06	2.42562e+06	2.96257e+06	1.89164e+06	3.98211e+06	3.12429e+06
FALSE	High	Master Protein	Q06587	E3 ubiquitin-protein ligase RING1 OS=Homo sapiens OX=9606 GN=RING1 PE=1 SV=2	0	51.297	37	8	61	6	1	406	42.4	5.62	645	8	0.924	0.783	0.775			0.843021	0.697769	0.845659			10.51	19.6	20.09	13.24	19.39	1.10567e+07	1.08651e+07	1.07935e+07	8.43721e+06	1.60049e+07	1.17964e+07					Acetyl [N-Term]
FALSE	High	Master Protein	Q00403	Transcription initiation factor IIB OS=Homo sapiens OX=9606 GN=GTF2B PE=1 SV=1	0	16.593	16	4	7	4	1	316	34.8	8.35	93	4	0.981	0.783	1.129			0.972334	0.622095	0.23664			8.7	15.59	33.59	12.99	25.86	9.70311e+06	8.58477e+06	1.23121e+07	9.74509e+06	1.25033e+07	6.97634e+06
FALSE	High	Master Protein	P40937	Replication factor C subunit 5 OS=Homo sapiens OX=9606 GN=RFC5 PE=1 SV=1	0	78.227	45	8	55	8	1	340	38.5	7.2	1133	8	1.013	0.783	0.795			0.997246	0.442293	0.859104			11.79	28.05	2.39	11.73	22.22	2.94192e+07	3.00994e+07	35304168	3.11493e+07	3.74227e+07	2.72132e+07					Acetyl [N-Term]
FALSE	High	Master Protein	P61086	Ubiquitin-conjugating enzyme E2 K OS=Homo sapiens OX=9606 GN=UBE2K PE=1 SV=3	0	120.166	81	9	89	9	1	200	22.4	5.44	1041	9	1.072	0.783	0.923			0.766907	0.459759	0.877196			18.5	24.3	13.08	9.91	16.59	1.17067e+08	1.22627e+08	1.49584e+08	1.05592e+08	1.37755e+08	1.2542e+08					Acetyl [N-Term]
FALSE	High	Master Protein	Q5TZA2	Rootletin OS=Homo sapiens OX=9606 GN=CROCC PE=1 SV=1	0.001	9.097	2	5	17	4	1	2017	228.4	5.5	218	5	1.71	0.783	0.622			0.373042	0.949883	0.761855			0	0	0		0	203290	347702	399979	313018	392865	244290
FALSE	High	Master Protein	Q9Y2S7	Polymerase delta-interacting protein 2 OS=Homo sapiens OX=9606 GN=POLDIP2 PE=1 SV=1	0	40.794	31	6	31	6	1	368	42	8.63	274	6	0.97	0.784	0.702			0.964512	0.59624	0.372037			14.97	10.03	13.97	7.9	23.22	1.49762e+07	1.55201e+07	1.73843e+07	9.60888e+06	1.91986e+07	9161318
FALSE	High	Master Protein	Q96RS6	NudC domain-containing protein 1 OS=Homo sapiens OX=9606 GN=NUDCD1 PE=1 SV=2	0	118.965	33	9	105	9	1	583	66.7	5.11	2193	9	1.006	0.784	1.053			0.994629	0.501332	0.185449			28.81	3.52	4.84	15.64	26.1	5.37731e+07	3.727e+07	5.69429e+07	4.71712e+07	4.13034e+07	41914946
FALSE	High	Master Protein	Q9NTK5	Obg-like ATPase 1 OS=Homo sapiens OX=9606 GN=OLA1 PE=1 SV=2	0	225.327	69	23	247	23	1	396	44.7	7.81	5949	23	1.015	0.784	0.884			0.999464	0.296825	0.997769			10.14	17.92	4.83	11.59	17.35	5.203e+08	5.26194e+08	6.13073e+08	5.19053e+08	5.94386e+08	4.99037e+08
FALSE	High	Master Protein	Q13432	Protein unc-119 homolog A OS=Homo sapiens OX=9606 GN=UNC119 PE=1 SV=1	0.001	8.644	14	2	4	2	1	240	26.9	6.42	14	2	0.01	0.785	0.811			2.42169e-16	0.333909	0.902095				8.61	0.18	8.92	21.34	23314364		4.26553e+07	3.07659e+07	3.36653e+07	2.72473e+07
FALSE	High	Master Protein	P51808	Dynein light chain Tctex-type 3 OS=Homo sapiens OX=9606 GN=DYNLT3 PE=1 SV=1	0.001	11.359	20	2	12	2	1	116	13.1	5.66	276	2	0.93	0.785	0.776			0.905429	0.722078	0.882051			4.49	21.87	3.66	58.07	11.17	7.61497e+06	7138797	9.88724e+06	8.47227e+06	1.19214e+07	9.34894e+06					Acetyl [N-Term]
FALSE	High	Master Protein	P52655	Transcription initiation factor IIA subunit 1 OS=Homo sapiens OX=9606 GN=GTF2A1 PE=1 SV=1	0	33.402	11	1	16	1	1	376	41.5	4.55	258	1	0.935	0.785	0.916			0.977546	0.897756	0.94522			0	0	0		0	2.17201e+06	2.03074e+06	2258496	1.77369e+06	1.38195e+06	1.26603e+06
FALSE	High	Master Protein	Q96T37	RNA-binding protein 15 OS=Homo sapiens OX=9606 GN=RBM15 PE=1 SV=2	0	43.274	14	7	51	7	1	977	107.1	10.08	406	7	0.821	0.786	0.774			0.285967	0.570616	0.841511			5.52	17.63	5.7	14.77	12.37	1.52594e+07	1.24869e+07	1.57913e+07	1.50777e+07	1.81614e+07	1.45604e+07
FALSE	High	Master Protein	Q99460	26S proteasome non-ATPase regulatory subunit 1 OS=Homo sapiens OX=9606 GN=PSMD1 PE=1 SV=2	0	373.812	51	33	374	33	1	953	105.8	5.39	7209	33	1.02	0.786	0.863			0.996267	0.31122	0.954502			13.77	16.69	8.86	12.9	16.58	4.99514e+08	4.80653e+08	5.97174e+08	5.55903e+08	5.58344e+08	493261506
FALSE	High	Master Protein	Q9BXB4	Oxysterol-binding protein-related protein 11 OS=Homo sapiens OX=9606 GN=OSBPL11 PE=1 SV=2	0	57.199	22	7	39	6	1	747	83.6	7.06	343	7	0.901	0.787	0.875			0.913235	0.845738	0.985582			28.94	12.31	20.03	8.6	0	2.97385e+06	2.91304e+06	3.86093e+06	2437306	2.51425e+06	1.65737e+06
FALSE	High	Master Protein	Q9NUM4	Transmembrane protein 106B OS=Homo sapiens OX=9606 GN=TMEM106B PE=1 SV=2	0	13.992	18	3	21	3	1	274	31.1	6.99	117	3	0.914	0.787	0.78			0.926517	0.826546	0.903387			24.36	35.75	5.9	11.21	21.26	2.99313e+06	3026094	4.68758e+06	4.28629e+06	6.88872e+06	5.31999e+06
FALSE	High	Master Protein	O60499	Syntaxin-10 OS=Homo sapiens OX=9606 GN=STX10 PE=1 SV=1	0	32.25	35	5	26	5	1	249	28.1	4.89	248	5	0.976	0.787	0.794			0.975954	0.658849	0.922802			4.97	24.96	28.24	30.4	1.26	6.91251e+06	7.87851e+06	1.19454e+07	9795825	6.65853e+06	8.1668e+06					Acetyl [N-Term]
FALSE	High	Master Protein	Q969Z0	FAST kinase domain-containing protein 4 OS=Homo sapiens OX=9606 GN=TBRG4 PE=1 SV=1	0	70.531	24	9	40	9	1	631	70.7	7.42	1030	9	1.052	0.787	0.886			0.926754	0.526677	0.955662			40.92	3.57	31.26	28.32	13.94	2.17603e+07	25806081	31993973	2.42393e+07	4.79652e+07	3.65213e+07
FALSE	High	Master Protein	P48539	Calmodulin regulator protein PCP4 OS=Homo sapiens OX=9606 GN=PCP4 PE=1 SV=3	0.002	6.103	44	2	2	2	1	62	6.8	6.71	0	2	0.863	0.788	0.831			0.87273	0.84486	0.989025			0	0	0	0	0	2.43477e+06	2.10003e+06	3.57567e+06	2.81623e+06	2.62436e+06	2.18088e+06
FALSE	High	Master Protein	Q9P0J1	[Pyruvate dehydrogenase [acetyl-transferring]]-phosphatase 1, mitochondrial OS=Homo sapiens OX=9606 GN=PDP1 PE=1 SV=3	0	77.979	33	9	60	9	1	537	61	6.67	1618	9	0.867	0.788	0.8			0.563113	0.516089	0.902095			11.28	22.63	11.51	15.91	14.43	1.33414e+07	1.48381e+07	2.63767e+07	2.16746e+07	2.65655e+07	2.04322e+07
FALSE	High	Master Protein	Q9UJW0	Dynactin subunit 4 OS=Homo sapiens OX=9606 GN=DCTN4 PE=1 SV=1	0	55.622	27	6	35	6	1	460	52.3	7.34	195	6	0.889	0.788	0.842			0.743622	0.667206	0.973442			11.35	3.76	14.34	5.29	9.58	8.36742e+06	8.40793e+06	9.69538e+06	1.0877e+07	1.1368e+07	9.75712e+06					Acetyl [N-Term]
FALSE	High	Master Protein	Q5VT66	Mitochondrial amidoxime-reducing component 1 OS=Homo sapiens OX=9606 GN=MARC1 PE=1 SV=1	0	23.209	26	5	22	4	1	337	37.5	8.88	444	5	0.792	0.789	0.726			0.599188	0.842648	0.764511			0	20.61	8.83	41.46	0.06	3.38129e+06	3.06848e+06	3.68909e+06	2.84602e+06	7.25166e+06	4.12548e+06
FALSE	High	Master Protein	Q13405	39S ribosomal protein L49, mitochondrial OS=Homo sapiens OX=9606 GN=MRPL49 PE=1 SV=1	0	15.892	16	2	21	2	1	166	19.2	9.45	802	2	0.973	0.789	0.878			0.964347	0.755802	0.970142			11.78	7.02	5.91	6.69	10.59	8.35491e+06	8244655	9492290	7.45762e+06	1.0304e+07	9.11699e+06
FALSE	High	Master Protein	O60518	Ran-binding protein 6 OS=Homo sapiens OX=9606 GN=RANBP6 PE=1 SV=2	0	43.747	8	7	58	5	1	1105	124.6	5.01	1323	7	0.975	0.789	0.99			0.994242	0.886743	0.903387			0	0	0		18.52	1.57293e+06	1.53383e+06	1.98893e+06	2.87255e+06	894921	886109
FALSE	High	Master Protein	P52789	Hexokinase-2 OS=Homo sapiens OX=9606 GN=HK2 PE=1 SV=2	0	164.466	35	23	146	21	1	917	102.3	6.05	2848	23	0.989	0.789	0.852			0.926754	0.580028	0.965617			19.28	21.01	10.56	6.43	13.98	72144897	7.72285e+07	8.77068e+07	7.95085e+07	1.26808e+08	95566339
FALSE	High	Master Protein	P02788	Lactotransferrin OS=Homo sapiens OX=9606 GN=LTF PE=1 SV=6	0	14.624	7	3	26	3	1	710	78.1	8.12	107	3	0.99	0.789	0.736			0.986354	0.622095	0.813319			28.32	27.48	5.42	7.09	6.08	12980390	1.28206e+07	1.41411e+07	1.23405e+07	8167009	6.11487e+06
FALSE	High	Master Protein	Q15717	ELAV-like protein 1 OS=Homo sapiens OX=9606 GN=ELAVL1 PE=1 SV=2	0	216.041	68	21	211	21	1	326	36.1	9.17	2949	21	1.003	0.789	0.769			0.972339	0.331567	0.305915			22.61	21.77	8.84	8.24	14.84	3.16367e+08	3.21909e+08	362425231	2.94895e+08	3.64529e+08	2.72186e+08					Acetyl [N-Term]
FALSE	High	Master Protein	O15084	Serine/threonine-protein phosphatase 6 regulatory ankyrin repeat subunit A OS=Homo sapiens OX=9606 GN=ANKRD28 PE=1 SV=5	0	20.438	9	5	10	5	1	1053	112.9	6.25	94	5	1.026	0.789	0.957			0.986354	0.781113	0.849223			22.65	26	1.37	4.88	0.68	6045828	6.00829e+06	8.97418e+06	6.26586e+06	7089690	6.45018e+06
FALSE	High	Master Protein	P31949	Protein S100-A11 OS=Homo sapiens OX=9606 GN=S100A11 PE=1 SV=2	0	67.668	56	7	97	7	1	105	11.7	7.12	2743	7	1.048	0.789	1.005			0.881074	0.329867	0.347795			10.66	10.17	19.04	42.25	25.62	2.95217e+08	3.16104e+08	4.0279e+08	417363891	4.55941e+08	4.72306e+08
FALSE	High	Master Protein	P39210	Protein Mpv17 OS=Homo sapiens OX=9606 GN=MPV17 PE=1 SV=1	0.001	9.363	14	1	10	1	1	176	19.7	9.47	53	1	1.137	0.789	0.828			0.918718	0.907892	0.983724			0	0	0			1.17504e+06	1.33574e+06	1803440	1.42333e+06	1.9088e+06	1.58096e+06
FALSE	High	Master Protein	Q9H0R4	Haloacid dehalogenase-like hydrolase domain-containing protein 2 OS=Homo sapiens OX=9606 GN=HDHD2 PE=1 SV=1	0.001	8.332	14	2	3	2	1	259	28.5	6.24	14	2	0.912	0.79	0.922			0.908112	0.819721	0.911523			4.82	0.99	5.41	0	10.39	4.69229e+06	4.24138e+06	5.23886e+06	4.14503e+06	5.4408e+06	4.96082e+06
FALSE	High	Master Protein	Q9Y2Q5	Ragulator complex protein LAMTOR2 OS=Homo sapiens OX=9606 GN=LAMTOR2 PE=1 SV=1	0	79.674	75	6	55	6	1	125	13.5	5.4	1652	6	0.935	0.79	0.467			0.884453	0.590524	1.56426e-06			32.09	38.47	13.59	44.81	4.34	1.89041e+07	16792556	1.84002e+07	1.62659e+07	9.31555e+06	1.37498e+07
FALSE	High	Master Protein	P35241	Radixin OS=Homo sapiens OX=9606 GN=RDX PE=1 SV=1	0	231.222	58	31	381	17	1	583	68.5	6.37	5392	31	0.939	0.79	0.804			0.595132	0.596147	0.870328			17.35	13.89	3.17	24.4	22.01	7.37777e+07	5.99617e+07	8.54201e+07	7.27775e+07	7.53717e+07	5.71151e+07
FALSE	High	Master Protein	Q9BVK6	Transmembrane emp24 domain-containing protein 9 OS=Homo sapiens OX=9606 GN=TMED9 PE=1 SV=2	0	75.087	43	8	84	7	1	235	27.3	8.02	2402	8	0.986	0.79	0.847			0.9377	0.570616	0.956002			20.69	29.1	10.02	27.73	16.12	84164259	8.57642e+07	9.38851e+07	9.66393e+07	1.03964e+08	8.58331e+07
FALSE	High	Master Protein	Q9UBB4	Ataxin-10 OS=Homo sapiens OX=9606 GN=ATXN10 PE=1 SV=1	0	171.867	54	19	142	19	1	475	53.5	5.25	4336	19	1.063	0.79	0.9			0.823077	0.519002	0.922653			7.67	22.29	9.24	17.38	25.88	9.6724e+07	9.41031e+07	1.22435e+08	1.11369e+08	1.42578e+08	1.30157e+08
FALSE	High	Master Protein	P35659	Protein DEK OS=Homo sapiens OX=9606 GN=DEK PE=1 SV=1	0	99.792	37	17	133	17	1	375	42.6	8.56	2509	17	1.063	0.79	0.815			0.796972	0.322255	0.764591			13.95	15.03	6.64	28.04	12.06	184094628	1.98161e+08	2.20417e+08	2.28269e+08	2.69062e+08	2.28993e+08
FALSE	High	Master Protein	Q9Y237	Peptidyl-prolyl cis-trans isomerase NIMA-interacting 4 OS=Homo sapiens OX=9606 GN=PIN4 PE=1 SV=1	0	25.644	34	2	18	2	1	131	13.8	9.77	395	2	1.179	0.79	0.929			0.54232	0.647262	0.900768			0	0	0	0	0	10702323	1.26175e+07	1.39298e+07	1.1007e+07	1.48792e+07	1.38275e+07
FALSE	High	Master Protein	P62304	Small nuclear ribonucleoprotein E OS=Homo sapiens OX=9606 GN=SNRPE PE=1 SV=1	0	37.412	73	5	65	5	1	92	10.8	9.44	1546	5	0.816	0.791	0.994			0.000929336	0.499174	0.358763			19.72	16.01	26.65	34.56	19.3	1.26753e+08	1.12241e+08	1.42611e+08	1.40871e+08	1.44524e+08	1.25908e+08
FALSE	High	Master Protein	P35606	Coatomer subunit beta' OS=Homo sapiens OX=9606 GN=COPB2 PE=1 SV=2	0	215.055	42	24	202	24	1	906	102.4	5.27	3277	24	0.987	0.791	0.913			0.926754	0.427075	0.902095			17.18	16.61	19.88	12.73	17.88	1.31703e+08	1.34201e+08	1.52264e+08	1.39262e+08	142400447	1.22029e+08
FALSE	High	Master Protein	P62328	Thymosin beta-4 OS=Homo sapiens OX=9606 GN=TMSB4X PE=1 SV=2	0	72.15	91	5	107	5	1	44	5.1	5.06	1778	5	1.003	0.791	1.01			0.972778	0.341177	0.305915			15.03	45.9	22.39	24.28	35.4	389334085	3.83544e+08	498271469	4.94797e+08	6.57213e+08	627788925					Acetyl [N-Term]
FALSE	High	Master Protein	O43920	NADH dehydrogenase [ubiquinone] iron-sulfur protein 5 OS=Homo sapiens OX=9606 GN=NDUFS5 PE=1 SV=3	0	22.034	42	3	17	3	1	106	12.5	9.14	160	3	1.061	0.791	0.934			0.92028	0.594788	0.89686			6.09	21.66	33.2	6.1	59.53	1.57918e+07	1.90539e+07	2.3544e+07	1.91168e+07	1.48317e+07	1.24015e+07
FALSE	High	Master Protein	P04264	Keratin, type II cytoskeletal 1 OS=Homo sapiens OX=9606 GN=KRT1 PE=1 SV=6	0	226.208	44	25	320	20	1	644	66	8.12	8195	25	4.722	0.791	0.863			2.42169e-16	0.341177	0.952635			27.41	22.17	12.51	16.81	13.07	4.33532e+07	2.48298e+08	3.28837e+08	2.81832e+08	347822693	2.93805e+08
FALSE	High	Master Protein	Q13425	Beta-2-syntrophin OS=Homo sapiens OX=9606 GN=SNTB2 PE=1 SV=1	0.001	11.152	4	3	13	3	1	540	57.9	8.82	402	3	0.953	0.792	0.983			0.966681	0.811146	0.813668			36.5	9.86	23.3	22.66	0.87	5.62155e+06	4759956	7.51704e+06	6.49483e+06	5.40557e+06	5.14695e+06
FALSE	High	Master Protein	P26196	Probable ATP-dependent RNA helicase DDX6 OS=Homo sapiens OX=9606 GN=DDX6 PE=1 SV=2	0	201.742	57	17	180	17	1	483	54.4	8.66	2455	17	0.967	0.792	0.927			0.83169	0.519002	0.850214			32.32	10.92	10.23	15.55	26.24	1.11402e+08	1.19334e+08	1.13299e+08	1.0158e+08	9.70725e+07	8.91872e+07
FALSE	High	Master Protein	P19474	E3 ubiquitin-protein ligase TRIM21 OS=Homo sapiens OX=9606 GN=TRIM21 PE=1 SV=1	0	25.224	16	5	22	5	1	475	54.1	6.38	198	5	0.873	0.793	0.854			0.606721	0.54082	0.999405			16.34	17.1	25.57	35.28	20.04	18377035	1.83122e+07	2.46329e+07	1.87876e+07	2.59002e+07	2.31327e+07
FALSE	High	Master Protein	P55957	BH3-interacting domain death agonist OS=Homo sapiens OX=9606 GN=BID PE=1 SV=1	0	55.167	41	4	48	4	1	195	22	5.44	1419	4	0.886	0.793	0.835			0.732436	0.654049	0.96147			12.81	27.48	7.57	4.91	38.05	7.70562e+06	9.98903e+06	12992335	1.28216e+07	1.94576e+07	1.6976e+07					Acetyl [N-Term]
FALSE	High	Master Protein	P05067	Amyloid-beta precursor protein OS=Homo sapiens OX=9606 GN=APP PE=1 SV=3	0	74.625	25	11	85	10	1	770	86.9	4.82	614	11	0.902	0.793	0.676			0.602774	0.526726	0.154317			13.04	18.64	4.54	33.88	3.64	2.93538e+07	2.32139e+07	2.67259e+07	3.12845e+07	2.16408e+07	1.50667e+07
FALSE	High	Master Protein	Q5H9R7	Serine/threonine-protein phosphatase 6 regulatory subunit 3 OS=Homo sapiens OX=9606 GN=PPP6R3 PE=1 SV=2	0	53.84	15	8	38	8	1	873	97.6	4.6	174	8	1.018	0.793	0.899			0.992331	0.594095	0.927702			8.18	34.91	9.26	33.27	39.03	1.5534e+07	1.57711e+07	2.03554e+07	1.91465e+07	2.2076e+07	1.94533e+07
FALSE	High	Master Protein	Q7L4I2	Arginine/serine-rich coiled-coil protein 2 OS=Homo sapiens OX=9606 GN=RSRC2 PE=1 SV=1	0	28.93	18	6	22	6	1	434	50.5	11.33	227	6	1.081	0.793	0.911			0.845515	0.448091	0.902095			18.8	20.53	18.71	27.73	27.8	2.28413e+07	2.57575e+07	3.93286e+07	4.66075e+07	3.59308e+07	3.27105e+07
FALSE	High	Master Protein	Q86VR2	Reticulophagy regulator 3 OS=Homo sapiens OX=9606 GN=RETREG3 PE=1 SV=1	0.008	4.271	4	1	10	1	1	466	51.4	4.97	92	1	1.18	0.793	0.975			0.894701	0.939884	0.911523			0	0	0	0	0	621903	733759	849183	673256	761883	743077					Acetyl [N-Term]
FALSE	High	Master Protein	P09382	Galectin-1 OS=Homo sapiens OX=9606 GN=LGALS1 PE=1 SV=2	0	29.24	55	4	15	4	1	135	14.7	5.5	404	4	1.323	0.793	0.591			0.0971839	0.672105	0.420449			27.82	9.35	3.66	18.25	28.24	1.24012e+07	1.08643e+07	1.06601e+07	1.24072e+07	2.44468e+06	1.42809e+06					Acetyl [N-Term]
FALSE	High	Master Protein	Q9UHD2	Serine/threonine-protein kinase TBK1 OS=Homo sapiens OX=9606 GN=TBK1 PE=1 SV=1	0	25.588	6	3	14	3	1	729	83.6	6.79	639	3	0.764	0.794	0.658			0.71832	0.919249	0.581146			0	0	19.54	0	15.99	505415	3.50992e+06	2.33385e+06	546850	3.2283e+06	2.2825e+06
FALSE	High	Master Protein	P03915	NADH-ubiquinone oxidoreductase chain 5 OS=Homo sapiens OX=9606 GN=MT-ND5 PE=1 SV=2	0.001	10.03	4	1	5	1	1	603	67	9.03	18	1	1.094	0.794	0.845			0.936361	0.880714	0.995485			0	0	0	0	0	2.38517e+06	2.60849e+06	2.76106e+06	2.19245e+06	2271997	1.91998e+06
FALSE	High	Master Protein	Q99720	Sigma non-opioid intracellular receptor 1 OS=Homo sapiens OX=9606 GN=SIGMAR1 PE=1 SV=1	0	58.704	38	5	46	5	1	223	25.1	5.96	1104	5	0.808	0.795	0.775			0.0654402	0.57362	0.774861			25.65	10.51	6.19	5.87	24.96	2.77709e+07	2.49653e+07	3.07014e+07	2.19044e+07	3.39136e+07	2.47131e+07
FALSE	High	Master Protein	Q6PCE3	Glucose 1,6-bisphosphate synthase OS=Homo sapiens OX=9606 GN=PGM2L1 PE=1 SV=3	0.001	6.898	2	1	7	1	1	622	70.4	7.15	167	1	0.834	0.795	0.671			0.834877	0.934684	0.842595			0	0	0	0	0	1.04742e+06	873282	1.05598e+06	839774	1.73333e+06	1.16239e+06
FALSE	High	Master Protein	Q96N66	Lysophospholipid acyltransferase 7 OS=Homo sapiens OX=9606 GN=MBOAT7 PE=1 SV=2	0	52.196	18	8	50	8	1	472	52.7	8.97	1251	8	0.89	0.795	0.759			0.518034	0.471558	0.740082			2.57	5.33	2.97	8.56	13.77	2.66313e+07	2.74215e+07	3.80506e+07	3.11872e+07	2.83121e+07	1.99856e+07
FALSE	High	Master Protein	P57678	Gem-associated protein 4 OS=Homo sapiens OX=9606 GN=GEMIN4 PE=1 SV=2	0	49.511	15	9	35	9	1	1058	120	6.04	335	9	0.954	0.795	0.877			0.92028	0.687131	0.985582			17.89	3.82	5.19	16.2	23.68	1.25108e+07	1.0698e+07	1.46525e+07	6.2213e+06	1.48467e+07	1.0604e+07
FALSE	High	Master Protein	Q9NYL2	Mitogen-activated protein kinase kinase kinase 20 OS=Homo sapiens OX=9606 GN=MAP3K20 PE=1 SV=3	0	14.797	6	3	6	3	1	800	91.1	7.87	95	3	1.329	0.795	0.798			0.469329	0.845738	0.932069			51.96	21.43	4.24	7.02	18.56	2.79964e+06	3.36014e+06	3.82935e+06	3.11195e+06	6628339	5.24955e+06
FALSE	High	Master Protein	Q9BXJ8	Transmembrane protein 120A OS=Homo sapiens OX=9606 GN=TMEM120A PE=1 SV=1	0.001	7.921	6	2	8	2	1	343	40.6	8.98	44	2	0.845	0.796	0.803			0.872072	0.909548	0.94522			0	0	0	0	0	2.04209e+06	1.72611e+06	1.8398e+06	1.46398e+06	3.48114e+06	2.79502e+06
FALSE	High	Master Protein	Q13310	Polyadenylate-binding protein 4 OS=Homo sapiens OX=9606 GN=PABPC4 PE=1 SV=1	0	326.04	53	36	346	19	1	644	70.7	9.26	8891	36	0.871	0.796	0.834			0.0413926	0.411769	0.902095			13.97	21.3	10.5	27.9	16.29	160576193	1.49698e+08	1.76619e+08	142349739	1.71153e+08	1.42559e+08					Acetyl [N-Term]
FALSE	High	Master Protein	P61803	Dolichyl-diphosphooligosaccharide--protein glycosyltransferase subunit DAD1 OS=Homo sapiens OX=9606 GN=DAD1 PE=1 SV=3	0	15.544	19	2	10	2	1	113	12.5	7.08	163	2	1.067	0.796	0.827			0.872895	0.560283	0.937137			3.6	4.5	1.66	1.05	2.73	27490769	29338839	3.34427e+07	2.65787e+07	3.36822e+07	2.7886e+07					Acetyl [N-Term]
FALSE	High	Master Protein	Q9UKV8	Protein argonaute-2 OS=Homo sapiens OX=9606 GN=AGO2 PE=1 SV=3	0	30.765	12	8	15	8	1	859	97.1	9.19	98	8	0.92	0.797	0.913			0.921615	0.814208	0.911523			1.64	14.03	9.85	2.88	10.29	5.55382e+06	2.43158e+06	7.94207e+06	6381813	7.22991e+06	5.19779e+06
FALSE	High	Master Protein	O76003	Glutaredoxin-3 OS=Homo sapiens OX=9606 GN=GLRX3 PE=1 SV=2	0	129.216	56	13	89	13	1	335	37.4	5.39	2728	13	0.967	0.797	0.83			0.853822	0.560277	0.911523			8.46	15.56	17.31	22.39	22.98	6.07774e+07	5.55907e+07	6.58675e+07	5.14698e+07	1.19849e+08	1.02064e+08
FALSE	High	Master Protein	Q9H583	HEAT repeat-containing protein 1 OS=Homo sapiens OX=9606 GN=HEATR1 PE=1 SV=3	0	148.617	16	24	122	24	1	2144	242.2	6.54	2504	24	0.978	0.797	0.725			0.881297	0.60223	0.158157			9.82	19.86	10.37	20.65	7.21	7.57602e+07	7.10788e+07	7.77188e+07	5.77246e+07	8.37945e+07	6.59466e+07
FALSE	High	Master Protein	Q9UBF6	RING-box protein 2 OS=Homo sapiens OX=9606 GN=RNF7 PE=1 SV=1	0	30.789	38	3	28	3	1	113	12.7	5.44	661	3	0.55	0.798	0.924			0.00492976	0.840698	0.911523			17.16	0.09	2.24	8.25	9.5	3.78383e+06	2.82867e+06	4.67641e+06	4.5162e+06	5.20759e+06	4.71469e+06					Acetyl [N-Term]
FALSE	High	Master Protein	Q9UPN7	Serine/threonine-protein phosphatase 6 regulatory subunit 1 OS=Homo sapiens OX=9606 GN=PPP6R1 PE=1 SV=5	0	97.052	26	9	66	9	1	881	96.7	4.55	538	9	0.745	0.798	1.167			0.0385323	0.730864	0.1362			21.23	26	20.53	5.44	39.02	1.39793e+07	9.91814e+06	1.0512e+07	8.8953e+06	7.48745e+06	6.12478e+06
FALSE	High	Master Protein	Q8IZ69	tRNA (uracil-5-)-methyltransferase homolog A OS=Homo sapiens OX=9606 GN=TRMT2A PE=1 SV=2	0.001	7.052	5	2	2	2	1	625	68.7	7.94	0	2	0.823	0.798	0.766			0.832893	0.923085	0.937446			0	0	0	0	0	1.45815e+06	1200058	1715362	1.36865e+06	1.55339e+06	1.19066e+06
FALSE	High	Master Protein	Q8TC12	Retinol dehydrogenase 11 OS=Homo sapiens OX=9606 GN=RDH11 PE=1 SV=2	0	30.83	16	4	21	4	1	318	35.4	8.82	645	4	0.955	0.798	0.83			0.92331	0.697769	0.950263			5.89	6.59	2.24	3.41	4	9.85544e+06	9.47588e+06	10953217	9.20305e+06	1.5433e+07	1.19429e+07
FALSE	High	Master Protein	P68371	Tubulin beta-4B chain OS=Homo sapiens OX=9606 GN=TUBB4B PE=1 SV=1	0	1246.02	86	41	4254	2	1	445	49.8	4.89	88595	41	1.046	0.798	0.969			0.890604	0.386656	0.659442			2.19	23.25	17.48	21.8	29.29	3.06814e+08	3.39194e+08	3.88519e+08	3.95549e+08	3.47548e+08	3.32711e+08					Acetyl [N-Term]
FALSE	High	Master Protein	Q9Y673	Dolichyl-phosphate beta-glucosyltransferase OS=Homo sapiens OX=9606 GN=ALG5 PE=1 SV=1	0	23.237	18	4	29	4	1	324	36.9	9.28	353	4	1.081	0.798	0.831			0.813257	0.481188	0.931461			3.61	0.26	1.85	18.91	5.43	4.67144e+07	4.90229e+07	5.39746e+07	29977349	4.58233e+07	3.75998e+07
FALSE	High	Master Protein	Q5SRE5	Nucleoporin NUP188 homolog OS=Homo sapiens OX=9606 GN=NUP188 PE=1 SV=1	0	37.713	6	7	27	7	1	1749	195.9	6.73	322	7	1.243	0.798	0.855			0.279999	0.620952	0.994106			27.26	19.71	24.68	31.83	42.73	1.20548e+07	1.49023e+07	1.66859e+07	1.42063e+07	1.53712e+07	1.18564e+07
FALSE	High	Master Protein	Q99661	Kinesin-like protein KIF2C OS=Homo sapiens OX=9606 GN=KIF2C PE=1 SV=2	0	58.701	20	9	50	8	1	725	81.3	7.83	1193	9	0.996	0.799	0.883			0.986354	0.683134	0.965617			19.69	10.08	10.14	19.29	7.77	9.74152e+06	1.03168e+07	1.39539e+07	9.74918e+06	7.66809e+06	7.71842e+06
FALSE	High	Master Protein	Q9BXF6	Rab11 family-interacting protein 5 OS=Homo sapiens OX=9606 GN=RAB11FIP5 PE=1 SV=1	0	13.44	8	3	8	3	1	653	70.4	9.23	107	3	0.676	0.8	0.712			0.390499	0.932204	0.89396			0	0	0		0	1.03268e+06	697830	1489352	1.19148e+06	963272	685531
FALSE	High	Master Protein	Q9C0B1	Alpha-ketoglutarate-dependent dioxygenase FTO OS=Homo sapiens OX=9606 GN=FTO PE=1 SV=3	0.001	9.545	4	2	2	2	1	505	58.2	5.22	27	2	0.899	0.8	0.975			0.94105	0.93535	0.907492			0	0	0	0	0	1.13621e+06	1.02148e+06	1.41305e+06	1.13063e+06	1.64136e+06	1.59987e+06
FALSE	High	Master Protein	Q04917	14-3-3 protein eta OS=Homo sapiens OX=9606 GN=YWHAH PE=1 SV=4	0	145.014	73	18	276	15	1	246	28.2	4.84	3811	18	0.917	0.8	0.865			0.164659	0.407757	0.96147			9.74	23.71	8.21	12.05	16.93	3.08588e+08	3.40374e+08	3.74952e+08	3.33782e+08	3.14472e+08	291556072					Acetyl [N-Term]
FALSE	High	Master Protein	Q8TEX9	Importin-4 OS=Homo sapiens OX=9606 GN=IPO4 PE=1 SV=2	0	194.071	31	23	143	23	1	1081	118.6	4.96	3972	23	1.043	0.8	0.863			0.919758	0.579427	0.971796			14.74	22.16	12.96	12.1	25.66	9.76393e+07	9.62883e+07	1.25165e+08	104326742	1.59007e+08	1.3994e+08					Acetyl [N-Term]
FALSE	High	Master Protein	Q9Y2P8	RNA 3'-terminal phosphate cyclase-like protein OS=Homo sapiens OX=9606 GN=RCL1 PE=1 SV=3	0	44.481	26	6	49	6	1	373	40.8	9.26	967	6	1.078	0.8	0.734			0.907473	0.618667	0.635599			5.55	5.72	0.82	16.28	10.21	1.28488e+07	1.52625e+07	1.46057e+07	1.44941e+07	1.76703e+07	1.16869e+07					Acetyl [N-Term]
FALSE	High	Master Protein	O43847	Nardilysin OS=Homo sapiens OX=9606 GN=NRDC PE=1 SV=3	0	38.282	9	7	29	7	1	1151	131.6	4.98	144	7	1.13	0.8	0.775			0.853822	0.683134	0.94522			20.3	12.85	37.72	52.25	15.23	5.77463e+06	10596349	1.04569e+07	1.18946e+07	1.59059e+06	1.33871e+06
FALSE	High	Master Protein	P07602	Prosaposin OS=Homo sapiens OX=9606 GN=PSAP PE=1 SV=2	0	108.474	24	12	90	12	1	524	58.1	5.17	2640	12	0.916	0.801	0.767			0.213948	0.465652	0.362817			8.94	30.68	8.83	10.73	14.12	1.91776e+08	180591509	2.11676e+08	1.85017e+08	2.20515e+08	1.66456e+08
FALSE	High	Master Protein	P35052	Glypican-1 OS=Homo sapiens OX=9606 GN=GPC1 PE=1 SV=2	0	24.613	13	5	17	5	1	558	61.6	7.3	43	5	1.153	0.801	0.824			0.660038	0.691499	0.969385			6.95	1.86	4.82	9.31	15.73	1.08656e+07	1.23968e+07	1.26194e+07	1.05845e+07	8.65009e+06	5381430
FALSE	High	Master Protein	Q9NVI1	Fanconi anemia group I protein OS=Homo sapiens OX=9606 GN=FANCI PE=1 SV=4	0.001	8.989	3	2	12	2	1	1328	149.2	6.74	189	2	1.256	0.801	0.81			0.800294	0.918987	0.969385			9.77	0	18.19	0	0	1.47105e+06	1.76386e+06	1.81474e+06	1.45367e+06	2.34349e+06	2.03637e+06
FALSE	High	Master Protein	P48960	CD97 antigen OS=Homo sapiens OX=9606 GN=CD97 PE=1 SV=4	0	161.425	30	14	183	14	1	835	91.8	6.87	3865	14	0.989	0.802	0.788			0.930238	0.625942	0.72266			11.15	18.77	11.59	18.67	13.6	6.8374e+07	7.71751e+07	9.91237e+07	9.48283e+07	7.94457e+07	6.75185e+07
FALSE	High	Master Protein	Q8TEW0	Partitioning defective 3 homolog OS=Homo sapiens OX=9606 GN=PARD3 PE=1 SV=2	0.004	5.028	1	1	3	1	1	1356	151.3	7.68	0	1	1.001	0.802	0.811			0.999464	0.938872	0.97801			0	0	0	0	0	671215	671927	1.33535e+06	1.07155e+06	1.55117e+06	1.25842e+06
FALSE	High	Master Protein	Q08378	Golgin subfamily A member 3 OS=Homo sapiens OX=9606 GN=GOLGA3 PE=1 SV=2	0	40.89	8	7	23	7	1	1498	167.3	5.44	243	7	1.004	0.802	0.963			0.997246	0.629612	0.841639			25.9	20.07	19.02	30.59	38.61	1.32666e+07	1.37491e+07	1.57159e+07	13930213	1.25676e+07	1.32262e+07
FALSE	High	Master Protein	Q15366	Poly(rC)-binding protein 2 OS=Homo sapiens OX=9606 GN=PCBP2 PE=1 SV=1	0	354.532	88	20	478	14	1	365	38.6	6.79	13690	20	1.062	0.802	0.826			0.785474	0.416053	0.845721			12.21	16.85	15.25	32.22	11.79	6.19064e+08	6.24766e+08	767083093	6.85321e+08	6.55959e+08	5.81509e+08					Acetyl [N-Term]
FALSE	High	Master Protein	Q96ES7	SAGA-associated factor 29 OS=Homo sapiens OX=9606 GN=SGF29 PE=1 SV=1	0.005	4.913	4	1	7	1	1	293	33.2	8.1	37	1	0.603	0.803	1.102			0.195967	0.929858	0.764323			0	0	0	0	0	1.30255e+06	785560	1.57669e+06	1.26542e+06	1.16708e+06	1.28582e+06
FALSE	High	Master Protein	Q9HC07	Transmembrane protein 165 OS=Homo sapiens OX=9606 GN=TMEM165 PE=1 SV=1	0	34.245	28	5	42	5	1	324	34.9	7.02	362	5	0.801	0.803	0.875			0.305907	0.689423	0.989025			15.5	25	3.24	13.76	16.53	1.02003e+07	7.70871e+06	9986722	1.2224e+07	1.32496e+07	1.17905e+07
FALSE	High	Master Protein	Q14997	Proteasome activator complex subunit 4 OS=Homo sapiens OX=9606 GN=PSME4 PE=1 SV=2	0	39.306	6	7	28	7	1	1843	211.2	6.9	414	7	0.958	0.803	0.818			0.955924	0.778239	0.94522			8.18	11.78	11.13	8.09	6.57	6.75546e+06	6.69223e+06	8.8216e+06	8.57602e+06	9.47327e+06	8.07957e+06
FALSE	High	Master Protein	Q9UI10	Translation initiation factor eIF-2B subunit delta OS=Homo sapiens OX=9606 GN=EIF2B4 PE=1 SV=2	0	24.188	14	4	28	4	1	523	57.5	9.38	244	4	1.046	0.803	0.914			0.963661	0.634901	0.925049			26.95	41.98	4.46	15.23	6.54	1.1579e+07	1.30804e+07	1.56554e+07	1.30638e+07	1.27694e+07	1.1993e+07
FALSE	High	Master Protein	P27816	Microtubule-associated protein 4 OS=Homo sapiens OX=9606 GN=MAP4 PE=1 SV=3	0	58.705	13	8	48	8	1	1152	120.9	5.43	687	8	1.085	0.803	1.008			0.862402	0.618667	0.61246			11.88	38.54	16.01	9.69	1.77	15668310	1.5431e+07	2.41577e+07	18877526	1.47637e+07	1.47006e+07
FALSE	High	Master Protein	P35908	Keratin, type II cytoskeletal 2 epidermal OS=Homo sapiens OX=9606 GN=KRT2 PE=1 SV=2	0	177.049	51	22	318	14	1	639	65.4	8	5751	22	1.823	0.803	0.66			4.53346e-06	0.630495	0.0872367			25.34	17.93	20.68	34.34	10.94	3.98087e+06	1.7294e+07	2.45167e+07	1.25678e+07	2.44616e+07	1.98842e+07
FALSE	High	Master Protein	P47985	Cytochrome b-c1 complex subunit Rieske, mitochondrial OS=Homo sapiens OX=9606 GN=UQCRFS1 PE=1 SV=2	0	111.527	59	12	101	2	1	274	29.6	8.32	2014	12	3.224	0.803	0.772			8.53059e-13	0.689423	0.865932			0	0	0	0	0	1.8575e+06	5.98841e+06	12693110	1.01955e+07	1.20169e+07	9.27121e+06
FALSE	High	Master Protein	Q71SY5	Mediator of RNA polymerase II transcription subunit 25 OS=Homo sapiens OX=9606 GN=MED25 PE=1 SV=2	0.001	9.58	7	2	4	2	1	747	78.1	8.34	35	2	0.837	0.804	1.311			0.83169	0.939884	0.406349			0	0	0	0	0	1.00915e+06	844389	1.05175e+06	845589	579174	759068
FALSE	High	Master Protein	O75534	Cold shock domain-containing protein E1 OS=Homo sapiens OX=9606 GN=CSDE1 PE=1 SV=2	0	192.021	48	22	190	22	1	798	88.8	6.25	2612	22	0.941	0.804	0.897			0.561686	0.549898	0.927702			9.37	18	7.01	15.08	12.33	1.58618e+08	1.46673e+08	163221004	1.2457e+08	1.25901e+08	113227771
FALSE	High	Master Protein	Q9NVH0	Exonuclease 3'-5' domain-containing protein 2 OS=Homo sapiens OX=9606 GN=EXD2 PE=1 SV=2	0	12.959	8	3	9	3	1	621	70.3	8.32	38	3	1.003	0.804	0.758			0.996348	0.886743	0.902095			19.6	22.92	4.54	7.77	6.91	2.00523e+06	2.14709e+06	3.03012e+06	2.12739e+06	3.07946e+06	2.39252e+06
FALSE	High	Master Protein	O43776	Asparagine--tRNA ligase, cytoplasmic OS=Homo sapiens OX=9606 GN=NARS1 PE=1 SV=1	0	285.098	59	27	289	27	1	548	62.9	6.25	5461	27	1.014	0.804	0.956			0.997246	0.437061	0.75131			13.08	26.69	12.93	28.21	15.99	3.2843e+08	3.14854e+08	4.14972e+08	3.48081e+08	531489930	5.00353e+08
FALSE	High	Master Protein	Q8TAP6	Centrosomal protein of 76 kDa OS=Homo sapiens OX=9606 GN=CEP76 PE=1 SV=1	0.008	4.287	1	1	6	1	1	659	74.4	6.74	35	1	1.02	0.804	0.958			0.996267	0.939884	0.922653			0	0	0	0	0	1.08891e+06	1.11083e+06	1.31604e+06	1.05809e+06	1.04707e+06	1.0033e+06
FALSE	High	Master Protein	Q13751	Laminin subunit beta-3 OS=Homo sapiens OX=9606 GN=LAMB3 PE=1 SV=1	0	25.11	8	5	11	5	1	1172	129.5	7.21	115	5	1.083	0.804	0.825			0.95937	0.854388	0.965672			33.99	0.45	13.74	0.67	13.77	955280	3.60439e+06	4.23404e+06	3.38316e+06	4.71215e+06	2.34257e+06
FALSE	High	Master Protein	Q9UM54	Unconventional myosin-VI OS=Homo sapiens OX=9606 GN=MYO6 PE=1 SV=4	0	252.412	32	25	190	25	1	1294	149.6	8.53	2994	25	1.122	0.804	0.859			0.325823	0.516752	0.96343			29.3	19.54	10.89	22.6	22.64	1.11387e+08	1.2378e+08	1.65026e+08	1.4575e+08	1.80905e+08	144546981					Acetyl [N-Term]
FALSE	High	Master Protein	Q9UHA4	Ragulator complex protein LAMTOR3 OS=Homo sapiens OX=9606 GN=LAMTOR3 PE=1 SV=1	0	20.437	40	3	18	3	1	124	13.6	7.34	120	3	1.16	0.804	0.726			0.595132	0.638488	0.555238			15.98	0	0	0	0	1.49962e+07	1.5728e+07	17154374	17676629	16972490	1.3336e+07
FALSE	High	Master Protein	O95359	Transforming acidic coiled-coil-containing protein 2 OS=Homo sapiens OX=9606 GN=TACC2 PE=1 SV=3	0	23.637	3	4	24	4	1	2948	309.2	4.79	177	4	1.169	0.804	0.802			0.831477	0.866489	0.9359			3.92	1.93	6.24	4.87	0	2.30061e+06	3.5263e+06	3.60172e+06	3.03872e+06	6.99174e+06	5.07108e+06
FALSE	High	Master Protein	Q9NVM6	DnaJ homolog subfamily C member 17 OS=Homo sapiens OX=9606 GN=DNAJC17 PE=1 SV=1	0	22.51	12	2	9	2	1	304	34.7	8.53	194	2	3.281	0.804	0.345			2.42169e-16	0.743558	1.91852e-10			264.26	39.73	5.29	105.31	185.15	6.71736e+06	6.99062e+06	1.17677e+07	7.67414e+06	7.14148e+06	2.26347e+06
FALSE	High	Master Protein	P78417	Glutathione S-transferase omega-1 OS=Homo sapiens OX=9606 GN=GSTO1 PE=1 SV=2	0	132.51	55	15	141	15	1	241	27.5	6.6	2595	15	0.988	0.805	0.872			0.91337	0.407757	0.986476			7.21	37.34	8.47	13.29	20.34	1.87211e+08	1.90629e+08	2.25955e+08	1.86593e+08	2.36624e+08	2.13043e+08
FALSE	High	Master Protein	Q9NRP0	Oligosaccharyltransferase complex subunit OSTC OS=Homo sapiens OX=9606 GN=OSTC PE=1 SV=1	0.001	7.629	8	1	11	1	1	149	16.8	9.13	465	1	0.989	0.805	0.695			0.972425	0.549898	0.118546			0	0	0	0	0	32146366	31789660	38000052	30572654	44394488	30874270
FALSE	High	Master Protein	Q13098	COP9 signalosome complex subunit 1 OS=Homo sapiens OX=9606 GN=GPS1 PE=1 SV=4	0	89.938	32	12	92	12	1	491	55.5	6.74	1231	12	1	0.805	0.847			0.985773	0.598374	0.96343			21.64	21.42	10.93	16.98	27.62	44216586	45404710	5.56966e+07	4.47558e+07	5.36023e+07	4.24484e+07
FALSE	High	Master Protein	Q14118	Dystroglycan OS=Homo sapiens OX=9606 GN=DAG1 PE=1 SV=2	0	23.931	6	4	9	4	1	895	97.4	8.56	95	4	1.022	0.805	0.822			0.994743	0.655208	0.937911			6.66	21.85	8.8	13.04	12.69	1.09087e+07	1.21493e+07	2.33471e+07	1.87761e+07	21262795	1.71612e+07
FALSE	High	Master Protein	O15120	1-acyl-sn-glycerol-3-phosphate acyltransferase beta OS=Homo sapiens OX=9606 GN=AGPAT2 PE=1 SV=1	0.001	7.427	17	2	7	2	1	278	30.9	9.01	25	2	1.246	0.805	0.907			0.84588	0.969634	0.96147			0	0	0		0	337294	420171	402914	324241	517369	469200
FALSE	High	Master Protein	Q9NZ45	CDGSH iron-sulfur domain-containing protein 1 OS=Homo sapiens OX=9606 GN=CISD1 PE=1 SV=1	0.001	7.234	26	2	7	2	1	108	12.2	9.09	21	2	0.713	0.806	0.896			0.581995	0.903628	0.96343			0	0	0	0	0	1942404	1.38397e+06	2481899	2.00089e+06	3.11519e+06	2790471
FALSE	High	Master Protein	Q9BVW5	TIMELESS-interacting protein OS=Homo sapiens OX=9606 GN=TIPIN PE=1 SV=2	0.001	9.531	11	3	8	3	1	301	34.5	4.82	73	3	1.092	0.806	1.326			0.929447	0.863659	0.0837819			9.38	2.4	27.66	43.25	17.49	2.67529e+06	2970202	5767913	4.72426e+06	2.79504e+06	3.96124e+06
FALSE	High	Master Protein	P24468	COUP transcription factor 2 OS=Homo sapiens OX=9606 GN=NR2F2 PE=1 SV=1	0	44.698	26	8	41	8	1	414	45.5	8.28	847	8	0.69	0.807	0.779			0.0460062	0.834125	0.902095			3.1	1.85	19.68	6.17	0.2	8.5946e+06	6.52525e+06	8.36507e+06	7.09117e+06	9.2978e+06	7.5738e+06
FALSE	High	Master Protein	Q9H0W9	Ester hydrolase C11orf54 OS=Homo sapiens OX=9606 GN=C11orf54 PE=1 SV=1	0	52.416	51	8	25	8	1	315	35.1	6.7	195	8	0.848	0.807	0.889			0.473686	0.64306	0.937446			15.21	22.45	18.25	20.21	49.82	1.79351e+07	1.51164e+07	1.99625e+07	1.5111e+07	2.59296e+07	2.36563e+07					Acetyl [N-Term]
FALSE	High	Master Protein	Q96S19	Methyltransferase-like 26 OS=Homo sapiens OX=9606 GN=METTL26 PE=1 SV=2	0	11.994	15	2	8	2	1	204	22.6	7.83	23	2	0.963	0.807	0.747			0.977905	0.839845	0.774893			0	0	4.12	10.04	0	5.23762e+06	5045649	6.49751e+06	7.05399e+06	1.1796e+07	8.9936e+06
FALSE	High	Master Protein	P42224	Signal transducer and activator of transcription 1-alpha/beta OS=Homo sapiens OX=9606 GN=STAT1 PE=1 SV=2	0	260.458	51	29	248	29	1	750	87.3	6.05	5276	29	1.011	0.807	0.927			0.996267	0.411769	0.886532			15.28	19.19	11.83	23.08	16.35	2.03529e+08	1.75853e+08	2.14926e+08	2.14347e+08	2.10347e+08	2.21235e+08					Acetyl [N-Term]
FALSE	High	Master Protein	Q08380	Galectin-3-binding protein OS=Homo sapiens OX=9606 GN=LGALS3BP PE=1 SV=1	0	116.735	27	10	106	10	1	585	65.3	5.27	3634	10	1.017	0.807	0.769			0.999464	0.594788	0.553479			10.79	12.41	6.57	10.59	5.11	7.31224e+07	7.03792e+07	1.46212e+08	1.18447e+08	1.03737e+08	7.49374e+07
FALSE	High	Master Protein	Q99417	c-Myc-binding protein OS=Homo sapiens OX=9606 GN=MYCBP PE=1 SV=3	0	16.025	32	4	12	4	1	103	12	5.91	48	4	1.046	0.807	0.809			0.942666	0.596812	0.912948			5.5	31.61	23.09	15.03	23.59	2.22863e+07	2.32325e+07	2.51605e+07	2.22677e+07	2.28935e+07	2.23169e+07
FALSE	High	Master Protein	P08237	ATP-dependent 6-phosphofructokinase, muscle type OS=Homo sapiens OX=9606 GN=PFKM PE=1 SV=2	0	169.818	42	17	123	14	1	780	85.1	7.99	2973	17	1.08	0.807	0.925			0.83169	0.594788	0.886532			26.01	6	18.86	5.11	14.69	3.87124e+07	3.41096e+07	5.26456e+07	4.35606e+07	5.67126e+07	5.13248e+07
FALSE	High	Master Protein	P00403	Cytochrome c oxidase subunit 2 OS=Homo sapiens OX=9606 GN=MT-CO2 PE=1 SV=1	0	54.025	37	6	64	6	1	227	25.5	4.82	983	6	1.149	0.807	0.764			0.164659	0.594788	0.518719			20.04	15.96	3.9	18.28	23.39	1.31827e+08	1.35972e+08	145147679	134372218	124837241	1.01895e+08
FALSE	High	Master Protein	Q8WWY3	U4/U6 small nuclear ribonucleoprotein Prp31 OS=Homo sapiens OX=9606 GN=PRPF31 PE=1 SV=2	0	61.893	30	8	64	8	1	499	55.4	5.78	918	8	1.196	0.807	0.95			0.223618	0.491116	0.782449			23.29	15.1	11.96	29.73	12.31	2.6937e+07	2.95335e+07	3.89126e+07	3.41604e+07	3.44131e+07	39169291
FALSE	High	Master Protein	O95049	Tight junction protein ZO-3 OS=Homo sapiens OX=9606 GN=TJP3 PE=1 SV=3	0.001	10.303	4	3	6	3	1	919	101.3	6.76	127	3	0.828	0.808	0.657			0.86454	0.907037	0.361329			0	31.27	10.89	1.97	0	465019	687880	2.50815e+06	1.96021e+06	5.71598e+06	4.42837e+06
FALSE	High	Master Protein	P55145	Mesencephalic astrocyte-derived neurotrophic factor OS=Homo sapiens OX=9606 GN=MANF PE=1 SV=3	0	141.822	58	15	175	15	1	182	20.7	8.69	2633	15	0.958	0.808	0.829			0.622849	0.465645	0.862138			8.81	14.59	11.47	15.15	9.38	3.15766e+08	310815445	3.25923e+08	3.19473e+08	3.02692e+08	2.48283e+08
FALSE	High	Master Protein	Q9HAS0	Protein Njmu-R1 OS=Homo sapiens OX=9606 GN=C17orf75 PE=1 SV=2	0	15.401	11	4	5	4	1	396	44.6	5.03	62	4	0.978	0.808	0.89			0.983508	0.845738	0.940098			14.41	3.93	38.82	17.33	32.82	6.09283e+06	6.34624e+06	7.33843e+06	4.9937e+06	6.77373e+06	5.86455e+06
FALSE	High	Master Protein	Q13435	Splicing factor 3B subunit 2 OS=Homo sapiens OX=9606 GN=SF3B2 PE=1 SV=2	0	264.7	45	31	242	31	1	895	100.2	5.67	3296	31	0.988	0.808	0.795			0.91337	0.427075	0.63039			19.43	21.55	10.61	20.1	13.13	1.93286e+08	2.05034e+08	2.18775e+08	2.22259e+08	2.39326e+08	188564706					Acetyl [N-Term]
FALSE	High	Master Protein	P16402	Histone H1.3 OS=Homo sapiens OX=9606 GN=H1-3 PE=1 SV=2	0	195.401	43	16	437	4	1	221	22.3	11.02	13062	16	1.147	0.808	0.806			0.232037	0.654774	0.879091			0.18	12.02	1.28	5.32	1.81	83495008	91325205	100230581	92859741	66517726	56084964					Acetyl [N-Term]
FALSE	High	Master Protein	P12235	ADP/ATP translocase 1 OS=Homo sapiens OX=9606 GN=SLC25A4 PE=1 SV=4	0	191.236	60	20	260	4	1	298	33	9.76	8027	20	1.034	0.809	0.862			0.979126	0.594095	0.999588			13.92	21.33	9.5	14.99	20.98	3.99059e+07	4.15292e+07	5.09186e+07	4.6371e+07	4.00185e+07	3.53331e+07					Acetyl [N-Term]
FALSE	High	Master Protein	P48556	26S proteasome non-ATPase regulatory subunit 8 OS=Homo sapiens OX=9606 GN=PSMD8 PE=1 SV=2	0	124.545	34	12	170	12	1	350	39.6	9.7	1988	12	1.057	0.809	0.95			0.85838	0.594788	0.726579			21.66	14.38	21.56	7.77	13.22	1.07493e+08	1.20925e+08	1.50587e+08	1.361e+08	1.39299e+08	1.37809e+08
FALSE	High	Master Protein	Q8NE01	Metal transporter CNNM3 OS=Homo sapiens OX=9606 GN=CNNM3 PE=1 SV=1	0.001	6.849	5	2	4	2	1	707	76.1	6.09	38	2	1.15	0.809	0.729			0.853822	0.872837	0.838261			0	0	0	0	0	2.58176e+06	2.96841e+06	4.03762e+06	3264660	3.75272e+06	2.7355e+06
FALSE	High	Master Protein	P16403	Histone H1.2 OS=Homo sapiens OX=9606 GN=H1-2 PE=1 SV=2	0	203.727	40	14	475	3	1	213	21.4	10.93	13350	14	1.154	0.809	0.84			0.0700922	0.469058	0.905922			4.63	11.46	2.32	12.9	10.21	2.03532e+08	2.24662e+08	2.39182e+08	2.29736e+08	2.27565e+08	1.86187e+08					Acetyl [N-Term]
FALSE	High	Master Protein	P42025	Beta-centractin OS=Homo sapiens OX=9606 GN=ACTR1B PE=1 SV=1	0	68.874	43	9	66	3	1	376	42.3	6.4	1306	9	0.864	0.81	0.397			0.587186	0.701389	4.36738e-12			13.37	53.18	28.81	15.25	86.6	1.06714e+07	8956145	1.67702e+07	6.97137e+06	1.96027e+07	9.91385e+06
FALSE	High	Master Protein	P13984	General transcription factor IIF subunit 2 OS=Homo sapiens OX=9606 GN=GTF2F2 PE=1 SV=2	0	40.096	35	6	24	6	1	249	28.4	9.23	193	6	1.106	0.81	1.11			0.707757	0.61205	0.054348			5.49	19.5	39.84	42.42	27.22	2.5431e+07	2.8942e+07	3.03745e+07	2.86023e+07	2.80704e+07	2.76265e+07					Acetyl [N-Term]
FALSE	High	Master Protein	Q9UN37	Vacuolar protein sorting-associated protein 4A OS=Homo sapiens OX=9606 GN=VPS4A PE=1 SV=1	0	42.511	28	8	39	4	1	437	48.9	7.8	424	8	1.191	0.81	0.899			0.41406	0.676729	0.926622			24.32	43.92	8.63	11.66	4.78	18080864	2.1729e+07	19179071	1.50979e+07	1.71998e+07	2.35264e+07
FALSE	High	Master Protein	Q96GX5	Serine/threonine-protein kinase greatwall OS=Homo sapiens OX=9606 GN=MASTL PE=1 SV=1	0	13.629	8	3	11	3	1	879	97.3	5.99	25	3	1.367	0.81	1.335			0.497011	0.932204	0.366005			68.99	0	0		0	1.81118e+06	2.92431e+06	1.05753e+06	2691161	383290	1.83581e+06					Acetyl [N-Term]
FALSE	High	Master Protein	Q8TE67	Epidermal growth factor receptor kinase substrate 8-like protein 3 OS=Homo sapiens OX=9606 GN=EPS8L3 PE=1 SV=2	0.001	9.54	9	2	13	2	1	593	66.8	7.99	51	2	0.805	0.811	1.005			0.431824	0.842648	0.748609			0	0	0	0	0	6940052	5.58345e+06	8925998	7.24169e+06	7566869	7606067
FALSE	High	Master Protein	O00468	Agrin OS=Homo sapiens OX=9606 GN=AGRN PE=1 SV=6	0	28.688	6	6	22	6	1	2068	217.2	6.39	358	6	0.812	0.811	0.464			0.787947	0.902782	0.0523727			32.6	6.31	3.79	17.26	0	2.56315e+06	1.96064e+06	2.75887e+06	2.25256e+06	2.67636e+06	870633
FALSE	High	Master Protein	P18615	Negative elongation factor E OS=Homo sapiens OX=9606 GN=NELFE PE=1 SV=3	0	42.543	25	7	45	7	1	380	43.2	9.33	669	7	0.847	0.811	0.766			0.640134	0.768817	0.879091			15.55	20.48	22.05	12.74	11.34	6.03028e+06	8.23846e+06	1.03011e+07	8.90379e+06	1.04766e+07	8.31764e+06
FALSE	High	Master Protein	Q96A65	Exocyst complex component 4 OS=Homo sapiens OX=9606 GN=EXOC4 PE=1 SV=1	0	31.938	9	6	37	6	1	974	110.4	6.49	859	6	0.865	0.811	0.937			0.730496	0.84486	0.902095			13.26	9	2.25	19.65	4.89	7.45341e+06	7205911	8.57105e+06	6.91024e+06	9.95785e+06	9.1262e+06
FALSE	High	Master Protein	Q9UBW8	COP9 signalosome complex subunit 7a OS=Homo sapiens OX=9606 GN=COPS7A PE=1 SV=1	0	28.865	25	5	18	5	1	275	30.3	8.22	632	5	0.89	0.811	0.849			0.641418	0.674567	0.990684			13.21	9.4	3.02	7.36	3.14	23117851	1.87529e+07	2.29289e+07	1.91476e+07	21595882	1.86052e+07
FALSE	High	Master Protein	Q2TAY7	WD40 repeat-containing protein SMU1 OS=Homo sapiens OX=9606 GN=SMU1 PE=1 SV=2	0	140.981	47	17	141	17	1	513	57.5	7.18	2689	17	0.897	0.811	0.817			0.176973	0.519002	0.844168			17.33	32.82	9.56	36.2	17.93	1.35156e+08	1.27851e+08	1.71656e+08	1.45974e+08	1.63128e+08	1.27668e+08
FALSE	High	Master Protein	P57081	tRNA (guanine-N(7)-)-methyltransferase non-catalytic subunit WDR4 OS=Homo sapiens OX=9606 GN=WDR4 PE=1 SV=2	0.001	7.667	11	2	4	2	1	412	45.5	7.11	16	2		0.811	0.49				0.969845	0.202375				0	0		0			698019	565941	831676	407630
FALSE	High	Master Protein	P51570	Galactokinase OS=Homo sapiens OX=9606 GN=GALK1 PE=1 SV=1	0	34.492	25	5	21	5	1	392	42.2	6.46	447	5	0.749	0.812	0.951			0.487196	0.866156	0.886532			1.35	9.08	8.18	26.38	10.54	2.40408e+06	3.26603e+06	5.89777e+06	4.99798e+06	7.73528e+06	8752651
FALSE	High	Master Protein	Q9NUJ1	Mycophenolic acid acyl-glucuronide esterase, mitochondrial OS=Homo sapiens OX=9606 GN=ABHD10 PE=1 SV=1	0	51.617	32	6	52	6	1	306	33.9	8.57	1465	6	0.946	0.812	0.84			0.843021	0.596812	0.961579			24.96	23.15	11.74	20.24	4.95	2.9483e+07	3.13712e+07	37868851	2.92942e+07	3.28824e+07	2.84535e+07
FALSE	High	Master Protein	Q8TCT8	Signal peptide peptidase-like 2A OS=Homo sapiens OX=9606 GN=SPPL2A PE=1 SV=2	0.001	11.14	5	2	16	2	1	520	58.1	8.32	149	2	1.13	0.812	0.731			0.743622	0.712375	0.718484			4.56	22.9	6.08	8.47	17.97	1.22557e+07	13527462	1.26712e+07	12185272	1.10269e+07	8.48262e+06
FALSE	High	Master Protein	Q15165	Serum paraoxonase/arylesterase 2 OS=Homo sapiens OX=9606 GN=PON2 PE=1 SV=4	0	98.283	48	7	56	7	1	354	39.4	5.6	1440	7	0.88	0.813	0.754			0.21282	0.501332	0.478443			29.49	12.48	7.69	30.9	24.83	5.20246e+07	4.43751e+07	4.26866e+07	31068285	6.88555e+07	5.12399e+07
FALSE	High	Master Protein	O14639	Actin-binding LIM protein 1 OS=Homo sapiens OX=9606 GN=ABLIM1 PE=1 SV=3	0	24.921	10	5	9	5	1	778	87.6	8.59	81	5	0.929	0.813	0.557			0.952657	0.885159	0.1362			0	44.55	18.25	0	0	1.61752e+06	4.00544e+06	3.67605e+06	3.49236e+06	3.22362e+06	2.06054e+06
FALSE	High	Master Protein	P30153	Serine/threonine-protein phosphatase 2A 65 kDa regulatory subunit A alpha isoform OS=Homo sapiens OX=9606 GN=PPP2R1A PE=1 SV=4	0	393.44	58	29	347	24	1	589	65.3	5.11	11381	29	0.97	0.813	0.958			0.766907	0.503263	0.737117			16.33	22.14	12.69	19.35	28.85	4.57896e+08	4.54074e+08	5.4062e+08	5.09724e+08	5.6613e+08	4.98578e+08
FALSE	High	Master Protein	P57076	Cilia- and flagella-associated protein 298 OS=Homo sapiens OX=9606 GN=CFAP298 PE=1 SV=1	0	15.809	15	2	6	2	1	290	33.2	7.44	118	2	0.998	0.813	0.872			0.999464	0.873941	0.969385			0	0	0	0	0	7.97837e+06	2.65332e+06	9.27924e+06	2.52364e+06	3386704	7.7867e+06
FALSE	High	Master Protein	Q9Y3F4	Serine-threonine kinase receptor-associated protein OS=Homo sapiens OX=9606 GN=STRAP PE=1 SV=1	0	198.237	85	20	218	20	1	350	38.4	5.12	6146	20	1.008	0.813	0.853			0.986354	0.507864	0.937446			14.39	18.48	12.33	21.83	20.77	2.16482e+08	2.26071e+08	2.67102e+08	2.28146e+08	2.22715e+08	2.01949e+08
FALSE	High	Master Protein	Q92530	Proteasome inhibitor PI31 subunit OS=Homo sapiens OX=9606 GN=PSMF1 PE=1 SV=2	0.001	7.767	8	1	2	1	1	271	29.8	5.74	54	1	0.811	0.814	0.919			0.233398	0.674567	0.906276			0	0	0	0	0	13822428	1.12117e+07	16150647	13143013	15621616	14356731
FALSE	High	Master Protein	Q8WXI9	Transcriptional repressor p66-beta OS=Homo sapiens OX=9606 GN=GATAD2B PE=1 SV=1	0	39.103	24	8	33	7	1	593	65.2	9.7	400	8	0.818	0.814	0.732			0.273054	0.696598	0.631294			15.27	17.66	15.57	13.49	12.85	1.44285e+07	1.18515e+07	1.54263e+07	11747862	1.83676e+07	1.25384e+07
FALSE	High	Master Protein	Q9H3S7	Tyrosine-protein phosphatase non-receptor type 23 OS=Homo sapiens OX=9606 GN=PTPN23 PE=1 SV=1	0	75.806	16	13	65	13	1	1636	178.9	6.92	1328	13	0.954	0.814	0.849			0.872072	0.592408	0.972119			17.1	6.07	15.43	6.13	13.34	2.90887e+07	3.17451e+07	3.35743e+07	3.10991e+07	3.78883e+07	3.54563e+07
FALSE	High	Master Protein	Q9UPW6	DNA-binding protein SATB2 OS=Homo sapiens OX=9606 GN=SATB2 PE=1 SV=2	0	43.931	14	5	20	5	1	733	82.5	6.9	515	5	0.965	0.814	1.118			0.966986	0.749314	0.283524			16.9	10.62	36.8	17.01	8.72	5.29948e+06	8.29061e+06	1.0347e+07	9.25515e+06	5.44951e+06	6.65494e+06
FALSE	High	Master Protein	Q15021	Condensin complex subunit 1 OS=Homo sapiens OX=9606 GN=NCAPD2 PE=1 SV=3	0	231.252	29	25	191	25	1	1401	157.1	6.61	4677	25	1.013	0.814	0.906			0.997246	0.580028	0.911523			18.63	15.44	7.89	19.78	10.8	1.28302e+08	1.30535e+08	1.61712e+08	1.37652e+08	1.36351e+08	1.31995e+08
FALSE	High	Master Protein	O95816	BAG family molecular chaperone regulator 2 OS=Homo sapiens OX=9606 GN=BAG2 PE=1 SV=1	0	118.532	72	12	135	12	1	211	23.8	6.7	2201	12	1.058	0.814	0.762			0.850802	0.507207	0.476013			23.37	16.55	6.19	9.97	15.87	1.58604e+08	1.61213e+08	1.81432e+08	1.7214e+08	1.43667e+08	1.04518e+08
FALSE	High	Master Protein	Q8NCA5	Protein FAM98A OS=Homo sapiens OX=9606 GN=FAM98A PE=1 SV=2	0	66.711	31	8	57	6	1	518	55.2	8.95	747	8	1.072	0.814	0.777			0.84909	0.594788	0.841639			29.06	28.34	6.17	30.69	16.84	32051082	3.18846e+07	4.22289e+07	43200228	26824514	2.36464e+07
FALSE	High	Master Protein	P43034	Platelet-activating factor acetylhydrolase IB subunit alpha OS=Homo sapiens OX=9606 GN=PAFAH1B1 PE=1 SV=2	0	72.98	40	12	87	11	1	410	46.6	7.37	1680	12	0.953	0.815	0.946			0.83169	0.613636	0.764511			7.36	8.83	7.62	34.37	8	3.54943e+07	3.48098e+07	5.01935e+07	35096462	5.11741e+07	4.64517e+07
FALSE	High	Master Protein	P12081	Histidine--tRNA ligase, cytoplasmic OS=Homo sapiens OX=9606 GN=HARS PE=1 SV=2	0	133.905	42	18	117	18	1	509	57.4	5.88	2358	18	0.973	0.815	0.926			0.853822	0.689423	0.862926			17.24	27.08	12.41	15.79	12.41	7.3045e+07	7.49894e+07	9.00772e+07	7.75392e+07	8.87397e+07	8.22952e+07
FALSE	High	Master Protein	Q96HE7	ERO1-like protein alpha OS=Homo sapiens OX=9606 GN=ERO1A PE=1 SV=2	0	272.383	59	24	292	24	1	468	54.4	5.68	7066	24	0.986	0.815	0.779			0.908112	0.520906	0.498596			23.66	17.82	9.76	18.49	10.67	1.6554e+08	1.72115e+08	1.91643e+08	1.5739e+08	2.15307e+08	1.7087e+08
FALSE	High	Master Protein	A0MZ66	Shootin-1 OS=Homo sapiens OX=9606 GN=SHTN1 PE=1 SV=4	0	84.845	27	12	75	12	1	631	71.6	5.33	1635	12	0.993	0.815	0.911			0.986354	0.594095	0.903387			22.01	21.56	13.27	29.96	33.51	2.77867e+07	2.87734e+07	3.22146e+07	3.12238e+07	5.07865e+07	4.60279e+07
FALSE	High	Master Protein	P07437	Tubulin beta chain OS=Homo sapiens OX=9606 GN=TUBB PE=1 SV=2	0	1322.68	86	43	4512	8	1	444	49.6	4.89	96988	43	1.053	0.815	0.979			0.84588	0.512354	0.567029			17.04	22.67	8.18	14.55	10.87	2.5282e+09	2.63426e+09	3.05844e+09	2600182515	2.36189e+09	2358829900					Acetyl [N-Term]
FALSE	High	Master Protein	Q92620	Pre-mRNA-splicing factor ATP-dependent RNA helicase PRP16 OS=Homo sapiens OX=9606 GN=DHX38 PE=1 SV=2	0	23.013	4	3	27	3	1	1227	140.4	6.54	261	3	1.072	0.815	1.035			0.957373	0.880714	0.774861			10.52	0.4	39.31	0	23.24	2.65287e+06	2.81643e+06	3.68862e+06	3.0071e+06	3.90953e+06	2.29926e+06					Acetyl [N-Term]
FALSE	High	Master Protein	Q8WTX7	Cytosolic arginine sensor for mTORC1 subunit 1 OS=Homo sapiens OX=9606 GN=CASTOR1 PE=1 SV=1	0.001	7.262	5	2	11	2	1	329	36.3	5.19	138	2	0.881	0.816	1.242			0.906744	0.951902	0.542594			0	0	0	0	0	992874	874871	1448749	1.18278e+06	938707	1.16618e+06					Acetyl [N-Term]
FALSE	High	Master Protein	O60610	Protein diaphanous homolog 1 OS=Homo sapiens OX=9606 GN=DIAPH1 PE=1 SV=2	0	254.096	40	34	211	34	1	1272	141.3	5.41	3477	34	0.895	0.816	0.875			0.230156	0.652814	0.983724			26.01	23.47	14.47	20.77	30.27	9.34847e+07	8.13052e+07	1.25336e+08	1.11714e+08	1.20867e+08	1.0311e+08
FALSE	High	Master Protein	O75531	Barrier-to-autointegration factor OS=Homo sapiens OX=9606 GN=BANF1 PE=1 SV=1	0	99.346	85	14	135	14	1	89	10.1	6.09	2675	14	0.904	0.816	0.754			0.0796711	0.519002	0.17459			10.57	44.4	5.86	17.01	26.92	2.76543e+08	2.57423e+08	286882996	2.64023e+08	2.91176e+08	2.39625e+08
FALSE	High	Master Protein	P19338	Nucleolin OS=Homo sapiens OX=9606 GN=NCL PE=1 SV=3	0	713.624	46	48	1146	48	1	710	76.6	4.7	36204	48	0.912	0.816	0.842			0.125013	0.518182	0.902095			13.63	31.72	11.81	18.78	21.99	3.57541e+09	3.41377e+09	3.88512e+09	3.79253e+09	4.5431e+09	4.06367e+09
FALSE	High	Master Protein	Q9H425	Uncharacterized protein C1orf198 OS=Homo sapiens OX=9606 GN=C1orf198 PE=1 SV=1	0.001	8.996	13	3	3	3	1	327	36.3	5.72	33	3	0.959	0.816	0.887			0.986354	0.939884	0.9697			0	0	0			1.53356e+06	1.47082e+06	1.66094e+06	1.35486e+06	973482	863472
FALSE	High	Master Protein	P23919	Thymidylate kinase OS=Homo sapiens OX=9606 GN=DTYMK PE=1 SV=4	0	84.364	70	15	115	15	1	212	23.8	8.27	1662	15	1.03	0.816	0.888			0.971355	0.511863	0.969385			14.75	8.52	6.77	9.88	4.27	1.642e+08	1.66371e+08	1.88067e+08	1.59921e+08	2.05681e+08	1.73022e+08
FALSE	High	Master Protein	Q01085	Nucleolysin TIAR OS=Homo sapiens OX=9606 GN=TIAL1 PE=1 SV=1	0	66.917	29	7	64	4	1	375	41.6	7.74	2120	7	1.035	0.816	0.915			0.967343	0.647262	0.902095			5.85	15.73	7.82	8.18	8.72	2.18686e+07	2.2738e+07	24337261	2.20933e+07	23931435	2.15257e+07
FALSE	High	Master Protein	O75843	AP-1 complex subunit gamma-like 2 OS=Homo sapiens OX=9606 GN=AP1G2 PE=1 SV=1	0.004	5.104	2	1	5	1	1	785	87.1	6.55	126	1	1.231	0.816				0.834877	0.953376				0	0			0	769029	946509	878866	716773
FALSE	High	Master Protein	O60244	Mediator of RNA polymerase II transcription subunit 14 OS=Homo sapiens OX=9606 GN=MED14 PE=1 SV=2	0.001	7.556	2	2	2	2	1	1454	160.5	8.73	36	2	0.879	0.817	0.591			0.917736	0.934684	0.591161			0	0	0	0	0	2297957	2.02042e+06	1.94294e+06	1.58665e+06	1.4829e+06	876311
FALSE	High	Master Protein	P46379	Large proline-rich protein BAG6 OS=Homo sapiens OX=9606 GN=BAG6 PE=1 SV=2	0	181.742	31	19	203	19	1	1132	119.3	5.6	2167	19	0.96	0.817	0.876			0.770632	0.618667	0.989025			17.46	17.97	12.61	14.35	14.98	1.45474e+08	1.43581e+08	1.59847e+08	1.29629e+08	1.50566e+08	1.22635e+08
FALSE	High	Master Protein	Q8TCT9	Minor histocompatibility antigen H13 OS=Homo sapiens OX=9606 GN=HM13 PE=1 SV=1	0	54.104	17	6	65	6	1	377	41.5	6.43	1303	6	0.981	0.817	0.769			0.967343	0.683134	0.742631			12.03	18.87	9.99	7.6	7.85	2.66106e+07	2.59805e+07	3.15509e+07	2.35185e+07	3.18827e+07	2.37002e+07
FALSE	High	Master Protein	P04406	Glyceraldehyde-3-phosphate dehydrogenase OS=Homo sapiens OX=9606 GN=GAPDH PE=1 SV=3	0	1433	98	46	4703	46	1	335	36	8.46	104341	46	1.055	0.817	0.909			0.834877	0.525889	0.932069			20.54	27.03	18.58	29.26	30.65	2.04831e+10	2.62832e+10	2.6742e+10	2.35424e+10	2.16628e+10	1.96657e+10
FALSE	High	Master Protein	P11908	Ribose-phosphate pyrophosphokinase 2 OS=Homo sapiens OX=9606 GN=PRPS2 PE=1 SV=2	0	95.344	53	12	99	12	1	318	34.7	6.61	2066	12	1.216	0.817	0.927			0.0217939	0.689423	0.860777			19.77	21.15	34.66	12.76	10.42	6.96318e+07	8.17697e+07	1.04171e+08	8.31236e+07	1.04518e+08	1.10415e+08
FALSE	High	Master Protein	O95777	U6 snRNA-associated Sm-like protein LSm8 OS=Homo sapiens OX=9606 GN=LSM8 PE=1 SV=3	0	56.629	78	4	38	4	1	96	10.4	4.48	1299	4	0.719	0.818	0.607			0.00536802	0.689423	0.00119228			2.05	30.35	11.22	36.47	6.16	2.53955e+07	1.76425e+07	23603225	1.59766e+07	3.63691e+07	27210270
FALSE	High	Master Protein	Q9UPN3	Microtubule-actin cross-linking factor 1, isoforms 1/2/3/5 OS=Homo sapiens OX=9606 GN=MACF1 PE=1 SV=4	0	30.198	2	9	25	8	1	7388	837.8	5.39	367	9	0.795	0.818	1.269			0.596717	0.888538	0.159004			20.94	17.3	24.3	29.65	4.56	3.94745e+06	2.53347e+06	3.98662e+06	3.13373e+06	3.11889e+06	3.32016e+06
FALSE	High	Master Protein	P00492	Hypoxanthine-guanine phosphoribosyltransferase OS=Homo sapiens OX=9606 GN=HPRT1 PE=1 SV=2	0	140.341	82	17	117	17	1	218	24.6	6.68	2990	17	0.884	0.818	0.897			0.100121	0.64481	0.923879			6.71	29.89	11.88	20.66	13.02	1.395e+08	1.26065e+08	1.58076e+08	1.28538e+08	125867928	1.15481e+08
FALSE	High	Master Protein	Q92804	TATA-binding protein-associated factor 2N OS=Homo sapiens OX=9606 GN=TAF15 PE=1 SV=1	0	139.197	40	14	210	12	1	592	61.8	8.02	3548	14	0.917	0.818	0.812			0.379778	0.655597	0.845721			11.29	18.13	5.02	10.43	12.3	9.4728e+07	9.51719e+07	1.24828e+08	1.25388e+08	1.51225e+08	1.15839e+08
FALSE	High	Master Protein	Q15910	Histone-lysine N-methyltransferase EZH2 OS=Homo sapiens OX=9606 GN=EZH2 PE=1 SV=2	0.001	8.079	8	3	5	3	1	746	85.3	7.02	0	3	0.94	0.818	1.318			0.977546	0.951902	0.399905			0	0	0	0	0	1.14601e+06	1.07677e+06	1.26121e+06	1.03164e+06	620655	817717
FALSE	High	Master Protein	Q9NQ88	Fructose-2,6-bisphosphatase TIGAR OS=Homo sapiens OX=9606 GN=TIGAR PE=1 SV=1	0	62.151	47	7	54	7	1	270	30	7.69	1672	7	1	0.818	0.955			0.996267	0.648508	0.75449			18.6	12.14	5.05	8.73	16.47	2.53443e+07	2.62994e+07	3.26544e+07	2.5604e+07	4.51069e+07	3.34897e+07
FALSE	High	Master Protein	P11171	Protein 4.1 OS=Homo sapiens OX=9606 GN=EPB41 PE=1 SV=4	0	15.805	8	5	20	5	1	864	97	5.58	147	5	1.016	0.818	0.928			0.999464	0.854622	0.909762			18.49	5.48	4.57	19.85	11.4	7.84949e+06	8414713	8.75231e+06	7.42872e+06	8.86385e+06	7.05404e+06
FALSE	High	Master Protein	Q9UGV2	Protein NDRG3 OS=Homo sapiens OX=9606 GN=NDRG3 PE=1 SV=2	0	45.221	36	7	40	7	1	375	41.4	5.31	104	7	0.97	0.819	0.85			0.974499	0.689423	0.989025			19.41	37.95	7.18	41.94	66.08	1.59943e+07	1.59551e+07	2.06677e+07	1.68389e+07	1.86603e+07	1.68495e+07
FALSE	High	Master Protein	Q9BQC6	Ribosomal protein 63, mitochondrial OS=Homo sapiens OX=9606 GN=MRPL57 PE=1 SV=1	0.004	5.191	13	1	6	1	1	102	12.3	11.44	23	1	1.099	0.819	0.01			0.924786	0.888765	2.73413e-16			0	0				2.78657e+06	3.06246e+06	3.07186e+06	2514959	4424715
FALSE	High	Master Protein	P07948	Tyrosine-protein kinase Lyn OS=Homo sapiens OX=9606 GN=LYN PE=1 SV=3	0	19.795	10	4	20	3	1	512	58.5	7.11	401	4	1.173	0.819	0.72			0.85838	0.893584	0.723575			0	0	0	0		2.06008e+06	2416127	3.63544e+06	2975693	5694120	4.10124e+06
FALSE	High	Master Protein	P42785	Lysosomal Pro-X carboxypeptidase OS=Homo sapiens OX=9606 GN=PRCP PE=1 SV=1	0	54.692	20	7	51	7	1	496	55.8	7.21	981	7	0.875	0.82	0.83			0.258075	0.675797	0.922653			9.93	11.53	11.3	15.4	9.72	36944851	3.33069e+07	60043416	4.7608e+07	5.12506e+07	41713487
FALSE	High	Master Protein	P31146	Coronin-1A OS=Homo sapiens OX=9606 GN=CORO1A PE=1 SV=4	0	187.328	51	22	175	21	1	461	51	6.68	4369	22	0.92	0.82	0.893			0.38753	0.552681	0.969385			4.38	20.85	6.7	14.32	16.16	1.37031e+08	1.27357e+08	2.09785e+08	1.93874e+08	2.99948e+08	2.70099e+08
FALSE	High	Master Protein	Q13200	26S proteasome non-ATPase regulatory subunit 2 OS=Homo sapiens OX=9606 GN=PSMD2 PE=1 SV=3	0	383.958	51	30	356	30	1	908	100.1	5.2	8851	30	0.944	0.82	0.907			0.462203	0.549898	0.9359			17.33	26.39	13.39	30.26	20.27	3.35577e+08	3.32847e+08	3.79499e+08	3.55345e+08	3.71771e+08	4.38432e+08					Acetyl [N-Term]
FALSE	High	Master Protein	Q5VV41	Rho guanine nucleotide exchange factor 16 OS=Homo sapiens OX=9606 GN=ARHGEF16 PE=1 SV=1	0	56.987	28	11	30	11	1	709	80.1	7.36	212	11	0.948	0.82	0.883			0.92028	0.709359	0.953306			17	5.45	12.17	13.51	9.12	1.68956e+07	1.71031e+07	1.59347e+07	1.14061e+07	2.90215e+07	2.31219e+07
FALSE	High	Master Protein	Q9NUU7	ATP-dependent RNA helicase DDX19A OS=Homo sapiens OX=9606 GN=DDX19A PE=1 SV=1	0	117.482	42	14	105	3	1	478	53.9	6.58	2703	14	0.847	0.821	1.082			0.537503	0.753166	0.372037			10.26	20.46	16.33	1.34	9.23	8.8866e+06	8.68123e+06	1.14488e+07	9.41813e+06	10609968	1.06981e+07
FALSE	High	Master Protein	P04424	Argininosuccinate lyase OS=Homo sapiens OX=9606 GN=ASL PE=1 SV=4	0.001	8.245	5	2	7	2	1	464	51.6	6.48	41	2	0.961	0.821	0.81			0.979126	0.886539	0.948672			17.84	3.45	26.76	22.13	8.96	4.88365e+06	4.48452e+06	6402986	5.20699e+06	5851084	5262696
FALSE	High	Master Protein	O00429	Dynamin-1-like protein OS=Homo sapiens OX=9606 GN=DNM1L PE=1 SV=2	0	185.02	47	23	163	23	1	736	81.8	6.81	5131	23	1	0.821	0.83			0.983508	0.696598	0.911523			20.73	21.96	13.97	19.6	24.19	8.32193e+07	9.01122e+07	1.07884e+08	9.03781e+07	1.15268e+08	9.20016e+07					Acetyl [N-Term]
FALSE	High	Master Protein	Q9H0A8	COMM domain-containing protein 4 OS=Homo sapiens OX=9606 GN=COMMD4 PE=1 SV=1	0	20.746	16	1	12	1	1	199	21.8	7.31	153	1	1.022	0.821	0.01			0.996267	0.930849	2.73413e-16			0	0		0		2.35129e+06	2403385	2.5388e+06	2083242	3.60356e+06
FALSE	High	Master Protein	Q86UW9	Probable E3 ubiquitin-protein ligase DTX2 OS=Homo sapiens OX=9606 GN=DTX2 PE=1 SV=3	0.001	6.977	2	1	5	1	1	622	67.2	8.47	176	1	0.87	0.822				0.908215	0.951767				0	0		0	0	1.12926e+06	982343	1.51674e+06	1246828
FALSE	High	Master Protein	P15529	Membrane cofactor protein OS=Homo sapiens OX=9606 GN=CD46 PE=1 SV=3	0	16.343	8	3	34	3	1	392	43.7	6.74	290	3	0.964	0.822	0.77			0.834877	0.678886	0.581614			10.82	21.61	4.51	16.9	1.77	5.63508e+07	5.6163e+07	5.86604e+07	5.74454e+07	7.81274e+07	6.39699e+07
FALSE	High	Master Protein	Q13823	Nucleolar GTP-binding protein 2 OS=Homo sapiens OX=9606 GN=GNL2 PE=1 SV=1	0.001	8.693	5	2	5	2	1	731	83.6	9.25	17	2	1.127	0.822	0.571			0.83169	0.888765	0.39412			17.19	10.34	0	0	21.41	4.4477e+06	4.78956e+06	4.37243e+06	3.50234e+06	1.14159e+06	2.406e+06
FALSE	High	Master Protein	Q9NPF4	Probable tRNA N6-adenosine threonylcarbamoyltransferase OS=Homo sapiens OX=9606 GN=OSGEP PE=1 SV=1	0	11.794	8	1	10	1	1	335	36.4	6.35	157	1	0.85	0.823	1.42			0.862402	0.951902	0.212379			0	0	0	0	0	932737	792510	1.4838e+06	1.22164e+06	725450	1030175
FALSE	High	Master Protein	Q9UQ80	Proliferation-associated protein 2G4 OS=Homo sapiens OX=9606 GN=PA2G4 PE=1 SV=3	0	418.855	75	32	481	32	1	394	43.8	6.55	11336	32	0.944	0.823	0.85			0.462802	0.569393	0.918926			22.1	29.95	11.24	17.05	17.15	1.0509e+09	9.9825e+08	1.19446e+09	1.07844e+09	1289300987	1.12649e+09					Acetyl [N-Term]
FALSE	High	Master Protein	Q12792	Twinfilin-1 OS=Homo sapiens OX=9606 GN=TWF1 PE=1 SV=3	0	110.944	42	12	104	11	1	350	40.3	6.96	2674	12	0.959	0.823	0.885			0.799503	0.687591	0.957847			13.26	14.7	16.71	24.21	24.21	1.0039e+08	9.79022e+07	1.17186e+08	1.10881e+08	1.09425e+08	9.83612e+07					Acetyl [N-Term]
FALSE	High	Master Protein	Q8TD19	Serine/threonine-protein kinase Nek9 OS=Homo sapiens OX=9606 GN=NEK9 PE=1 SV=2	0	104.607	37	18	93	18	1	979	107.1	5.74	1540	18	1.009	0.823	0.867			0.996267	0.603481	0.997799			11.88	25.06	8.51	34.14	17.03	3.7657e+07	3.92723e+07	4.82897e+07	3.90798e+07	6.19432e+07	5.1408e+07
FALSE	High	Master Protein	P61353	60S ribosomal protein L27 OS=Homo sapiens OX=9606 GN=RPL27 PE=1 SV=2	0	55.889	59	10	113	10	1	136	15.8	10.56	1288	10	1.033	0.823	0.858			0.956041	0.564682	0.939935			12.58	21.97	11.81	15.28	17.58	3.33555e+08	5.35125e+08	4.22156e+08	3.75586e+08	357577761	3.18739e+08
FALSE	High	Master Protein	Q06787	Synaptic functional regulator FMR1 OS=Homo sapiens OX=9606 GN=FMR1 PE=1 SV=1	0	37.998	11	5	31	4	1	632	71.1	7.42	609	5	1.062	0.823	0.891			0.960435	0.702233	0.94522			41.54	2.24	7.57	37.94		9.02327e+06	9.78871e+06	1.738e+07	17462960	1.7249e+07	1.56864e+07					Acetyl [N-Term]
FALSE	High	Master Protein	P08174	Complement decay-accelerating factor OS=Homo sapiens OX=9606 GN=CD55 PE=1 SV=4	0	55.332	28	6	73	6	1	381	41.4	7.59	755	6	1.425	0.823	0.729			0.0164594	0.709359	0.360463			23.06	0.6	3.08	17.32	6.81	1.13926e+07	1.66866e+07	2.37393e+07	1.79949e+07	3.94368e+07	3.13123e+07
FALSE	High	Master Protein	P13987	CD59 glycoprotein OS=Homo sapiens OX=9606 GN=CD59 PE=1 SV=1	0	34.112	28	5	46	5	1	128	14.2	6.48	443	5	1.639	0.823	0.812			5.32093e-15	0.709359	0.879091			14.51	13.97	1.91	9.69	14.11	5.67134e+07	8.93544e+07	9.28861e+07	7.82131e+07	9.39157e+07	7.58785e+07
FALSE	High	Master Protein	P51114	Fragile X mental retardation syndrome-related protein 1 OS=Homo sapiens OX=9606 GN=FXR1 PE=1 SV=3	0	127.618	33	17	95	14	1	621	69.7	6.15	1785	17	0.855	0.824	0.901			0.0509866	0.697769	0.927702			9.79	24.36	14.06	15.2	14.52	6.43611e+07	5.39814e+07	6.88564e+07	5.80271e+07	5.73764e+07	5.10656e+07
FALSE	High	Master Protein	Q5VTR2	E3 ubiquitin-protein ligase BRE1A OS=Homo sapiens OX=9606 GN=RNF20 PE=1 SV=2	0	60.617	18	10	42	9	1	975	113.6	5.94	258	10	0.911	0.824	0.841			0.81274	0.747133	0.969385			24.87	5.61	15.94	14.93	11.13	1.08392e+07	1.02908e+07	1.25395e+07	9.89814e+06	1.7e+07	1.32883e+07
FALSE	High	Master Protein	P30084	Enoyl-CoA hydratase, mitochondrial OS=Homo sapiens OX=9606 GN=ECHS1 PE=1 SV=4	0	199.097	65	16	206	16	1	290	31.4	8.07	8211	16	1.015	0.824	0.753			0.999464	0.570616	0.165946			13.48	35.24	13.26	18.71	23.53	2.98009e+08	3.06306e+08	3.62441e+08	363744323	3.96232e+08	2.92844e+08
FALSE	High	Master Protein	P23588	Eukaryotic translation initiation factor 4B OS=Homo sapiens OX=9606 GN=EIF4B PE=1 SV=2	0	113.267	34	18	182	18	1	611	69.1	5.73	1560	18	1.019	0.824	0.896			0.997246	0.570616	0.959168			22.46	32.93	20.27	26.83	23.13	2.4046e+08	2.2606e+08	2.44955e+08	2.13026e+08	2.46293e+08	2.17408e+08
FALSE	High	Master Protein	Q16539	Mitogen-activated protein kinase 14 OS=Homo sapiens OX=9606 GN=MAPK14 PE=1 SV=3	0	55.612	35	8	47	7	1	360	41.3	5.78	925	8	1.025	0.824	0.763			0.983508	0.699317	0.776681			11.98	12.77	8.7	49.59	8.98	1.58249e+07	1.71106e+07	1.88226e+07	1.73424e+07	1.92878e+07	1.39792e+07
FALSE	High	Master Protein	Q9NXH9	tRNA (guanine(26)-N(2))-dimethyltransferase OS=Homo sapiens OX=9606 GN=TRMT1 PE=1 SV=1	0	48.045	22	9	34	9	1	659	72.2	7.64	574	9	1.045	0.824	0.891			0.964733	0.708343	0.937446			23.74	11.91	11.24	12.3	33.43	15617894	1.36603e+07	1.79642e+07	1.30868e+07	3.01807e+07	2.24754e+07
FALSE	High	Master Protein	P59998	Actin-related protein 2/3 complex subunit 4 OS=Homo sapiens OX=9606 GN=ARPC4 PE=1 SV=3	0	60.298	55	9	77	9	1	168	19.7	8.43	1947	9	1.063	0.824	0.905			0.83169	0.689423	0.911523			12.71	15.94	5.35	21.06	14.7	8.64621e+07	9.74516e+07	1.17272e+08	9.23741e+07	109629176	9.44575e+07
FALSE	High	Master Protein	P63027	Vesicle-associated membrane protein 2 OS=Homo sapiens OX=9606 GN=VAMP2 PE=1 SV=3	0	44.192	57	6	53	1	1	116	12.7	8.13	867	6	0.829	0.825	1.067			0.854285	0.912106	0.764511			0	0	0	0	0	1837821	1.52332e+06	2763290	2.27887e+06	2.20692e+06	2.3543e+06					Acetyl [N-Term]
FALSE	High	Master Protein	Q9BPZ3	Polyadenylate-binding protein-interacting protein 2 OS=Homo sapiens OX=9606 GN=PAIP2 PE=1 SV=1	0	18.736	20	2	5	2	1	127	15	4.12	205	2	0.923	0.825	0.739			0.834877	0.753166	0.729643			23.03	16.63	20.22	21.24	0.29	1.15463e+07	1.15165e+07	1.3523e+07	1.2143e+07	1.18508e+07	9.98353e+06
FALSE	High	Master Protein	Q92734	Protein TFG OS=Homo sapiens OX=9606 GN=TFG PE=1 SV=2	0	60.598	37	9	70	8	1	400	43.4	5.1	585	9	0.93	0.825	0.903			0.587107	0.69219	0.922802			17.27	11.83	3.47	10.25	9.31	4.97295e+07	4.77694e+07	5.71756e+07	5.0482e+07	52861199	5.55328e+07
FALSE	High	Master Protein	Q08257	Quinone oxidoreductase OS=Homo sapiens OX=9606 GN=CRYZ PE=1 SV=1	0	117.113	64	16	132	16	1	329	35.2	8.44	2930	16	1.007	0.825	0.84			0.987751	0.59624	0.900768			8.62	16.99	6.59	9.34	9.98	1.73398e+08	175420078	2.06941e+08	1.79249e+08	328826981	2.8276e+08
FALSE	High	Master Protein	Q9HAU5	Regulator of nonsense transcripts 2 OS=Homo sapiens OX=9606 GN=UPF2 PE=1 SV=1	0	18.274	6	5	16	5	1	1272	147.7	5.69	33	5	1.068	0.825	1.29			0.929164	0.880714	0.0193237			32.34	20.21	27.17	20.91	23.69	5.50398e+06	5.38185e+06	7.79989e+06	6091930	5.10411e+06	7.29392e+06
FALSE	High	Master Protein	Q13724	Mannosyl-oligosaccharide glucosidase OS=Homo sapiens OX=9606 GN=MOGS PE=1 SV=5	0	111.954	32	19	107	19	1	837	91.9	8.9	1905	19	1.092	0.825	0.822			0.639689	0.692525	0.89396			16.9	26.32	12.18	23.11	17.57	86570190	8.89545e+07	1.22443e+08	1.10766e+08	1.47651e+08	1.21001e+08
FALSE	High	Master Protein	P53611	Geranylgeranyl transferase type-2 subunit beta OS=Homo sapiens OX=9606 GN=RABGGTB PE=1 SV=2	0	19.762	13	3	21	3	1	331	36.9	5.03	314	3	1.134	0.825	0.987			0.811062	0.749314	0.761363			5.21	21.03	7.1	6.35	6.7	9956788	1.04337e+07	1.42303e+07	7.97445e+06	1.27529e+07	1.2344e+07					Acetyl [N-Term]
FALSE	High	Master Protein	Q9NP97	Dynein light chain roadblock-type 1 OS=Homo sapiens OX=9606 GN=DYNLRB1 PE=1 SV=3	0	48.172	70	6	53	6	1	96	10.9	7.25	1449	6	1.155	0.825	0.907			0.620064	0.743558	0.922802			29.28	57.1	14.18	42.69	0	1.44253e+07	15509854	1.88386e+07	5.31693e+06	15366112	1.54211e+07					Acetyl [N-Term]
FALSE	High	Master Protein	P35080	Profilin-2 OS=Homo sapiens OX=9606 GN=PFN2 PE=1 SV=3	0	51.689	46	5	54	5	1	140	15	6.99	1137	5	1.173	0.825	0.945			0.215931	0.690194	0.788211			17.59	12.73	4.76	10.9	16.61	4.42648e+07	5.18752e+07	6.24641e+07	5.36031e+07	5.89878e+07	5.31261e+07
FALSE	High	Master Protein	P63000	Ras-related C3 botulinum toxin substrate 1 OS=Homo sapiens OX=9606 GN=RAC1 PE=1 SV=1	0	65.073	44	8	83	4	1	192	21.4	8.5	2325	8	1.448	0.825	0.838			0.00177572	0.667206	0.96343			6.52	10.94	5.45	16.78	2.79	1.86228e+07	2.72969e+07	3.26759e+07	2.78582e+07	3.17594e+07	2.70538e+07
FALSE	High	Master Protein	Q9GZR7	ATP-dependent RNA helicase DDX24 OS=Homo sapiens OX=9606 GN=DDX24 PE=1 SV=1	0	22.127	12	5	23	5	1	859	96.3	9.06	175	5	0.928	0.826	0.607			0.91337	0.89399	0.191631			19.68	22.65	6.86	42.49	3.92	6.2758e+06	5.64989e+06	5.78954e+06	4.54016e+06	4.88434e+06	3.13839e+06
FALSE	High	Master Protein	P61019	Ras-related protein Rab-2A OS=Homo sapiens OX=9606 GN=RAB2A PE=1 SV=1	0	86.139	60	10	121	4	1	212	23.5	6.54	3072	10	0.963	0.826	0.849			0.834744	0.72349	0.966673			5.24	18.2	4.3	10.24	5.29	5.88159e+07	5.62985e+07	7.01542e+07	6.74474e+07	66423372	5.54389e+07
FALSE	High	Master Protein	Q15436	Protein transport protein Sec23A OS=Homo sapiens OX=9606 GN=SEC23A PE=1 SV=2	0	140.59	41	20	118	19	1	765	86.1	7.08	2126	20	0.968	0.826	0.895			0.853822	0.692017	0.932069			22.51	31.7	11.73	12.07	14.91	4.93389e+07	6.29521e+07	6.47697e+07	5.0577e+07	58955089	5.9672e+07					Acetyl [N-Term]
FALSE	High	Master Protein	Q9NNW5	WD repeat-containing protein 6 OS=Homo sapiens OX=9606 GN=WDR6 PE=1 SV=1	0	26.746	5	3	20	3	1	1121	121.6	6.87	516	3	0.969	0.826	1.015			0.986354	0.891696	0.829363			15.92	29.75	4.9	24.08	8.82	3.68038e+06	3.22229e+06	5010589	4.06904e+06	3.05536e+06	3.07195e+06
FALSE	High	Master Protein	P07814	Bifunctional glutamate/proline--tRNA ligase OS=Homo sapiens OX=9606 GN=EPRS PE=1 SV=5	0	1041.85	77	111	1217	111	1	1512	170.5	7.33	22585	111	0.987	0.826	0.857			0.890604	0.590524	0.937446			15.22	25.42	13.26	18.88	16.18	1.1812e+09	1.17328e+09	1.50719e+09	1.37778e+09	1.6739e+09	1.49439e+09
FALSE	High	Master Protein	Q15714	TSC22 domain family protein 1 OS=Homo sapiens OX=9606 GN=TSC22D1 PE=1 SV=3	0	15.937	5	2	14	2	1	1073	109.6	5.64	184	2	1.002	0.826	0.915			0.997246	0.890632	0.921767			0	6.32	0	0	0	4944149	5.88899e+06	6.33536e+06	5098934	5.89244e+06	4.21027e+06
FALSE	High	Master Protein	Q15631	Translin OS=Homo sapiens OX=9606 GN=TSN PE=1 SV=1	0	114.771	57	11	146	11	1	228	26.2	6.44	2779	11	1.01	0.826	0.883			0.992778	0.592933	0.999588			10.53	19.54	6.38	9.13	11.16	2.37549e+08	2.48308e+08	2.65966e+08	2.29301e+08	3.02651e+08	263421035
FALSE	High	Master Protein	Q9ULX3	RNA-binding protein NOB1 OS=Homo sapiens OX=9606 GN=NOB1 PE=1 SV=1	0.001	7.938	8	3	7	3	1	412	46.6	7.18	0	3	1.1	0.826	0.716			0.890604	0.805946	0.720316			3.16	16.75	16.02	13.99	4.42	8932671	9833857	1.05765e+07	8957590	8.63178e+06	6459200
FALSE	High	Master Protein	Q9BZF1	Oxysterol-binding protein-related protein 8 OS=Homo sapiens OX=9606 GN=OSBPL8 PE=1 SV=3	0	52.775	14	9	54	9	1	889	101.1	6.96	668	9	0.888	0.827	0.788			0.59237	0.68768	0.886532			20.76	32.55	7.55	12.72	18.46	2.32092e+07	2.49065e+07	2.69501e+07	1.93338e+07	2.27301e+07	1.99094e+07
FALSE	High	Master Protein	Q15181	Inorganic pyrophosphatase OS=Homo sapiens OX=9606 GN=PPA1 PE=1 SV=2	0	371.596	81	23	350	21	1	289	32.6	5.86	8168	23	0.978	0.827	0.898			0.83169	0.594788	0.96147			11.32	32.52	10.59	11.15	21.34	6.23856e+08	6.40086e+08	8.11377e+08	7.68126e+08	7.63969e+08	7.20201e+08					Acetyl [N-Term]
FALSE	High	Master Protein	Q9Y294	Histone chaperone ASF1A OS=Homo sapiens OX=9606 GN=ASF1A PE=1 SV=1	0	39.886	58	6	43	5	1	204	23	4.41	988	6	0.943	0.828	0.894			0.867048	0.694471	0.93736			17.87	25.07	18.37	12.16	15.86	26453063	2.26812e+07	28449214	23501891	1.57642e+07	1.67738e+07
FALSE	High	Master Protein	Q9BV86	N-terminal Xaa-Pro-Lys N-methyltransferase 1 OS=Homo sapiens OX=9606 GN=NTMT1 PE=1 SV=3	0	55.809	51	7	54	7	1	223	25.4	5.52	1353	7	0.944	0.828	0.89			0.834744	0.636667	0.938441			9.29	10.7	10.64	16.93	18.52	2.70634e+07	3.27203e+07	4.21416e+07	3.92549e+07	3.20736e+07	3.00193e+07					Acetyl [N-Term]
FALSE	High	Master Protein	Q15843	NEDD8 OS=Homo sapiens OX=9606 GN=NEDD8 PE=1 SV=1	0	46.836	56	4	75	4	1	81	9.1	8.43	1491	4	1.135	0.828	0.822			0.267931	0.709359	0.900768			29.46	17.84	7.9	15.95	23.21	9.8209e+07	8.63984e+07	1.08077e+08	9.26668e+07	1.24873e+08	9.54914e+07
FALSE	High	Master Protein	P10412	Histone H1.4 OS=Homo sapiens OX=9606 GN=H1-4 PE=1 SV=2	0	225.338	39	15	501	3	1	219	21.9	11.03	14116	15	1.167	0.828	0.811			0.0221786	0.59624	0.737118			8.39	0.72	3.94	3.12	24.14	2.23312e+08	2.58231e+08	2.85281e+08	2.81579e+08	2.85308e+08	2.36743e+08					Acetyl [N-Term]
FALSE	High	Master Protein	P36952	Serpin B5 OS=Homo sapiens OX=9606 GN=SERPINB5 PE=1 SV=2	0	83.111	50	9	37	9	1	375	42.1	6.05	895	9	1.386	0.828	0.922			0.0859525	0.741059	0.887838			7.54	13.61	23.18	48.87	17.03	7551380	1.18748e+07	84176644	6.68774e+07	2.84118e+07	2.98782e+07
FALSE	High	Master Protein	P53367	Arfaptin-1 OS=Homo sapiens OX=9606 GN=ARFIP1 PE=1 SV=2	0	75.772	53	9	76	9	1	373	41.7	6.7	600	9	0.847	0.829	0.918			0.213948	0.709359	0.894153			31.01	19.86	8.84	38.49	27.51	2.86581e+07	2.59802e+07	2.77268e+07	2.7629e+07	3.24299e+07	3.0451e+07
FALSE	High	Master Protein	Q9HCG8	Pre-mRNA-splicing factor CWC22 homolog OS=Homo sapiens OX=9606 GN=CWC22 PE=1 SV=3	0	28.296	8	4	22	4	1	908	105.4	7.03	279	4	0.929	0.829	0.915			0.85838	0.784139	0.925049			22.14	17.64	9.4	24.88	19.12	9.55178e+06	1.13701e+07	1.16281e+07	9.5179e+06	1.13402e+07	1.03464e+07
FALSE	High	Master Protein	Q9UIA9	Exportin-7 OS=Homo sapiens OX=9606 GN=XPO7 PE=1 SV=3	0	75.004	18	11	47	11	1	1087	123.8	6.32	1006	11	0.951	0.829	0.873			0.89365	0.699317	0.9735			20.18	24.58	6.39	7.23	14.45	2.64807e+07	2.32458e+07	2.80705e+07	2.51947e+07	3.57483e+07	3.11966e+07					Acetyl [N-Term]
FALSE	High	Master Protein	Q9NUQ3	Gamma-taxilin OS=Homo sapiens OX=9606 GN=TXLNG PE=1 SV=2	0	15.748	16	3	52	3	1	528	60.5	7.52	67	3	0.953	0.829	1.084			0.986354	0.935517	0.742631			11.7	0	0	32.35	24.58	1.66162e+06	2.38699e+06	3.47621e+06	1.16541e+06	2.58612e+06	1.93583e+06
FALSE	High	Master Protein	Q3ZCQ8	Mitochondrial import inner membrane translocase subunit TIM50 OS=Homo sapiens OX=9606 GN=TIMM50 PE=1 SV=2	0	55.709	28	8	67	8	1	353	39.6	8.37	1214	8	1.025	0.829	0.781			0.992778	0.64306	0.754013			16.59	23.49	5.02	17.36	7.3	3.6918e+07	35217466	4.30451e+07	3.9809e+07	4.81395e+07	3.77447e+07
FALSE	High	Master Protein	P42167	Lamina-associated polypeptide 2, isoforms beta/gamma OS=Homo sapiens OX=9606 GN=TMPO PE=1 SV=2	0	360.44	63	32	378	16	1	454	50.6	9.38	8190	32	1.043	0.829	0.844			0.912694	0.601928	0.903387			12.92	22.21	13.92	9.6	11.17	2.85534e+08	2.95939e+08	323771560	3.1236e+08	2.89888e+08	2.59186e+08
FALSE	High	Master Protein	Q9Y295	Developmentally-regulated GTP-binding protein 1 OS=Homo sapiens OX=9606 GN=DRG1 PE=1 SV=1	0	111.649	48	16	103	16	1	367	40.5	8.9	3348	16	1.045	0.829	0.912			0.919758	0.694175	0.902095			19.98	9.25	9.53	17.72	11.09	9.76949e+07	1.18417e+08	1.44338e+08	1.24862e+08	1.28011e+08	1.19784e+08
FALSE	High	Master Protein	P26358	DNA (cytosine-5)-methyltransferase 1 OS=Homo sapiens OX=9606 GN=DNMT1 PE=1 SV=2	0	39.193	13	8	26	8	1	1616	183.1	7.75	50	8	1.065	0.829	0.887			0.966986	0.951184	0.966665			12.87	0	45.96	7.69	16.1	2.47033e+06	1.95532e+06	2.20275e+06	1.58565e+06	1.23549e+06	1.43332e+06
FALSE	High	Master Protein	Q9P035	Very-long-chain (3R)-3-hydroxyacyl-CoA dehydratase 3 OS=Homo sapiens OX=9606 GN=HACD3 PE=1 SV=2	0	40.463	28	6	35	6	1	362	43.1	8.94	679	6	0.927	0.83	0.897			0.639689	0.64306	0.9359			32.37	4.84	10.77	11.79	12.94	48211569	30662342	38194166	3.22709e+07	6.54244e+07	4.42235e+07					Acetyl [N-Term]
FALSE	High	Master Protein	Q9HAV7	GrpE protein homolog 1, mitochondrial OS=Homo sapiens OX=9606 GN=GRPEL1 PE=1 SV=2	0	99.328	58	10	109	10	1	217	24.3	8.12	977	10	0.944	0.83	0.764			0.578942	0.647262	0.367214			20.43	11.81	3.59	11.88	10.51	1.41995e+08	1.74449e+08	174931907	1.58812e+08	1.88041e+08	1.4043e+08
FALSE	High	Master Protein	Q7L576	Cytoplasmic FMR1-interacting protein 1 OS=Homo sapiens OX=9606 GN=CYFIP1 PE=1 SV=1	0	77.752	16	13	79	8	1	1253	145.1	6.9	496	13	0.952	0.83	0.909			0.85838	0.6577	0.911523			18.66	14.96	11.41	59.09	17.64	3.37507e+07	2.86485e+07	39923346	3.84036e+07	4.50964e+07	4.04682e+07
FALSE	High	Master Protein	Q9UKN8	General transcription factor 3C polypeptide 4 OS=Homo sapiens OX=9606 GN=GTF3C4 PE=1 SV=2	0	62.918	24	9	49	9	1	822	91.9	6.65	599	9	0.952	0.83	0.931			0.907473	0.687131	0.886532			23.39	20.53	16.61	28.99	19.13	2.4286e+07	2.35566e+07	2.92177e+07	2.82973e+07	2.14347e+07	1.96724e+07
FALSE	High	Master Protein	O75821	Eukaryotic translation initiation factor 3 subunit G OS=Homo sapiens OX=9606 GN=EIF3G PE=1 SV=2	0	99.422	40	6	137	6	1	320	35.6	6.13	1832	6	0.953	0.83	0.859			0.730496	0.697769	0.98592			12.18	16.62	3.07	10.13	6.14	1.01553e+08	1.0965e+08	1.41286e+08	1.36621e+08	1.09613e+08	9.35413e+07
FALSE	High	Master Protein	Q5VW36	Focadhesin OS=Homo sapiens OX=9606 GN=FOCAD PE=1 SV=1	0.001	9.458	2	2	3	2	1	1801	199.9	6.62	58	2	1.233	0.83	0.94			0.847278	0.969845	0.93736			0	0	0	0	0	652250	804019	976937	810884	909431	854556
FALSE	High	Master Protein	Q6UWE0	E3 ubiquitin-protein ligase LRSAM1 OS=Homo sapiens OX=9606 GN=LRSAM1 PE=1 SV=1	0	45.145	15	5	27	5	1	723	83.5	5.94	771	5	0.884	0.831	0.703			0.816656	0.886743	0.619246			16.44	19.57	10.57	7.37	36.74	6967387	4.60119e+06	8.26668e+06	4.64056e+06	9.34142e+06	7.32771e+06
FALSE	High	Master Protein	Q8WVB6	Chromosome transmission fidelity protein 18 homolog OS=Homo sapiens OX=9606 GN=CHTF18 PE=1 SV=1	0	23.391	12	6	28	5	1	975	107.3	7.21	224	6	0.884	0.831	0.692			0.926754	0.905735	0.732785			10.28	11.04	10.83	0.27	8.89	2.32094e+06	1.87873e+06	2.84339e+06	3.14249e+06	3.87194e+06	2.02494e+06
FALSE	High	Master Protein	Q15437	Protein transport protein Sec23B OS=Homo sapiens OX=9606 GN=SEC23B PE=1 SV=2	0	240.694	48	20	190	19	1	767	86.4	6.89	4380	20	0.945	0.831	0.867			0.681985	0.714178	0.999978			17.14	33.17	16.05	17.42	21.95	8.32042e+07	8.71922e+07	9.6986e+07	1.11407e+08	1.26305e+08	1.02272e+08
FALSE	High	Master Protein	P35813	Protein phosphatase 1A OS=Homo sapiens OX=9606 GN=PPM1A PE=1 SV=1	0	31.999	23	5	23	4	1	382	42.4	5.36	619	5	0.961	0.831	0.828			0.9377	0.7557	0.952635			3.04	25.58	7.31	28.82	7.19	7.71338e+06	9646115	1.54677e+07	1.05951e+07	1.14314e+07	9739497
FALSE	High	Master Protein	Q9NVD7	Alpha-parvin OS=Homo sapiens OX=9606 GN=PARVA PE=1 SV=1	0	70.855	34	7	65	7	1	372	42.2	5.95	1433	7	0.993	0.831	0.907			0.963661	0.716818	0.912157			14.48	17.72	3.78	16.22	7.74	5.18671e+07	4.69245e+07	5.82894e+07	4.66685e+07	4.4614e+07	4.13743e+07					Acetyl [N-Term]
FALSE	High	Master Protein	Q9NYB9	Abl interactor 2 OS=Homo sapiens OX=9606 GN=ABI2 PE=1 SV=1	0	14.819	10	3	6	2	1	513	55.6	6.16	34	3	0.997	0.831	0.858			0.999464	0.897094	0.997799			1	18.19	16.89	28.71	5.76	3.15253e+06	3.14243e+06	4.42378e+06	3.6391e+06	5.14774e+06	4447239
FALSE	High	Master Protein	P08758	Annexin A5 OS=Homo sapiens OX=9606 GN=ANXA5 PE=1 SV=2	0	310.064	89	31	460	31	1	320	35.9	5.05	13388	31	1.055	0.831	0.898			0.834877	0.618667	0.961251			14.94	31.5	19.88	13.17	29.75	1.24225e+09	1.28743e+09	1.24689e+09	1.17359e+09	7.47616e+08	6.84367e+08
FALSE	High	Master Protein	P04156	Major prion protein OS=Homo sapiens OX=9606 GN=PRNP PE=1 SV=1	0.001	7.486	5	1	10	1	1	253	27.6	9	503	1	1.511	0.831	0.863			0.0990245	0.902782	0.994867			0	0	0	0	0	2773002	4.18867e+06	4949219	4.11251e+06	4.28066e+06	3.69412e+06
FALSE	High	Master Protein	Q8TF72	Protein Shroom3 OS=Homo sapiens OX=9606 GN=SHROOM3 PE=1 SV=2	0	40.634	7	6	21	6	1	1996	216.7	7.8	103	6	0.675	0.832	0.897			0.142687	0.903628	0.948672			31.29	10.97	6.83	36.64	36.36	3.67972e+06	3014410	5.31379e+06	3.41786e+06	1.09647e+07	1.01366e+07
FALSE	High	Master Protein	Q6DKK2	Tetratricopeptide repeat protein 19, mitochondrial OS=Homo sapiens OX=9606 GN=TTC19 PE=1 SV=4	0	17.936	13	3	17	3	1	380	42.4	5.77	160	3	0.692	0.832	0.816			0.00855716	0.740916	0.926555			8.23	23.35	16.76	28.09	8.29	1.21744e+07	9431072	14806742	1.29995e+07	1.61426e+07	1.54305e+07
FALSE	High	Master Protein	Q6IBW4	Condensin-2 complex subunit H2 OS=Homo sapiens OX=9606 GN=NCAPH2 PE=1 SV=1	0	23.26	15	3	27	3	1	605	68.2	4.74	52	3	0.793	0.832	0.941			0.466255	0.903628	0.912157			9.31	15.21	0	9.86	0	5.88053e+06	4.80058e+06	4.656e+06	4.03998e+06	3329034	2.89186e+06
FALSE	High	Master Protein	Q15404	Ras suppressor protein 1 OS=Homo sapiens OX=9606 GN=RSU1 PE=1 SV=3	0	77.617	57	9	38	9	1	277	31.5	8.65	483	9	0.902	0.832	0.818			0.430205	0.647465	0.919968			16.61	18.93	12.63	23.85	6.27	4.93955e+07	41066133	4.01869e+07	3.05586e+07	3.23991e+07	2.39884e+07
FALSE	High	Master Protein	P23396	40S ribosomal protein S3 OS=Homo sapiens OX=9606 GN=RPS3 PE=1 SV=2	0	232.638	83	31	436	31	1	243	26.7	9.66	8115	31	0.953	0.832	0.921			0.552181	0.618667	0.902095			10.76	24.79	11.05	16.36	14.26	1.05473e+09	1.02717e+09	1.24579e+09	1.1325e+09	1210114605	1.10528e+09
FALSE	High	Master Protein	P38159	RNA-binding motif protein, X chromosome OS=Homo sapiens OX=9606 GN=RBMX PE=1 SV=3	0	159.385	56	23	205	23	1	391	42.3	10.05	2876	23	0.965	0.832	0.799			0.822144	0.707121	0.803866			11.32	21.59	11.54	5.19	21.66	1.13109e+08	1.11698e+08	1.24158e+08	1.2576e+08	116518172	8.78335e+07					Acetyl [N-Term]
FALSE	High	Master Protein	Q9Y223	Bifunctional UDP-N-acetylglucosamine 2-epimerase/N-acetylmannosamine kinase OS=Homo sapiens OX=9606 GN=GNE PE=1 SV=1	0	96.96	33	13	65	13	1	722	79.2	6.8	652	13	0.971	0.832	0.917			0.950236	0.618667	0.890592			41.31	26.87	12.77	15.48	36.43	2.45245e+07	2.51723e+07	4.26829e+07	2.89785e+07	9.55416e+07	8.51998e+07
FALSE	High	Master Protein	Q4V328	GRIP1-associated protein 1 OS=Homo sapiens OX=9606 GN=GRIPAP1 PE=1 SV=2	0	52.547	18	7	41	7	1	841	95.9	5.11	387	7	0.976	0.832	0.772			0.972332	0.777713	0.902095			40.98	16.26	22.35	29.37	2.45	1.36096e+07	2.03584e+06	1.37316e+07	8488789	3.69408e+06	7.09401e+06
FALSE	High	Master Protein	P49959	Double-strand break repair protein MRE11 OS=Homo sapiens OX=9606 GN=MRE11 PE=1 SV=3	0	58.105	22	9	72	9	1	708	80.5	5.9	744	9	0.985	0.832	0.817			0.979126	0.735013	0.930344			8.77	20.59	9.1	8.22	7.43	1.35262e+07	1.26342e+07	1.43679e+07	1.45861e+07	1.7274e+07	1.40697e+07
FALSE	High	Master Protein	P04632	Calpain small subunit 1 OS=Homo sapiens OX=9606 GN=CAPNS1 PE=1 SV=1	0	270.795	90	21	228	21	1	268	28.3	5.2	8125	21	1.041	0.832	0.841			0.918718	0.620952	0.902095			9.35	35.1	13.07	14.06	23.24	2.72665e+08	2.99283e+08	3.53379e+08	3.11811e+08	3.68308e+08	3.54422e+08					Acetyl [N-Term]
FALSE	High	Master Protein	Q8N531	F-box/LRR-repeat protein 6 OS=Homo sapiens OX=9606 GN=FBXL6 PE=2 SV=1	0.005	4.707	2	1	2	1	1	539	58.6	9.29	20	1	1.295	0.832	0.438			0.732436	0.968889	0.0569368			0	0	0	0	0	687772	890751	1.0591e+06	880708	1100955	481702
FALSE	High	Master Protein	Q9NRW7	Vacuolar protein sorting-associated protein 45 OS=Homo sapiens OX=9606 GN=VPS45 PE=1 SV=1	0	29.82	14	5	28	5	1	570	65	8.24	398	5	0.802	0.833	0.919			0.269568	0.740916	0.902095			6.36	14.59	16.93	57.7	8.56	1.09375e+07	8.31744e+06	1.47055e+07	1.34564e+07	1.63389e+07	1.57572e+07
FALSE	High	Master Protein	Q8IXH7	Negative elongation factor C/D OS=Homo sapiens OX=9606 GN=NELFCD PE=1 SV=2	0	21.296	17	4	11	4	1	590	66.2	5.1	130	4	1.107	0.833	0.792			0.867048	0.90168	0.923054			3.17	44.35	33.75	19.39	28.65	4147658	4.63382e+06	6.46695e+06	3.10255e+06	7.82006e+06	6.14089e+06
FALSE	High	Master Protein	Q9NXF1	Testis-expressed protein 10 OS=Homo sapiens OX=9606 GN=TEX10 PE=1 SV=2	0	28.23	7	5	28	5	1	929	105.6	9.36	367	5	1.134	0.833	0.769			0.83169	0.873941	0.890467			10.82	15.96	3.77	5.26	21.48	6.50287e+06	8.87896e+06	9.45679e+06	7.37044e+06	8.75171e+06	6.76021e+06
FALSE	High	Master Protein	Q16512	Serine/threonine-protein kinase N1 OS=Homo sapiens OX=9606 GN=PKN1 PE=1 SV=2	0.005	4.549	2	2	7	1	1	942	103.9	6.37	0	2	1.194	0.833	0.374			0.834877	0.94222	0.00567644			0	0	0	0	0	1.98387e+06	2368193	2.27547e+06	1.89562e+06	2.27069e+06	848852
FALSE	High	Master Protein	Q8TAA9	Vang-like protein 1 OS=Homo sapiens OX=9606 GN=VANGL1 PE=1 SV=1	0.001	10.436	5	2	8	2	1	524	59.9	8.81	33	2	0.764	0.834	0.949			0.738537	0.953376	0.922227			0.88	1.44	9.71	17.58	19.86	1.65142e+06	1.26628e+06	1.78229e+06	1.48064e+06	1910909	1.84636e+06
FALSE	High	Master Protein	Q9UI09	NADH dehydrogenase [ubiquinone] 1 alpha subcomplex subunit 12 OS=Homo sapiens OX=9606 GN=NDUFA12 PE=1 SV=1	0	34.876	46	6	29	6	1	145	17.1	9.63	718	6	0.917	0.834	0.672			0.819043	0.793502	0.3295			8.12	18.74	6.56	10.7	8.95	1.27568e+07	1.1912e+07	1.32454e+07	1.01612e+07	1.21621e+07	8.54578e+06					Acetyl [N-Term]
FALSE	High	Master Protein	Q9BVG4	Protein PBDC1 OS=Homo sapiens OX=9606 GN=PBDC1 PE=1 SV=1	0	31.657	16	3	29	3	1	233	26	4.79	1147	3	1.014	0.834	0.896			0.996267	0.740916	0.937446			2.01	1.59	7.01	6.95	1.75	1.65759e+07	1.6656e+07	20655479	1.92611e+07	1.59451e+07	1.42055e+07
FALSE	High	Master Protein	Q96I99	Succinate--CoA ligase [GDP-forming] subunit beta, mitochondrial OS=Homo sapiens OX=9606 GN=SUCLG2 PE=1 SV=2	0	98.212	37	10	67	10	1	432	46.5	6.39	1684	10	1.046	0.834	0.809			0.95381	0.666465	0.89396			10.3	19.03	19.23	3.84	11.69	3.80154e+07	3.82308e+07	4.92549e+07	3.67637e+07	7.12163e+07	5.95358e+07
FALSE	High	Master Protein	Q9Y5K6	CD2-associated protein OS=Homo sapiens OX=9606 GN=CD2AP PE=1 SV=1	0	121.827	42	16	92	16	1	639	71.4	6.4	1049	16	0.897	0.835	0.905			0.293692	0.747133	0.917053			14.24	31.06	3.47	21.72	21.16	5.51988e+07	5.31679e+07	7.79665e+07	6.48087e+07	7.787e+07	6.70989e+07
FALSE	High	Master Protein	Q96IJ6	Mannose-1-phosphate guanyltransferase alpha OS=Homo sapiens OX=9606 GN=GMPPA PE=1 SV=1	0	53.839	36	9	54	9	1	420	46.3	7.21	966	9	0.907	0.835	0.834			0.573294	0.669088	0.946284			10.75	9.52	8.02	5.02	9.07	3.21047e+07	2.92682e+07	3.73889e+07	3.29872e+07	3.85328e+07	2.69609e+07
FALSE	High	Master Protein	Q96HY6	DDRGK domain-containing protein 1 OS=Homo sapiens OX=9606 GN=DDRGK1 PE=1 SV=2	0	69.558	37	7	53	7	1	314	35.6	5.12	1997	7	0.918	0.835	0.815			0.571415	0.661705	0.902095			16.74	12.55	12.97	12.48	7.8	3.745e+07	3.73953e+07	4.5674e+07	4.03725e+07	4.69911e+07	3.87468e+07
FALSE	High	Master Protein	Q9UBF2	Coatomer subunit gamma-2 OS=Homo sapiens OX=9606 GN=COPG2 PE=1 SV=1	0	143.784	32	13	101	12	1	871	97.6	5.81	2689	13	0.924	0.835	0.933			0.69442	0.675728	0.848374			10.45	34.8	25.93	38.19	13.99	3.54198e+07	3.19413e+07	4.26371e+07	3.70712e+07	5.11644e+07	3.82596e+07
FALSE	High	Master Protein	P61619	Protein transport protein Sec61 subunit alpha isoform 1 OS=Homo sapiens OX=9606 GN=SEC61A1 PE=1 SV=2	0	87.141	14	9	97	9	1	476	52.2	8.06	1167	9	1.009	0.835	0.813			0.996267	0.721842	0.88123			16.61	18.43	5.93	21.85	16.3	1.09198e+08	1.05915e+08	1.19718e+08	1.18033e+08	1.24253e+08	1.01792e+08
FALSE	High	Master Protein	Q6P3X3	Tetratricopeptide repeat protein 27 OS=Homo sapiens OX=9606 GN=TTC27 PE=1 SV=1	0	16.687	6	4	5	4	1	843	96.6	5.59	47	4	1.103	0.835	1.092			0.91337	0.907892	0.418551			31.77	35.43	8.67	38.3	0.44	3.03727e+06	3.45308e+06	4.55393e+06	2.85405e+06	4.98852e+06	5.39335e+06
FALSE	High	Master Protein	Q9H5N1	Rab GTPase-binding effector protein 2 OS=Homo sapiens OX=9606 GN=RABEP2 PE=1 SV=2	0	16.339	10	4	21	4	1	569	63.5	4.78	289	4	0.845	0.836	0.852			0.776966	0.893584	0.999978			11.13	28.76	8.94	0	22.17	4.60476e+06	2.91202e+06	6156922	7.13765e+06	7.82414e+06	6.64101e+06					Acetyl [N-Term]
FALSE	High	Master Protein	P06730	Eukaryotic translation initiation factor 4E OS=Homo sapiens OX=9606 GN=EIF4E PE=1 SV=2	0	81.874	40	7	125	7	1	217	25.1	6.15	620	7	0.969	0.836	0.957			0.888479	0.735701	0.717217			26.38	45.02	25.66	41.39	62.56	4.74855e+07	4.29444e+07	5.53714e+07	4.91531e+07	6.27271e+07	5.52952e+07					Acetyl [N-Term]
FALSE	High	Master Protein	P00568	Adenylate kinase isoenzyme 1 OS=Homo sapiens OX=9606 GN=AK1 PE=1 SV=3	0	77.674	50	9	51	9	1	194	21.6	8.63	869	9	1.005	0.836	0.959			0.997246	0.681506	0.737118			10.75	14.17	11.81	21.85	23.92	3.17819e+07	31197668	4.18203e+07	3.59332e+07	4.17826e+07	3.79769e+07
FALSE	High	Master Protein	Q9UFC0	Leucine-rich repeat and WD repeat-containing protein 1 OS=Homo sapiens OX=9606 GN=LRWD1 PE=1 SV=2	0	13.024	5	2	18	2	1	647	70.8	7.21	260	2	1.01	0.836	0.487			0.996267	0.907892	0.00468699			10.55	31.73	6.1	4.16	14.7	3.85701e+06	4.08183e+06	3.43155e+06	3.50476e+06	4.94678e+06	2.72541e+06
FALSE	High	Master Protein	Q68CP9	AT-rich interactive domain-containing protein 2 OS=Homo sapiens OX=9606 GN=ARID2 PE=1 SV=2	0	14.218	3	2	18	2	1	1835	197.3	7.42	14	2	1.052	0.836	0.714			0.983508	0.969845	0.8991			0	0	0	0	0	1.26307e+06	1.32892e+06	1.29359e+06	1081950	1.57478e+06	1124961
FALSE	High	Master Protein	O95563	Mitochondrial pyruvate carrier 2 OS=Homo sapiens OX=9606 GN=MPC2 PE=1 SV=1	0.006	4.43	9	1	2	1	1	127	14.3	10.43	25	1	1.163	0.836	0.603			0.811062	0.907037	0.282261			0	0	0	0	0	3.16967e+06	3687841	3.82579e+06	3.19696e+06	3.97424e+06	2.39791e+06
FALSE	High	Master Protein	Q9UK45	U6 snRNA-associated Sm-like protein LSm7 OS=Homo sapiens OX=9606 GN=LSM7 PE=1 SV=1	0	33.96	63	3	21	3	1	103	11.6	5.27	343	3	1.171	0.836	0.828			0.173731	0.77785	0.911523			3.64	12.23	7.93	1.62	6.55	64888631	62783843	82858278	7.37594e+07	85428457	69048737
FALSE	High	Master Protein	Q96I15	Selenocysteine lyase OS=Homo sapiens OX=9606 GN=SCLY PE=1 SV=4	0	11.723	8	2	8	2	1	445	48.1	7.12	50	2		0.836	0.947				0.953376	0.911523				20.36	13	0	22.44	1626268	576149	1.97924e+06	1.78493e+06	2.81423e+06	2.57805e+06
FALSE	High	Master Protein	P19404	NADH dehydrogenase [ubiquinone] flavoprotein 2, mitochondrial OS=Homo sapiens OX=9606 GN=NDUFV2 PE=1 SV=2	0	34.594	35	6	26	6	1	249	27.4	8.06	224	6	0.949	0.837	0.744			0.921615	0.747133	0.658892			7.25	16.06	0.36	24.34	11.81	1.84869e+07	17224629	2.01383e+07	16377997	19929997	14857892
FALSE	High	Master Protein	Q5VWZ2	Lysophospholipase-like protein 1 OS=Homo sapiens OX=9606 GN=LYPLAL1 PE=1 SV=3	0	46.339	39	5	30	5	1	237	26.3	7.84	306	5	0.977	0.837	0.837			0.974499	0.74606	0.965672			12.57	6.66	12.56	17.9	15.21	1.53305e+07	1.46133e+07	1.99022e+07	1.7652e+07	27631396	2.30823e+07
FALSE	High	Master Protein	Q9Y262	Eukaryotic translation initiation factor 3 subunit L OS=Homo sapiens OX=9606 GN=EIF3L PE=1 SV=1	0	258.385	57	24	271	24	1	564	66.7	6.34	6450	24	0.979	0.837	0.875			0.838906	0.651302	0.987463			12.3	27.17	9.44	13.63	16.69	2.85106e+08	2.75204e+08	3.44127e+08	3.11362e+08	3.23919e+08	3.00604e+08					Acetyl [N-Term]
FALSE	High	Master Protein	Q96T76	MMS19 nucleotide excision repair protein homolog OS=Homo sapiens OX=9606 GN=MMS19 PE=1 SV=2	0	91.129	19	12	85	12	1	1030	113.2	6.35	1532	12	0.981	0.837	0.847			0.957373	0.683134	0.966665			24.34	29.98	14.59	22.9	26.07	2.97479e+07	3.20654e+07	4.39731e+07	3.53245e+07	4.77854e+07	3.94885e+07
FALSE	High	Master Protein	P55081	Microfibrillar-associated protein 1 OS=Homo sapiens OX=9606 GN=MFAP1 PE=1 SV=2	0	44.788	17	5	28	5	1	439	51.9	4.98	349	5	0.981	0.837	0.751			0.972415	0.74908	0.729945			15.27	12.36	5.37	6.24	9.79	1.35357e+07	1.26413e+07	16264857	1.37048e+07	1.53673e+07	1.25491e+07
FALSE	High	Master Protein	O94855	Protein transport protein Sec24D OS=Homo sapiens OX=9606 GN=SEC24D PE=1 SV=2	0	24.92	9	6	29	5	1	1032	112.9	7.25	252	6	0.987	0.837	0.959			0.981778	0.783123	0.870328			19.14	10.59	28.13	21.97	2.31	1.25419e+07	1.10888e+07	1.40871e+07	9.89492e+06	1.25587e+07	1.0893e+07
FALSE	High	Master Protein	Q9NRX1	RNA-binding protein PNO1 OS=Homo sapiens OX=9606 GN=PNO1 PE=1 SV=1	0	32.85	29	4	21	4	1	252	27.9	9.73	459	4	1.026	0.837	0.8			0.994629	0.749457	0.911523			38.74	24.51	12.73	27.95	4.84	1.08707e+07	1.0503e+07	1.38862e+07	1.39551e+07	1.13724e+07	8.12963e+06
FALSE	High	Master Protein	Q02338	D-beta-hydroxybutyrate dehydrogenase, mitochondrial OS=Homo sapiens OX=9606 GN=BDH1 PE=1 SV=3	0	60.148	39	8	39	8	1	343	38.1	8.95	1062	8	1.044	0.837	0.833			0.976143	0.741059	0.944369			25.31	9.21	8.52	30.08	14.19	9771967	1.14977e+07	25023975	1.78566e+07	40521867	3.14433e+07
FALSE	High	Master Protein	Q9Y6G9	Cytoplasmic dynein 1 light intermediate chain 1 OS=Homo sapiens OX=9606 GN=DYNC1LI1 PE=1 SV=3	0	118.028	48	18	122	17	1	523	56.5	6.42	2397	18	1.069	0.837	0.892			0.809568	0.758722	0.939935			23.38	21.35	11.55	20.21	17.43	8.07332e+07	8.60547e+07	1.0073e+08	83786608	9.69862e+07	9.00995e+07
FALSE	High	Master Protein	Q96L92	Sorting nexin-27 OS=Homo sapiens OX=9606 GN=SNX27 PE=1 SV=2	0	12.948	7	3	18	3	1	541	61.2	6.49	415	3	1.074	0.837	0.764			0.949909	0.860943	0.887669			1.46	4.94	1.19	12.99	9.24	6.91155e+06	7.82279e+06	9456618	8.90723e+06	8.69826e+06	6.4196e+06
FALSE	High	Master Protein	Q12962	Transcription initiation factor TFIID subunit 10 OS=Homo sapiens OX=9606 GN=TAF10 PE=1 SV=1	0	21.433	39	3	15	3	1	218	21.7	6.57	299	3	0.791	0.838	0.828			0.759654	0.953376	0.9735			0	0	0	0	0	2.47854e+06	1.96094e+06	1794715	1.5036e+06	2.14412e+06	1.77434e+06					Acetyl [N-Term]
FALSE	High	Master Protein	O60264	SWI/SNF-related matrix-associated actin-dependent regulator of chromatin subfamily A member 5 OS=Homo sapiens OX=9606 GN=SMARCA5 PE=1 SV=1	0	146.862	29	26	148	26	1	1052	121.8	8.09	2122	26	0.983	0.838	0.771			0.926754	0.760851	0.58926			19.24	25.72	7.15	9.09	15.33	8.3881e+07	8.54599e+07	9.75632e+07	8.89077e+07	8.64579e+07	6.56702e+07					Acetyl [N-Term]
FALSE	High	Master Protein	O43633	Charged multivesicular body protein 2a OS=Homo sapiens OX=9606 GN=CHMP2A PE=1 SV=1	0.002	5.752	4	1	10	1	1	222	25.1	5.97	118	1	0.997	0.838	0.987			0.996267	0.871801	0.788917			0	0	0	0	0	7117332	7099522	9633420	8075267	10599487	10462730
FALSE	High	Master Protein	Q08752	Peptidyl-prolyl cis-trans isomerase D OS=Homo sapiens OX=9606 GN=PPID PE=1 SV=3	0	153.058	72	18	149	18	1	370	40.7	7.21	2709	18	1.038	0.838	0.906			0.936361	0.66204	0.925049			11.74	31.2	8.19	14.68	20.41	1.99708e+08	1.76292e+08	2.40646e+08	2.44687e+08	1.95477e+08	1.7862e+08					Acetyl [N-Term]
FALSE	High	Master Protein	O14980	Exportin-1 OS=Homo sapiens OX=9606 GN=XPO1 PE=1 SV=1	0	356.524	38	39	363	39	1	1071	123.3	6.06	8478	39	1.04	0.838	0.885			0.923753	0.654774	0.993815			14.25	17.27	8.66	19.53	22.79	5.02521e+08	5.23935e+08	6.15039e+08	5.47977e+08	6.09497e+08	5.36158e+08
FALSE	High	Master Protein	Q9Y2R0	Cytochrome c oxidase assembly factor 3 homolog, mitochondrial OS=Homo sapiens OX=9606 GN=COA3 PE=1 SV=1	0.001	10.41	20	2	16	2	1	106	11.7	9.6	30	2	1.125	0.838	1.129			0.839426	0.900567	0.219052			37.09	82.9	41.08	114.7	37.1	6.66812e+06	7.52281e+06	6.65604e+06	7.74039e+06	6646441	6.89682e+06					Acetyl [N-Term]
FALSE	High	Master Protein	Q96R06	Sperm-associated antigen 5 OS=Homo sapiens OX=9606 GN=SPAG5 PE=1 SV=2	0	19.052	9	4	15	4	1	1193	134.3	5	214	4	0.84	0.839	0.818			0.844926	0.959502	0.984404			11.59	0	25.03	42.55	0	2.44448e+06	2.05544e+06	2.12401e+06	1101029	1.14382e+06	1.063e+06
FALSE	High	Master Protein	P52565	Rho GDP-dissociation inhibitor 1 OS=Homo sapiens OX=9606 GN=ARHGDIA PE=1 SV=3	0	154.769	68	14	232	14	1	204	23.2	5.11	2969	14	0.919	0.839	0.955			0.17716	0.658849	0.755341			10.3	14.52	11.56	23.39	18.09	3.34893e+08	3.07581e+08	3.85457e+08	2.96064e+08	3.94519e+08	3.60155e+08					Acetyl [N-Term]
FALSE	High	Master Protein	P48436	Transcription factor SOX-9 OS=Homo sapiens OX=9606 GN=SOX9 PE=1 SV=1	0	42.538	21	6	43	6	1	509	56.1	6.81	259	6	0.919	0.839	1.213			0.822144	0.7557	0.0237218			2.88	0.66	24.11	47.8	20.62	1.34256e+07	1.1174e+07	1.51048e+07	1.26763e+07	1.3311e+07	1.39257e+07
FALSE	High	Master Protein	Q9Y3P9	Rab GTPase-activating protein 1 OS=Homo sapiens OX=9606 GN=RABGAP1 PE=1 SV=3	0	29.826	7	5	22	5	1	1069	121.7	5.25	774	5	0.951	0.839	0.858			0.963661	0.903628	0.999978			15.48	13.52	5.99	15.17	34.49	4.45965e+06	6.29724e+06	5.17253e+06	6.83269e+06	1.07645e+07	6.40104e+06
FALSE	High	Master Protein	Q9UBQ0	Vacuolar protein sorting-associated protein 29 OS=Homo sapiens OX=9606 GN=VPS29 PE=1 SV=1	0	41.779	48	7	51	7	1	182	20.5	6.79	895	7	0.991	0.839	0.932			0.95381	0.745682	0.844051			21.46	18.55	6.12	35.21	8.01	5.00931e+07	49796997	5.9496e+07	4.75068e+07	7.32737e+07	6.93824e+07
FALSE	High	Master Protein	Q9Y2T3	Guanine deaminase OS=Homo sapiens OX=9606 GN=GDA PE=1 SV=1	0	177.586	60	17	121	17	1	454	51	5.68	2426	17	1.006	0.839	0.944			0.986354	0.765356	0.754013			47.14	28.63	21.83	31.5	18.84	6.53483e+07	6.58939e+07	9.78453e+07	8.80326e+07	1.4019e+08	1.24607e+08
FALSE	High	Master Protein	Q9Y617	Phosphoserine aminotransferase OS=Homo sapiens OX=9606 GN=PSAT1 PE=1 SV=2	0	465.397	82	36	492	36	1	370	40.4	7.66	12281	36	1.062	0.839	0.874			0.788764	0.661705	0.986476			17.76	27.95	12.83	22.96	28.75	6.94957e+08	7.4658e+08	9.41262e+08	8.5807e+08	1.19094e+09	1.06144e+09
FALSE	High	Master Protein	Q7Z3K3	Pogo transposable element with ZNF domain OS=Homo sapiens OX=9606 GN=POGZ PE=1 SV=2	0	42.176	11	9	41	9	1	1410	155.2	7.4	226	9	1.335	0.839	0.911			0.19832	0.852884	0.930344			46.54	38.69	18.83	15.25	16.72	5.74108e+06	7.13175e+06	1.0032e+07	8.73164e+06	9.17613e+06	6.58782e+06
FALSE	High	Master Protein	Q709C8	Vacuolar protein sorting-associated protein 13C OS=Homo sapiens OX=9606 GN=VPS13C PE=1 SV=1	0	50.43	3	6	45	6	1	3753	422.1	6.83	771	6	1.359	0.839	0.88			0.238231	0.903628	0.965617			34.4	11.56	13	20.18	1.09	3.27278e+06	5.25587e+06	6.68712e+06	5.51581e+06	7.43294e+06	6.9675e+06
FALSE	High	Master Protein	P21333	Filamin-A OS=Homo sapiens OX=9606 GN=FLNA PE=1 SV=4	0	2220.44	68	165	2325	156	1	2647	280.6	6.06	53862	165	0.926	0.84	0.857			0.244662	0.665283	0.937911			17.14	26.29	14.52	20.56	22.99	4.86832e+09	4.73567e+09	5.04979e+09	4.58289e+09	3.88821e+09	3.45877e+09
FALSE	High	Master Protein	Q8WW12	PEST proteolytic signal-containing nuclear protein OS=Homo sapiens OX=9606 GN=PCNP PE=1 SV=2	0	38.648	26	6	45	6	1	178	18.9	7.49	976	6	0.956	0.84	0.885			0.890604	0.696598	0.950608			4.74	3.96	20.08	11.98	17.62	29202104	2.77137e+07	36253052	2.99416e+07	4.05011e+07	3.2471e+07
FALSE	High	Master Protein	Q8N5K1	CDGSH iron-sulfur domain-containing protein 2 OS=Homo sapiens OX=9606 GN=CISD2 PE=1 SV=1	0	27.717	21	4	14	4	1	135	15.3	9.61	326	4	0.976	0.84	0.92			0.966986	0.722469	0.894153			18	8.2	12.43	12.85	3.22	2.39771e+07	25028818	30709445	2.62792e+07	2.53e+07	2.46536e+07
FALSE	High	Master Protein	Q8NFQ8	Torsin-1A-interacting protein 2 OS=Homo sapiens OX=9606 GN=TOR1AIP2 PE=1 SV=1	0	116.819	41	9	116	9	1	470	51.2	4.96	1344	9	0.995	0.84	0.594			0.960126	0.767205	0.000135665			12.63	38.49	15.57	29.24	25.69	5.41465e+07	5.43429e+07	6.88721e+07	6.4856e+07	5.50446e+07	2.901e+07
FALSE	High	Master Protein	O14929	Histone acetyltransferase type B catalytic subunit OS=Homo sapiens OX=9606 GN=HAT1 PE=1 SV=1	0	61.053	27	8	47	8	1	419	49.5	5.69	1038	8	1.032	0.84	0.958			0.977905	0.773005	0.723573			5.81	13.67	4.42	16.77	4.38	6.34195e+07	6.60354e+07	7.48516e+07	6.76004e+07	5.72109e+07	5.4769e+07					Acetyl [N-Term]
FALSE	High	Master Protein	Q9NZ01	Very-long-chain enoyl-CoA reductase OS=Homo sapiens OX=9606 GN=TECR PE=1 SV=1	0	52.471	27	10	91	10	1	308	36	9.45	674	10	1.077	0.84	0.761			0.721993	0.738369	0.372037			11.84	23.07	9.1	11.23	11.03	9.06058e+07	1.44191e+08	170426655	107607155	1.22828e+08	147553055
FALSE	High	Master Protein	Q8WVT3	Trafficking protein particle complex subunit 12 OS=Homo sapiens OX=9606 GN=TRAPPC12 PE=1 SV=3	0.001	10.973	4	1	15	1	1	735	79.3	4.91	17	1	100	0.84	0.962			2.42169e-16	0.969845	0.911523				0	0	0			518911	1.1095e+06	931910	1172211	1.12762e+06
FALSE	High	Master Protein	Q9H6W3	Ribosomal oxygenase 1 OS=Homo sapiens OX=9606 GN=RIOX1 PE=1 SV=2	0	15.848	9	2	7	2	1	641	71	6.46	38	2	0.809	0.841	0.687			0.733715	0.915936	0.72266			0	0	0	0	0	2.94728e+06	2.38571e+06	3261880	2.74343e+06	3.32979e+06	2.28786e+06
FALSE	High	Master Protein	P67870	Casein kinase II subunit beta OS=Homo sapiens OX=9606 GN=CSNK2B PE=1 SV=1	0	87.487	40	5	67	5	1	215	24.9	5.55	1828	5	0.974	0.841	0.895			0.881074	0.760851	0.932069			16.39	10.92	8.09	9.84	4.63	9.41449e+07	8.74505e+07	1.06022e+08	9.3783e+07	98155406	8.80597e+07
FALSE	High	Master Protein	Q9NTZ6	RNA-binding protein 12 OS=Homo sapiens OX=9606 GN=RBM12 PE=1 SV=1	0	47.856	12	8	58	8	1	932	97.3	8.63	703	8	0.978	0.841	0.881			0.918718	0.721842	0.965617			8.35	15.79	6.16	14.14	8.79	4.35972e+07	4.23352e+07	5.20302e+07	4.53906e+07	4.54321e+07	4.23658e+07
FALSE	High	Master Protein	P14324	Farnesyl pyrophosphate synthase OS=Homo sapiens OX=9606 GN=FDPS PE=1 SV=4	0	145.282	30	12	145	12	1	419	48.2	6.15	2227	12	1.004	0.841	0.941			0.977581	0.675797	0.841511			17.4	16.85	12.88	14.51	18.22	1.95637e+08	2.01494e+08	2.7888e+08	2.5053e+08	2.90951e+08	2.77838e+08
FALSE	High	Master Protein	P12814	Alpha-actinin-1 OS=Homo sapiens OX=9606 GN=ACTN1 PE=1 SV=2	0	462.58	65	52	551	28	1	892	103	5.41	11532	52	0.894	0.842	0.8			0.0437632	0.651302	0.702481			25.87	27.01	13.49	18.16	24.32	276258227	2.56848e+08	2.25198e+08	1.91172e+08	2.17037e+08	1.78944e+08					Acetyl [N-Term]
FALSE	High	Master Protein	P63010	AP-2 complex subunit beta OS=Homo sapiens OX=9606 GN=AP2B1 PE=1 SV=1	0	269.374	47	36	266	19	1	937	104.5	5.38	5304	36	0.96	0.842	0.862			0.688044	0.675728	0.957847			20.1	21.91	9.38	18.93	13.68	1.97788e+08	1.90012e+08	2.46592e+08	2.16583e+08	2.52037e+08	2.14707e+08
FALSE	High	Master Protein	P21926	CD9 antigen OS=Homo sapiens OX=9606 GN=CD9 PE=1 SV=4	0	76.394	15	3	70	3	1	228	25.4	7.15	2675	3	0.997	0.842	0.813			0.946113	0.674567	0.755882			8.8	5.86	5.47	4.66	5.4	2.65073e+08	2.65281e+08	3.50837e+08	362852180	4.00287e+08	354806580
FALSE	High	Master Protein	P55036	26S proteasome non-ATPase regulatory subunit 4 OS=Homo sapiens OX=9606 GN=PSMD4 PE=1 SV=1	0	179.428	47	15	146	15	1	377	40.7	4.79	4618	15	1.011	0.842	0.845			0.996267	0.665283	0.925049			7.19	17.73	7.24	16.13	9.63	1.5848e+08	1.57696e+08	1.81451e+08	1.63729e+08	1.85555e+08	1.61114e+08
FALSE	High	Master Protein	Q9UQ90	Paraplegin OS=Homo sapiens OX=9606 GN=SPG7 PE=1 SV=2	0	12.348	7	3	12	3	1	795	88.2	8.69	112	3	1.561	0.842	0.888			0.120673	0.929858	0.967553			55.96	21.23	16.19	9.42	11.26	2.31683e+06	3.22626e+06	3.31185e+06	2972948	3156607	2.94018e+06
FALSE	High	Master Protein	O75884	Serine hydrolase RBBP9 OS=Homo sapiens OX=9606 GN=RBBP9 PE=1 SV=2	0.007	4.374	7	1	2	1	1	186	21	6.2	15	1	0.01	0.843				2.42169e-16	0.923085					0			0	1606499		3.01918e+06	2.5446e+06
FALSE	High	Master Protein	P09104	Gamma-enolase OS=Homo sapiens OX=9606 GN=ENO2 PE=1 SV=3	0	124.936	44	11	319	7	1	434	47.2	5.03	16757	11	0.514	0.843	0.825			0.000807613	0.924796	0.968878			31.36	0	27.51	0	0	4.23842e+06	2.63681e+06	3.47929e+06	2.62489e+06	7.49423e+06	3.30892e+06
FALSE	High	Master Protein	P55795	Heterogeneous nuclear ribonucleoprotein H2 OS=Homo sapiens OX=9606 GN=HNRNPH2 PE=1 SV=1	0	177.096	55	18	281	10	1	449	49.2	6.3	7708	18	0.97	0.843	0.9			0.862402	0.784139	0.922653			8.62	27.95	14.57	11.93	10.86	8.39422e+07	92139483	1.02646e+08	9.32954e+07	1.15308e+08	1.03239e+08					Acetyl [N-Term]
FALSE	High	Master Protein	Q15075	Early endosome antigen 1 OS=Homo sapiens OX=9606 GN=EEA1 PE=1 SV=2	0	238.801	35	36	264	36	1	1411	162.4	5.68	2841	36	0.99	0.843	0.853			0.944176	0.722078	0.962282			31.3	28.19	10.68	16.87	21.2	1.1176e+08	1.14366e+08	1.36331e+08	1.61921e+08	1.40761e+08	1.32074e+08
FALSE	High	Master Protein	Q9NY33	Dipeptidyl peptidase 3 OS=Homo sapiens OX=9606 GN=DPP3 PE=1 SV=2	0	263.85	54	25	203	25	1	737	82.5	5.1	4757	25	1.024	0.843	0.919			0.984895	0.716818	0.902095			22.41	28.19	16.38	15.82	36.92	124965638	1.25188e+08	1.60857e+08	1.38796e+08	1.8251e+08	1.71831e+08					Acetyl [N-Term]
FALSE	High	Master Protein	Q9Y5B9	FACT complex subunit SPT16 OS=Homo sapiens OX=9606 GN=SUPT16H PE=1 SV=1	0	359.195	47	42	347	42	1	1047	119.8	5.66	7061	42	1.032	0.843	0.908			0.960435	0.677874	0.934421			14.08	29.59	11.54	17.79	26.43	3.7156e+08	3.85286e+08	443765888	4.04146e+08	4.53928e+08	4.00166e+08					Acetyl [N-Term]
FALSE	High	Master Protein	Q92621	Nuclear pore complex protein Nup205 OS=Homo sapiens OX=9606 GN=NUP205 PE=1 SV=3	0	123.738	17	19	68	19	1	2012	227.8	6.19	855	19	1.092	0.843	0.826			0.731375	0.74908	0.911523			35.26	31.3	16.42	27.85	9.52	5.2926e+07	5.51031e+07	6.27613e+07	5.43538e+07	5.46987e+07	4.751e+07					Acetyl [N-Term]
FALSE	High	Master Protein	Q9UH65	Switch-associated protein 70 OS=Homo sapiens OX=9606 GN=SWAP70 PE=1 SV=1	0	23.061	11	5	10	5	1	585	69	5.87	63	5	1.139	0.843	0.928			0.80734	0.886743	0.911523			58.42	16.72	1.51	15.93	29.74	6.36954e+06	6.0387e+06	9108103	8.08048e+06	7.23216e+06	2.21546e+06
FALSE	High	Master Protein	Q5GLZ8	Probable E3 ubiquitin-protein ligase HERC4 OS=Homo sapiens OX=9606 GN=HERC4 PE=1 SV=1	0	46.561	14	7	25	7	1	1057	118.5	6.19	120	7	1.173	0.843	1.058			0.694075	0.826546	0.274501			17.37	27.65	13.68	21.63	21.06	7.84259e+06	1.05772e+07	1.14255e+07	9.05098e+06	18110595	2.06598e+07
FALSE	High	Master Protein	Q9Y5A9	YTH domain-containing family protein 2 OS=Homo sapiens OX=9606 GN=YTHDF2 PE=1 SV=2	0	53.817	20	8	47	6	1	579	62.3	8.79	933	8	0.826	0.844	0.892			0.0976914	0.674567	0.93736			10.41	27.49	11.56	16.95	42.44	2.35044e+07	3.67436e+07	4.76712e+07	2.38706e+07	3.78398e+07	3.40217e+07					Acetyl [N-Term]
FALSE	High	Master Protein	Q13085	Acetyl-CoA carboxylase 1 OS=Homo sapiens OX=9606 GN=ACACA PE=1 SV=2	0	105.769	13	15	54	15	1	2346	265.4	6.37	493	15	0.886	0.844	0.959			0.514561	0.74606	0.73191			12.87	8.93	40.39	28.11	11.43	2.61624e+07	2.50485e+07	2.9061e+07	2.72807e+07	3.2366e+07	3.17118e+07					Acetyl [N-Term]
FALSE	High	Master Protein	Q8N392	Rho GTPase-activating protein 18 OS=Homo sapiens OX=9606 GN=ARHGAP18 PE=1 SV=3	0	106.285	35	18	77	18	1	663	74.9	6.44	1345	18	0.905	0.844	0.91			0.730496	0.703111	0.902095			22.32	13.51	16.94	17.59	10.47	2.63477e+07	2.05498e+07	4.18641e+07	3.72951e+07	1.15235e+08	1.29224e+08
FALSE	High	Master Protein	Q9P2X0	Dolichol-phosphate mannosyltransferase subunit 3 OS=Homo sapiens OX=9606 GN=DPM3 PE=1 SV=2	0.005	4.665	11	1	9	1	1	92	10.1	5.94	266	1	0.954	0.844	0.826			0.92028	0.777713	0.94522			0	0	0	0	0	13906134	13270071	17990720	15185095	18451180	15240180
FALSE	High	Master Protein	Q9BUF5	Tubulin beta-6 chain OS=Homo sapiens OX=9606 GN=TUBB6 PE=1 SV=1	0	418.72	80	27	1661	14	1	446	49.8	4.88	31747	27	0.975	0.844	0.904			0.869136	0.758001	0.911523			23.76	33.05	16.76	20.42	28.12	1.06081e+08	1.06517e+08	1.06746e+08	1.06919e+08	1.20493e+08	1.06827e+08
FALSE	High	Master Protein	P08621	U1 small nuclear ribonucleoprotein 70 kDa OS=Homo sapiens OX=9606 GN=SNRNP70 PE=1 SV=2	0	64.345	33	12	70	12	1	437	51.5	9.94	1041	12	0.984	0.844	0.764			0.918253	0.814576	0.519171			13.86	25.88	5.23	16.2	33.62	6.63956e+07	6.63261e+07	8.09074e+07	7.47114e+07	8.38951e+07	6.54915e+07
FALSE	High	Master Protein	P05556	Integrin beta-1 OS=Homo sapiens OX=9606 GN=ITGB1 PE=1 SV=2	0	184.874	40	23	170	23	1	798	88.4	5.39	2972	23	1.036	0.844	0.803			0.942601	0.683134	0.670258			9.13	19.6	5.77	22.42	9.39	2.63789e+08	2.73694e+08	2.98351e+08	2.93494e+08	3.08491e+08	2.51766e+08
FALSE	High	Master Protein	Q86X76	Deaminated glutathione amidase OS=Homo sapiens OX=9606 GN=NIT1 PE=1 SV=2	0	52.379	35	7	44	7	1	327	35.9	7.74	680	7	1.041	0.844	0.905			0.95937	0.747133	0.911523			15.52	14.82	18.14	8.89	17.03	2.06967e+07	2.3141e+07	2.87258e+07	2.51268e+07	3.52538e+07	3.45164e+07
FALSE	High	Master Protein	Q8IYB7	DIS3-like exonuclease 2 OS=Homo sapiens OX=9606 GN=DIS3L2 PE=1 SV=4	0	15.968	7	3	5	3	1	885	99.2	6.1	82	3	1.779	0.844	0.683			0.00555366	0.940494	0.557921			122.44	6.66	31.79	17.65	14.28	2.12527e+06	4.83087e+06	2.69416e+06	2.2554e+06	5.29604e+06	3300792
FALSE	High	Master Protein	Q5T8P6	RNA-binding protein 26 OS=Homo sapiens OX=9606 GN=RBM26 PE=1 SV=3	0	23.016	7	5	18	4	1	1007	113.5	9.16	238	5	0.812	0.845	0.816			0.83169	0.95772	0.965672			21.58	36.59	13.86	8.11	2.66	1.8073e+06	1.61844e+06	2.04918e+06	2.07029e+06	2.01171e+06	1.73265e+06
FALSE	High	Master Protein	Q05086	Ubiquitin-protein ligase E3A OS=Homo sapiens OX=9606 GN=UBE3A PE=1 SV=4	0	44.847	10	4	48	4	1	875	100.6	5.22	841	4	0.816	0.845	1.099			0.512841	0.907037	0.343169			23.74	0.39	48.05	28.64	17.01	5.8413e+06	8123743	6.10025e+06	7.83715e+06	9.27849e+06	1.02706e+07
FALSE	High	Master Protein	Q9BTE3	Mini-chromosome maintenance complex-binding protein OS=Homo sapiens OX=9606 GN=MCMBP PE=1 SV=2	0	107.264	39	14	85	14	1	642	72.9	5.87	1661	14	0.92	0.845	0.894			0.5	0.741662	0.937137			10.42	15.18	12.66	15.03	17.73	5.96328e+07	4.32143e+07	4.34831e+07	5.54665e+07	4.00845e+07	3.10962e+07
FALSE	High	Master Protein	Q9H4A6	Golgi phosphoprotein 3 OS=Homo sapiens OX=9606 GN=GOLPH3 PE=1 SV=1	0	25.891	28	5	17	5	1	298	33.8	6.44	349	5	0.977	0.845	0.871			0.983508	0.907037	0.985582			19.29	5.14	2.85	0.06	17.09	6.57754e+06	6.32779e+06	7.74176e+06	6.78439e+06	9.294e+06	7.90586e+06
FALSE	High	Master Protein	P07237	Protein disulfide-isomerase OS=Homo sapiens OX=9606 GN=P4HB PE=1 SV=3	0	612.06	74	48	929	48	1	508	57.1	4.87	20050	48	0.987	0.845	0.789			0.890604	0.687131	0.537712			14.16	34.19	7.18	11.42	16.18	2.60603e+09	2.59139e+09	2.86076e+09	2.78223e+09	2.75599e+09	2.19239e+09
FALSE	High	Master Protein	Q9H223	EH domain-containing protein 4 OS=Homo sapiens OX=9606 GN=EHD4 PE=1 SV=1	0	76.904	35	11	46	11	1	541	61.1	6.76	1126	11	1.036	0.845	0.913			0.962686	0.722078	0.902095			24.33	13.08	25.82	20.53	15.54	3.24387e+07	3.29219e+07	4.38087e+07	4.63358e+07	3.07074e+07	2.60218e+07
FALSE	High	Master Protein	P57088	Transmembrane protein 33 OS=Homo sapiens OX=9606 GN=TMEM33 PE=1 SV=2	0	43.254	26	6	51	6	1	247	28	9.7	1329	6	1.05	0.845	0.809			0.897983	0.82039	0.870328			4.2	10.32	14.8	3.82	13.59	8.12483e+07	8.55833e+07	8.78005e+07	78071021	9.40624e+07	6.95036e+07
FALSE	High	Master Protein	Q9BWU0	Kanadaptin OS=Homo sapiens OX=9606 GN=SLC4A1AP PE=1 SV=1	0	40.592	16	5	28	5	1	796	88.8	5.19	81	5	1.204	0.845	0.83			0.760102	0.922537	0.969385			51.92	43.59	8.96	21.74	12.65	3.14066e+06	3.0561e+06	3.71597e+06	3.34924e+06	2.91767e+06	2.49845e+06
FALSE	High	Master Protein	P61916	NPC intracellular cholesterol transporter 2 OS=Homo sapiens OX=9606 GN=NPC2 PE=1 SV=1	0	153.013	52	11	120	11	1	151	16.6	7.65	1316	11	0.888	0.846	0.726			0.0279378	0.694471	0.158157			11.67	20.37	4.02	15	4	3.34299e+08	3.1739e+08	2.56702e+08	2.44299e+08	1.26586e+08	9.79833e+07
FALSE	High	Master Protein	Q14738	Serine/threonine-protein phosphatase 2A 56 kDa regulatory subunit delta isoform OS=Homo sapiens OX=9606 GN=PPP2R5D PE=1 SV=1	0	38.58	11	4	18	2	1	602	69.9	8.13	516	4	0.945	0.846	0.78			0.95937	0.919249	0.902095			0	0	0	0	0	4.28502e+06	4.04964e+06	4.92397e+06	4.16737e+06	5375758	4193351
FALSE	High	Master Protein	O75533	Splicing factor 3B subunit 1 OS=Homo sapiens OX=9606 GN=SF3B1 PE=1 SV=3	0	362.03	49	48	411	48	1	1304	145.7	7.09	8845	48	0.962	0.846	0.782			0.673835	0.689423	0.442358			16.18	12.17	8.97	15.48	14.07	4.53227e+08	4.41872e+08	4.90321e+08	4.66831e+08	5.54485e+08	4.47398e+08
FALSE	High	Master Protein	Q02790	Peptidyl-prolyl cis-trans isomerase FKBP4 OS=Homo sapiens OX=9606 GN=FKBP4 PE=1 SV=3	0	349.15	90	34	352	34	1	459	51.8	5.43	5658	34	0.974	0.846	0.922			0.811463	0.692017	0.902095			13.68	21.77	13.08	21.3	18.53	2.63865e+08	2.58231e+08	4.33448e+08	3.73285e+08	4.65857e+08	4.22664e+08					Acetyl [N-Term]
FALSE	High	Master Protein	Q9NX55	Huntingtin-interacting protein K OS=Homo sapiens OX=9606 GN=HYPK PE=1 SV=2	0	26.288	49	3	26	3	1	129	14.7	4.93	524	3	1.003	0.846	0.878			0.996267	0.709359	0.967553			42.58	17.87	5.14	7.96	2.84	30395940	31870914	33936445	30780405	34876101	3.11176e+07
FALSE	High	Master Protein	Q9UHB7	AF4/FMR2 family member 4 OS=Homo sapiens OX=9606 GN=AFF4 PE=1 SV=1	0.001	8.07	2	2	7	2	1	1163	127.4	9.31	52	2	1.439	0.846	0.731			0.503479	0.965313	0.906276			0	0	0	0	0	1.60244e+06	1.58509e+06	2.25544e+06	1.63232e+06	1.55972e+06	1.14076e+06
FALSE	High	Master Protein	Q9H3Q1	Cdc42 effector protein 4 OS=Homo sapiens OX=9606 GN=CDC42EP4 PE=1 SV=1	0.001	7.836	14	2	5	2	1	356	38	5.19	0	2		0.846	0.213				0.969845	1.18562e-08				0	0	0	0	363035	167873	2.746e+06	332437	614080	2.66691e+06
FALSE	High	Master Protein	Q9UHY7	Enolase-phosphatase E1 OS=Homo sapiens OX=9606 GN=ENOPH1 PE=1 SV=1	0	72.394	40	8	49	8	1	261	28.9	4.78	712	8	0.704	0.847	0.961			3.18022e-05	0.709359	0.729945			6.48	21.36	20.64	24.3	18.86	3.86266e+07	28772229	4.72357e+07	33246865	4.20164e+07	4.0284e+07
FALSE	High	Master Protein	Q6UN15	Pre-mRNA 3'-end-processing factor FIP1 OS=Homo sapiens OX=9606 GN=FIP1L1 PE=1 SV=1	0	50.899	27	8	33	8	1	594	66.5	5.59	849	8	0.828	0.847	0.72			0.336718	0.793502	0.540777			10.43	4.48	1.61	12.21	11.61	1.52193e+07	1.37842e+07	17419804	1.58137e+07	1.79068e+07	1.0069e+07
FALSE	High	Master Protein	P02768	Serum albumin OS=Homo sapiens OX=9606 GN=ALB PE=1 SV=2	0	28.967	12	6	55	6	1	609	69.3	6.28	826	6	0.966	0.847	0.688			0.83169	0.755802	0.0369842			11.58	10.01	6.46	3.05	10.47	1.01218e+08	9.82387e+07	1.49683e+08	1.30933e+08	8.4871e+07	5.5681e+07
FALSE	High	Master Protein	Q8N8S7	Protein enabled homolog OS=Homo sapiens OX=9606 GN=ENAH PE=1 SV=2	0	48.213	23	7	45	7	1	591	66.5	6.93	524	7	0.999	0.847	0.715			0.996348	0.826546	0.659442			11.46	12.21	9.5	7.36	4.35	5.95561e+06	8.36636e+06	1.08548e+07	1.4888e+07	9911259	7.71118e+06					Acetyl [N-Term]
FALSE	High	Master Protein	Q96C90	Protein phosphatase 1 regulatory subunit 14B OS=Homo sapiens OX=9606 GN=PPP1R14B PE=1 SV=3	0	81.613	82	8	89	8	1	147	15.9	4.86	1088	8	1.009	0.847	0.937			0.996267	0.768817	0.822521			6.49	18.32	19.7	40.66	28.03	4.43444e+07	4.86568e+07	6.3822e+07	4.44714e+07	6.74465e+07	5.34685e+07					Acetyl [N-Term]
FALSE	High	Master Protein	P27708	CAD protein OS=Homo sapiens OX=9606 GN=CAD PE=1 SV=3	0	657.684	53	70	552	70	1	2225	242.8	6.46	10420	70	1.013	0.847	0.918			0.996267	0.692883	0.911523			14.11	23.24	11.36	21.34	14.21	4.45727e+08	4.34923e+08	5.66323e+08	5.40271e+08	4.49354e+08	4.27413e+08					Acetyl [N-Term]
FALSE	High	Master Protein	P11413	Glucose-6-phosphate 1-dehydrogenase OS=Homo sapiens OX=9606 GN=G6PD PE=1 SV=4	0	340.893	72	36	435	36	1	515	59.2	6.84	8921	36	1.03	0.847	0.916			0.967343	0.693311	0.911523			16.52	18.4	11.13	14.25	15.45	6.19852e+08	6.38634e+08	7.19858e+08	6.8055e+08	8.80836e+08	8.25594e+08					Acetyl [N-Term]
FALSE	High	Master Protein	Q9BRT2	Ubiquinol-cytochrome-c reductase complex assembly factor 2 OS=Homo sapiens OX=9606 GN=UQCC2 PE=1 SV=1	0	27.77	44	3	27	3	1	126	14.9	7.37	132	3	0.95	0.848	0.727			0.936361	0.880714	0.726579			35.67	22.39	3.56	25.17	23.76	8.34162e+06	7.19101e+06	9.9478e+06	9.1366e+06	10050494	7.86783e+06
FALSE	High	Master Protein	Q9BT78	COP9 signalosome complex subunit 4 OS=Homo sapiens OX=9606 GN=COPS4 PE=1 SV=1	0	119.271	59	17	104	17	1	406	46.2	5.83	3352	17	0.97	0.848	0.871			0.862402	0.811826	0.991262			14.39	16.97	8	27.28	10.16	84731639	8.5139e+07	105238738	8.90436e+07	9.71418e+07	9.03798e+07
FALSE	High	Master Protein	O95299	NADH dehydrogenase [ubiquinone] 1 alpha subcomplex subunit 10, mitochondrial OS=Homo sapiens OX=9606 GN=NDUFA10 PE=1 SV=1	0	76.269	40	10	62	10	1	355	40.7	8.48	1290	10	0.981	0.848	0.809			0.927506	0.771953	0.89396			9.53	18.54	12.19	15.71	12.39	4.38864e+07	4.23592e+07	5.00965e+07	5.16002e+07	46322102	4.11585e+07
FALSE	High	Master Protein	Q9UNZ2	NSFL1 cofactor p47 OS=Homo sapiens OX=9606 GN=NSFL1C PE=1 SV=2	0	130.306	56	16	139	16	1	370	40.5	5.1	2922	16	1.007	0.848	0.909			0.996267	0.74038	0.911523			21.89	9.39	5.16	15.62	12.75	1.27663e+08	1.26907e+08	1.55056e+08	1.37195e+08	1.57917e+08	1.32653e+08
FALSE	High	Master Protein	Q9H9T3	Elongator complex protein 3 OS=Homo sapiens OX=9606 GN=ELP3 PE=1 SV=2	0	15.652	5	3	19	3	1	547	62.2	8.88	431	3	1.031	0.848	1.025			0.980974	0.933728	0.675939			1.22	12.26	8.96	10.14	40.45	4.23989e+06	4.38645e+06	4.54998e+06	5.65342e+06	5.55528e+06	8.86973e+06
FALSE	High	Master Protein	P41252	Isoleucine--tRNA ligase, cytoplasmic OS=Homo sapiens OX=9606 GN=IARS PE=1 SV=2	0	536.723	56	56	540	56	1	1262	144.4	6.15	11297	56	1.04	0.848	0.874			0.924607	0.697769	0.985582			11.83	23.14	12.78	21.54	14.65	5.65532e+08	5.75286e+08	7.65734e+08	7.0854e+08	9.67433e+08	8.81577e+08
FALSE	High	Master Protein	Q8WTS6	Histone-lysine N-methyltransferase SETD7 OS=Homo sapiens OX=9606 GN=SETD7 PE=1 SV=1	0	33.789	22	5	19	5	1	366	40.7	4.63	315	5	0.94	0.849	0.976			0.882496	0.814576	0.822521			22.03	2.17	12.13	1.38	12.79	1.25389e+07	10617258	14155087	1.28211e+07	9923534	1.1924e+07
FALSE	High	Master Protein	P43487	Ran-specific GTPase-activating protein OS=Homo sapiens OX=9606 GN=RANBP1 PE=1 SV=1	0	160.859	59	9	184	9	1	201	23.3	5.29	2093	9	0.947	0.849	0.875			0.493877	0.699868	0.986687			23.66	25.98	9.49	8.99	11.73	3.3368e+08	3.09109e+08	3.80456e+08	3.45184e+08	3.51581e+08	3.17048e+08					Acetyl [N-Term]
FALSE	High	Master Protein	Q14566	DNA replication licensing factor MCM6 OS=Homo sapiens OX=9606 GN=MCM6 PE=1 SV=1	0	321.963	52	37	358	37	1	821	92.8	5.41	6791	37	0.983	0.849	0.879			0.865355	0.700688	0.998146			16.66	24.86	13.55	18.11	11.14	4.53758e+08	4.60482e+08	4.8024e+08	4.62378e+08	4.96428e+08	4.24159e+08					Acetyl [N-Term]
FALSE	High	Master Protein	P14406	Cytochrome c oxidase subunit 7A2, mitochondrial OS=Homo sapiens OX=9606 GN=COX7A2 PE=1 SV=1	0	12.813	28	2	22	2	1	83	9.4	9.76	965	2	0.99	0.849	0.831			0.959753	0.72016	0.932069			7.14	5.12	2.55	2.26	0.07	42256484	42148614	46874172	40219171	43752146	36551158
FALSE	High	Master Protein	P82930	28S ribosomal protein S34, mitochondrial OS=Homo sapiens OX=9606 GN=MRPS34 PE=1 SV=2	0	16.012	11	4	19	4	1	218	25.6	9.98	263	4	1.007	0.849	0.675			0.996267	0.880714	0.458258			32.37	12.03	12.8	2.9	11.74	8693752	8.96385e+06	9.10039e+06	9.62453e+06	9.65189e+06	6.75236e+06
FALSE	High	Master Protein	O95140	Mitofusin-2 OS=Homo sapiens OX=9606 GN=MFN2 PE=1 SV=3	0	12.47	8	3	8	3	1	757	86.3	6.98	106	3	1.026	0.849	0.417			0.996267	0.979123	0.0346849			0	0	0	0	0	942292	967145	824793	699840	1.11301e+06	464049
FALSE	High	Master Protein	P62699	Protein yippee-like 5 OS=Homo sapiens OX=9606 GN=YPEL5 PE=1 SV=1	0.001	8.629	10	1	7	1	1	121	13.8	7.31	170	1	1.066	0.849	1.015			0.95941	0.925634	0.82076			5.31	0.58	25.84	9.14	8.19	3.16193e+06	3.29733e+06	3.77821e+06	3.19936e+06	3.63381e+06	3.49172e+06
FALSE	High	Master Protein	Q13356	RING-type E3 ubiquitin-protein ligase PPIL2 OS=Homo sapiens OX=9606 GN=PPIL2 PE=1 SV=1	0	30.341	15	5	24	5	1	520	58.8	8.78	266	5	0.899	0.85	0.883			0.864024	0.907037	0.965672			29.06	6.72	12.15	17.11	8.44	3.21631e+06	7.32043e+06	9.00221e+06	7.7718e+06	8.17663e+06	9.54847e+06
FALSE	High	Master Protein	Q9H0U4	Ras-related protein Rab-1B OS=Homo sapiens OX=9606 GN=RAB1B PE=1 SV=1	0	160.094	86	18	215	10	1	201	22.2	5.73	6542	18	0.955	0.85	0.924			0.788764	0.782667	0.879091			8.84	1.41	8.16	24.46	36.97	53992540	5.38372e+07	5.96936e+07	57132395	6.45101e+07	5.87274e+07					Acetyl [N-Term]
FALSE	High	Master Protein	Q15629	Translocating chain-associated membrane protein 1 OS=Homo sapiens OX=9606 GN=TRAM1 PE=1 SV=3	0	27.658	6	3	37	3	1	374	43	9.63	778	3	0.971	0.85	0.814			0.955447	0.826546	0.956812			8.99	0.03	4.63	16.77	6.16	9.14048e+06	8.85008e+06	11835202	1.22048e+07	7.33189e+06	6.67737e+06
FALSE	High	Master Protein	Q9H3K2	Growth hormone-inducible transmembrane protein OS=Homo sapiens OX=9606 GN=GHITM PE=1 SV=2	0.001	11.206	9	3	11	3	1	345	37.2	9.94	89	3	1.003	0.85	0.949			0.986354	0.732906	0.764511			22.32	5.31	0.48	3.94	20.82	3.81526e+07	4.29963e+07	45463316	4.01967e+07	48641833	4.60568e+07
FALSE	High	Master Protein	Q9Y3D7	Mitochondrial import inner membrane translocase subunit TIM16 OS=Homo sapiens OX=9606 GN=PAM16 PE=1 SV=2	0.006	4.466	9	1	4	1	1	125	13.8	9.7	31	1	0.86	0.851	0.666			0.82153	0.930849	0.568678			0	0	0	0	0	3.69175e+06	3.17463e+06	3.70325e+06	3150753	4.41865e+06	2941827
FALSE	High	Master Protein	P49770	Translation initiation factor eIF-2B subunit beta OS=Homo sapiens OX=9606 GN=EIF2B2 PE=1 SV=3	0	33.151	24	5	36	5	1	351	39	6.16	209	5	0.921	0.851	0.879			0.822144	0.809128	0.965617			8.5	6.38	10.29	11.35	7.79	2.09287e+07	2.02663e+07	2.2714e+07	1.93217e+07	1.90869e+07	1.69674e+07
FALSE	High	Master Protein	P60981	Destrin OS=Homo sapiens OX=9606 GN=DSTN PE=1 SV=3	0	82.903	59	10	206	8	1	165	18.5	7.85	2847	10	0.936	0.851	0.936			0.561686	0.80156	0.821049			2.56	10.58	11.25	10.24	4.28	9.89771e+07	1.00712e+08	1.06448e+08	1.00173e+08	9.96946e+07	9.59699e+07					Acetyl [N-Term]
FALSE	High	Master Protein	Q96TC7	Regulator of microtubule dynamics protein 3 OS=Homo sapiens OX=9606 GN=RMDN3 PE=1 SV=2	0	37.62	19	6	32	6	1	470	52.1	5.1	555	6	1.003	0.851	0.807			0.997246	0.747133	0.902095			7.04	2.71	1.71	27.33	8.58	2.57009e+07	2.56171e+07	3.19513e+07	28770226	3.48268e+07	2.50647e+07
FALSE	High	Master Protein	P55735	Protein SEC13 homolog OS=Homo sapiens OX=9606 GN=SEC13 PE=1 SV=3	0	73.615	40	6	73	6	1	322	35.5	5.48	2465	6	1.049	0.851	0.892			0.939392	0.740751	0.939442			12.61	9.59	1.89	13.44	11.78	37929039	3.92832e+07	4.60657e+07	3.94194e+07	4.26456e+07	3.59899e+07					Acetyl [N-Term]
FALSE	High	Master Protein	O00750	Phosphatidylinositol 4-phosphate 3-kinase C2 domain-containing subunit beta OS=Homo sapiens OX=9606 GN=PIK3C2B PE=1 SV=2	0.005	4.654	1	1	1	1	1	1634	184.7	7.3	48	1	100	0.851	0.953			2.42169e-16	0.986116	0.925049				0	0		0		365564	592314	504232	957931	912441
FALSE	High	Master Protein	P29966	Myristoylated alanine-rich C-kinase substrate OS=Homo sapiens OX=9606 GN=MARCKS PE=1 SV=4	0	73.584	27	9	101	9	1	332	31.5	4.45	434	9	0.886	0.852	0.829			0.12959	0.822176	0.92566			6.43	12.51	9.35	12.32	19.29	8.01105e+07	7.16119e+07	7.06207e+07	5.98649e+07	6.83566e+07	5.64723e+07
FALSE	High	Master Protein	Q12972	Nuclear inhibitor of protein phosphatase 1 OS=Homo sapiens OX=9606 GN=PPP1R8 PE=1 SV=2	0	32.582	21	4	43	4	1	351	38.5	7.37	820	4	0.957	0.852	0.764			0.926754	0.811146	0.78367			30.29	4.65	4.45	9.34	10.64	1.28394e+07	1.43595e+07	1.79333e+07	15932594	1.83905e+07	14809474
FALSE	High	Master Protein	Q8NFF5	FAD synthase OS=Homo sapiens OX=9606 GN=FLAD1 PE=1 SV=1	0	16.043	9	3	11	3	1	587	65.2	6.93	183	3	1.008	0.852	0.884			0.996348	0.928848	0.963506			3.91	2.08	12.91	13.06	74.79	5334374	5.17157e+06	6.28593e+06	4.87783e+06	4.41442e+06	5.42133e+06
FALSE	High	Master Protein	Q8TD30	Alanine aminotransferase 2 OS=Homo sapiens OX=9606 GN=GPT2 PE=1 SV=1	0	54.055	20	6	29	6	1	523	57.9	7.71	620	6	1.013	0.852	0.605			0.997246	0.89399	0.282261			14	14.26	2.91	67.15	15.03	7.17295e+06	7.0289e+06	9.83103e+06	8.07619e+06	3768033	2.27998e+06
FALSE	High	Master Protein	P23786	Carnitine O-palmitoyltransferase 2, mitochondrial OS=Homo sapiens OX=9606 GN=CPT2 PE=1 SV=2	0	87.997	29	12	109	12	1	658	73.7	8.18	1195	12	1.082	0.852	0.776			0.8243	0.706012	0.752267			23.07	18.68	8.3	23.91	18.17	2.80852e+07	2.88902e+07	3.8263e+07	3.26419e+07	4.27844e+07	2.76639e+07
FALSE	High	Master Protein	P49642	DNA primase small subunit OS=Homo sapiens OX=9606 GN=PRIM1 PE=1 SV=1	0.002	5.865	6	1	2	1	1	420	49.9	8.21	47	1	1.233	0.852				0.823077	0.925925				0	0		0	0	1421662	1753359	5.10518e+06	4347573
FALSE	High	Master Protein	Q9Y605	MORF4 family-associated protein 1 OS=Homo sapiens OX=9606 GN=MRFAP1 PE=1 SV=1	0	15.551	19	1	13	1	1	127	14.6	4.7	251	1	0.405	0.853	0.814			1.72972e-10	0.930849	0.953306			0	0	0	0	0	5683758	6.39975e+06	6.12652e+06	5224430	3910607	3.18273e+06
FALSE	High	Master Protein	Q8WY22	BRI3-binding protein OS=Homo sapiens OX=9606 GN=BRI3BP PE=1 SV=1	0	21.421	9	2	19	2	1	251	27.8	9.44	54	2	0.762	0.853	0.709			0.0718874	0.807911	0.43458			23.34	0	14.74	8.52	0	1.6023e+07	1.72302e+07	1.97826e+07	16552001	1.75906e+07	1.50734e+07
FALSE	High	Master Protein	O96011	Peroxisomal membrane protein 11B OS=Homo sapiens OX=9606 GN=PEX11B PE=1 SV=1	0	13.849	15	3	7	3	1	259	28.4	9.85	60	3	0.763	0.853	0.898			0.462648	0.932204	0.937446			8.14	27.89	17.41	17.06	62.55	3.88954e+06	3.24721e+06	6233150	5.38016e+06	6.24825e+06	5.82711e+06
FALSE	High	Master Protein	O14893	Gem-associated protein 2 OS=Homo sapiens OX=9606 GN=GEMIN2 PE=1 SV=1	0.001	9.638	15	2	7	2	1	280	31.6	5.58	19	2	0.928	0.853	0.761			0.946693	0.93535	0.89102			9.44	1.48	8.58	19.75	2.97	3.10779e+06	2.79401e+06	3.56146e+06	3.05369e+06	4.52293e+06	3.58202e+06
FALSE	High	Master Protein	O43852	Calumenin OS=Homo sapiens OX=9606 GN=CALU PE=1 SV=2	0	84.21	47	10	91	10	1	315	37.1	4.64	1131	10	0.934	0.853	0.794			0.340498	0.721065	0.577986			18.97	11.32	7.86	16.81	9.12	358291326	3.14661e+08	4.25617e+08	3.19132e+08	3.74698e+08	264267588
FALSE	High	Master Protein	P02545	Prelamin-A/C OS=Homo sapiens OX=9606 GN=LMNA PE=1 SV=1	0	777.482	83	72	1072	70	1	664	74.1	7.02	23918	72	0.945	0.853	0.822			0.466075	0.719975	0.822521			15.26	29.32	9.93	16.76	20.68	3.0926e+09	3.08291e+09	3.68334e+09	3.3342e+09	3.14523e+09	2.61691e+09					Acetyl [N-Term]
FALSE	High	Master Protein	Q08499	cAMP-specific 3',5'-cyclic phosphodiesterase 4D OS=Homo sapiens OX=9606 GN=PDE4D PE=1 SV=2	0	23.696	8	4	15	4	1	809	91.1	5.54	284	4	0.964	0.853	0.968			0.966071	0.925153	0.849223			35.23	8.86	12.91	13.36	28.54	6.68285e+06	6.42714e+06	6.86229e+06	5.62452e+06	9.7224e+06	1.01647e+07
FALSE	High	Master Protein	P00491	Purine nucleoside phosphorylase OS=Homo sapiens OX=9606 GN=PNP PE=1 SV=2	0	169.971	77	13	171	13	1	289	32.1	6.95	4040	13	0.986	0.853	0.977			0.913636	0.734973	0.568124			16.75	13.22	12.6	33.12	21.96	1.77226e+08	1.7167e+08	2.13725e+08	1.71589e+08	2.36476e+08	2.32298e+08					Acetyl [N-Term]
FALSE	High	Master Protein	P17858	ATP-dependent 6-phosphofructokinase, liver type OS=Homo sapiens OX=9606 GN=PFKL PE=1 SV=6	0	123.572	34	16	93	13	1	780	85	7.5	2091	16	1.002	0.853	0.88			0.976807	0.819721	0.964946			28.01	24.04	11.01	16.71	26.2	6.50558e+07	6.46725e+07	6.61216e+07	5.8263e+07	9.81126e+07	7.54854e+07
FALSE	High	Master Protein	O94776	Metastasis-associated protein MTA2 OS=Homo sapiens OX=9606 GN=MTA2 PE=1 SV=1	0	53.056	24	8	27	8	1	668	75	9.66	644	8	1.018	0.853	0.736			0.999464	0.84486	0.764511			11.51	18.35	38.48	28.15	14.67	8.23257e+06	1.12177e+07	9.87411e+06	1.21595e+07	1.06728e+07	7.20199e+06
FALSE	High	Master Protein	Q9BSV6	tRNA-splicing endonuclease subunit Sen34 OS=Homo sapiens OX=9606 GN=TSEN34 PE=1 SV=1	0.008	4.305	4	1	8	1	1	310	33.6	8.43	42	1	1.018	0.853	0.748			0.996504	0.979123	0.922653			0	0	0	0	0	964685	982115	1.15048e+06	981486	1.30341e+06	974964
FALSE	High	Master Protein	P35613	Basigin OS=Homo sapiens OX=9606 GN=BSG PE=1 SV=2	0	158.344	31	11	154	11	1	385	42.2	5.66	4193	11	1.023	0.853	0.835			0.987751	0.72016	0.887669			11.27	20.66	9.76	3.99	9.02	3.87287e+08	3.97685e+08	472754322	4.22816e+08	4.54225e+08	3.90035e+08
FALSE	High	Master Protein	Q14257	Reticulocalbin-2 OS=Homo sapiens OX=9606 GN=RCN2 PE=1 SV=1	0	93.527	45	8	102	8	1	317	36.9	4.4	3422	8	1.026	0.853	0.808			0.990479	0.842648	0.860557			10.24	12.41	11.51	11.97	12.17	7.44506e+07	7.73685e+07	8.36675e+07	79373839	9.52652e+07	7.72657e+07
FALSE	High	Master Protein	Q9H9B1	Histone-lysine N-methyltransferase EHMT1 OS=Homo sapiens OX=9606 GN=EHMT1 PE=1 SV=4	0.001	10.782	3	3	10	3	1	1298	141.4	5.76	49	3	0.855	0.854	0.798			0.83169	0.935889	0.9359			17.82	41.86	7.61	3.03	5.21	3.31712e+06	2.98308e+06	3.31597e+06	3.2755e+06	3.57631e+06	2.85761e+06
FALSE	High	Master Protein	Q14376	UDP-glucose 4-epimerase OS=Homo sapiens OX=9606 GN=GALE PE=1 SV=2	0	138.304	57	11	101	11	1	348	38.3	6.73	1374	11	0.947	0.854	0.852			0.8584	0.755861	0.965617			15.32	36.95	11.2	18.36	20.99	2.22214e+07	2.93316e+07	2.98867e+07	2.87774e+07	7.90882e+07	6.73518e+07
FALSE	High	Master Protein	Q9NRV9	Heme-binding protein 1 OS=Homo sapiens OX=9606 GN=HEBP1 PE=1 SV=1	0	69.846	71	10	53	10	1	189	21.1	5.8	470	10	0.957	0.854	0.865			0.868863	0.74908	0.993815			14.8	60.25	10.52	31.9	27.59	4.19485e+07	2.20671e+07	4.43067e+07	2.30524e+07	3.10301e+07	2.64485e+07
FALSE	High	Master Protein	Q9Y2L1	Exosome complex exonuclease RRP44 OS=Homo sapiens OX=9606 GN=DIS3 PE=1 SV=2	0	110.264	36	20	97	20	1	958	108.9	7.14	2136	20	1.011	0.854	0.92			0.996267	0.811146	0.89396			13.82	32.96	10.09	19.41	21.49	5.66709e+07	5.53252e+07	6.36657e+07	5.43199e+07	5.70487e+07	5.28963e+07
FALSE	High	Master Protein	P15170	Eukaryotic peptide chain release factor GTP-binding subunit ERF3A OS=Homo sapiens OX=9606 GN=GSPT1 PE=1 SV=1	0	197.672	54	22	232	10	1	499	55.7	5.62	5401	22	1.013	0.854	0.884			0.997246	0.747133	0.985274			8.05	5.01	13.21	17.08	8.44	1.55145e+08	1.55387e+08	2.04122e+08	1.9285e+08	1.94218e+08	1.85839e+08
FALSE	High	Master Protein	P61970	Nuclear transport factor 2 OS=Homo sapiens OX=9606 GN=NUTF2 PE=1 SV=1	0	66.883	57	6	41	6	1	127	14.5	5.38	800	6	1.045	0.854	0.918			0.918718	0.721065	0.902095			16.09	16.54	9.75	6.74	18.61	150012160	1.61408e+08	187553588	1.66403e+08	202773520	1.81086e+08
FALSE	High	Master Protein	Q13564	NEDD8-activating enzyme E1 regulatory subunit OS=Homo sapiens OX=9606 GN=NAE1 PE=1 SV=1	0	49.02	26	6	36	6	1	534	60.2	5.4	750	6	1.112	0.854	0.844			0.787947	0.758001	0.98549			5.84	4.45	27.2	10.27	3.91	16884243	18774793	2.45134e+07	22245273	24952010	2.05946e+07
FALSE	High	Master Protein	Q9BZL6	Serine/threonine-protein kinase D2 OS=Homo sapiens OX=9606 GN=PRKD2 PE=1 SV=3	0.001	7.114	3	2	9	2	1	878	96.7	6.84	85	2	1.297	0.854	0.629			0.766907	0.979123	0.72266			0	0	0	0	0	737280	956460	1.15335e+06	985083	1.33507e+06	839132
FALSE	High	Master Protein	Q10469	Alpha-1,6-mannosyl-glycoprotein 2-beta-N-acetylglucosaminyltransferase OS=Homo sapiens OX=9606 GN=MGAT2 PE=1 SV=1	0.01	4.131	5	1	1	1	1	447	51.5	8.76	0	1	0.667	0.855	0.574			0.423993	0.976551	0.474821			0	0	0	0	0	934838	623249	1102351	942980	1.12501e+06	645624
FALSE	High	Master Protein	Q6NYC8	Phostensin OS=Homo sapiens OX=9606 GN=PPP1R18 PE=1 SV=1	0	11.429	4	1	15	1	1	613	67.9	5.4	76	1	0.894	0.855	0.01			0.926754	0.98462	2.73413e-16			0	0			0	899946	804174	820197	700944	401925
FALSE	High	Master Protein	Q13541	Eukaryotic translation initiation factor 4E-binding protein 1 OS=Homo sapiens OX=9606 GN=EIF4EBP1 PE=1 SV=3	0	47.692	63	5	57	5	1	118	12.6	5.48	697	5	1.082	0.855	0.913			0.865386	0.743558	0.902095			16.85	13.28	29.92	34.57	25.68	1.92281e+07	1.55121e+07	3.59068e+07	2.81501e+07	3.22586e+07	3.22543e+07					Acetyl [N-Term]
FALSE	High	Master Protein	Q03154	Aminoacylase-1 OS=Homo sapiens OX=9606 GN=ACY1 PE=1 SV=1	0.001	8.188	6	2	4	2	1	408	45.9	6.18	56	2	1.128	0.855	0.986			0.907473	0.888765	0.799451			0	13.77	6.62	0		2.0202e+06	2.27895e+06	9872384	8.6279e+06	8.41812e+06	8253445					Acetyl [N-Term]
FALSE	High	Master Protein	Q15853	Upstream stimulatory factor 2 OS=Homo sapiens OX=9606 GN=USF2 PE=1 SV=1	0	14.541	15	4	12	3	1	346	36.9	5.1	63	4	1.611	0.855	0.816			0.0128141	0.930849	0.956002			5.34	38.08	10.43	3.04	3.61	3.59187e+06	4.85151e+06	4.19073e+06	5.25572e+06	6.45354e+06	5.4902e+06
FALSE	High	Master Protein	P52434	DNA-directed RNA polymerases I, II, and III subunit RPABC3 OS=Homo sapiens OX=9606 GN=POLR2H PE=1 SV=4	0	53.278	47	5	41	5	1	150	17.1	4.68	257	5	0.736	0.856	1.01			0.0264865	0.82039	0.532366			5.08	8.36	0.3	36.83	0.87	1.44423e+07	1.2237e+07	1.70583e+07	1.45163e+07	1.7886e+07	1.8119e+07
FALSE	High	Master Protein	P78318	Immunoglobulin-binding protein 1 OS=Homo sapiens OX=9606 GN=IGBP1 PE=1 SV=1	0	39.967	32	7	24	7	1	339	39.2	5.38	365	7	0.873	0.856	0.911			0.587186	0.860607	0.934421			9.81	39.99	8.06	28.71	11.38	1.20704e+07	1.12657e+07	1.19705e+07	9.64276e+06	1.11087e+07	1.15527e+07					Acetyl [N-Term]
FALSE	High	Master Protein	P57764	Gasdermin-D OS=Homo sapiens OX=9606 GN=GSDMD PE=1 SV=1	0	60.774	28	6	24	6	1	484	52.8	5.08	509	6	0.938	0.856	0.872			0.88882	0.907037	0.969874			5.04	17.69	19.6	9.5	31.89	9.81033e+06	9.68968e+06	9690033	7.35153e+06	2.01107e+07	18178483
FALSE	High	Master Protein	Q8IYB3	Serine/arginine repetitive matrix protein 1 OS=Homo sapiens OX=9606 GN=SRRM1 PE=1 SV=2	0	46.682	8	5	50	5	1	904	102.3	11.84	1092	5	0.982	0.856	0.714			0.976143	0.822176	0.41089			15.2	34.72	11.77	7.43	9.8	2.43252e+07	1.87572e+07	2.18671e+07	19690540	2.54297e+07	2.0338e+07
FALSE	High	Master Protein	Q9BT25	HAUS augmin-like complex subunit 8 OS=Homo sapiens OX=9606 GN=HAUS8 PE=1 SV=3	0.001	7.591	6	1	1	1	1	410	44.8	7.06	32	1	1.045	0.856	2.208			0.986354	0.97417	0.00040042			0	0	0	0	0	1.62392e+06	1.69714e+06	1.63009e+06	1.39501e+06	846678	1869131
FALSE	High	Master Protein	Q15796	Mothers against decapentaplegic homolog 2 OS=Homo sapiens OX=9606 GN=SMAD2 PE=1 SV=1	0	21.154	15	3	21	2	1	467	52.3	6.58	57	3	1.096	0.856	0.849			0.966255	0.979123	0.999588			0	0	0	0	0	688832	755269	1.04836e+06	897174	1.09282e+06	927819
FALSE	High	Master Protein	Q86Y82	Syntaxin-12 OS=Homo sapiens OX=9606 GN=STX12 PE=1 SV=1	0.001	10.914	14	2	8	2	1	276	31.6	5.59	93	2	0.923	0.857	0.697			0.862402	0.917884	0.595799			5.31	0	0	0	0	8.78905e+06	7.8379e+06	8933823	7.65499e+06	9025157	6287360
FALSE	High	Master Protein	O94901	SUN domain-containing protein 1 OS=Homo sapiens OX=9606 GN=SUN1 PE=1 SV=3	0	33.81	13	6	15	6	1	812	90	7.08	153	6	0.947	0.857	0.791			0.960435	0.933832	0.924576			26.61	22.91	4.22	5.16	6.82	5.45783e+06	4.51643e+06	5.2853e+06	6.5998e+06	7.04625e+06	5.61598e+06
FALSE	High	Master Protein	P10321	HLA class I histocompatibility antigen, C alpha chain OS=Homo sapiens OX=9606 GN=HLA-C PE=1 SV=3	0	75.063	35	8	75	3	1	366	40.6	6.04	902	8	0.996	0.857	0.809			0.987751	0.903628	0.913205			1.89	24.86	12.16	10.47	69.86	9.95855e+06	9.6133e+06	8.87699e+06	8.67069e+06	1.26193e+07	9.90608e+06
FALSE	High	Master Protein	P49406	39S ribosomal protein L19, mitochondrial OS=Homo sapiens OX=9606 GN=MRPL19 PE=1 SV=2	0	37.778	32	7	30	7	1	292	33.5	9.5	146	7	1.038	0.857	0.721			0.964733	0.826546	0.473677			20.69	39.05	3.74	15.43	20.99	1.57631e+07	1.7101e+07	1.82845e+07	1.56933e+07	2.28367e+07	1.65087e+07
FALSE	High	Master Protein	Q04941	Proteolipid protein 2 OS=Homo sapiens OX=9606 GN=PLP2 PE=1 SV=1	0.001	11.304	18	2	20	2	1	152	16.7	7.24	440	2	0.901	0.858	0.831			0.2772	0.856822	0.922653			10.73	26.16	6.33	8.34	13.65	83513695	80404165	81854290	8.48921e+07	71136545	6.19272e+07
FALSE	High	Master Protein	Q96IX5	ATP synthase membrane subunit DAPIT, mitochondrial OS=Homo sapiens OX=9606 GN=ATP5MD PE=1 SV=1	0	25.751	45	3	29	3	1	58	6.5	9.76	764	3	0.959	0.858	0.738			0.95381	0.824834	0.605132			19.42	6	5.2	11.1	0.77	1.5501e+07	1.62246e+07	1.91956e+07	1.7094e+07	2.58797e+07	1.3678e+07
FALSE	High	Master Protein	Q9NXV2	BTB/POZ domain-containing protein KCTD5 OS=Homo sapiens OX=9606 GN=KCTD5 PE=1 SV=1	0	12.252	12	2	13	2	1	234	26.1	6.24	258	2	0.985	0.858	0.966			0.997246	0.976728	0.911523			0	0	0	0	0	1.41288e+06	1.39177e+06	1.55181e+06	1.33121e+06	1173442	1.13373e+06					Acetyl [N-Term]
FALSE	High	Master Protein	P00966	Argininosuccinate synthase OS=Homo sapiens OX=9606 GN=ASS1 PE=1 SV=2	0	282.552	68	25	185	25	1	412	46.5	8.02	3880	25	1.019	0.858	0.881			0.997246	0.771102	0.999978			17.79	21.32	9.4	18.71	22.12	4.85887e+07	4.67183e+07	1.73028e+08	1.44255e+08	7.30198e+08	6.51494e+08
FALSE	High	Master Protein	P13797	Plastin-3 OS=Homo sapiens OX=9606 GN=PLS3 PE=1 SV=4	0	272.425	55	24	219	21	1	630	70.8	5.6	4164	24	1.046	0.858	0.948			0.918718	0.743558	0.76946			12.3	14.8	15.85	11.65	23.37	1.33995e+08	1.47103e+08	1.81434e+08	1.68547e+08	2.00497e+08	2.19046e+08
FALSE	High	Master Protein	O75477	Erlin-1 OS=Homo sapiens OX=9606 GN=ERLIN1 PE=1 SV=2	0	33.836	25	6	29	5	1	348	39.1	7.87	528	6	1.233	0.858	0.802			0.24434	0.826546	0.902095			22.32	14.3	10.18	3.9	18.02	1.82174e+07	1.93995e+07	2.0236e+07	2.13077e+07	2.7801e+07	2.03382e+07
FALSE	High	Master Protein	Q8IWE2	Protein NOXP20 OS=Homo sapiens OX=9606 GN=FAM114A1 PE=1 SV=2	0.001	9.851	5	2	6	2	1	563	60.7	4.68	175	2	1.359	0.858	0.936			0.295449	0.930849	0.89396			0	7.88	13.85	0	16.09	2.70874e+06	5.02188e+06	6.6956e+06	5.54223e+06	6.6273e+06	6556073
FALSE	High	Master Protein	Q9Y2Z4	Tyrosine--tRNA ligase, mitochondrial OS=Homo sapiens OX=9606 GN=YARS2 PE=1 SV=2	0	57.279	28	9	46	9	1	477	53.2	8.98	430	9	0.816	0.859	0.873			0.279457	0.826546	0.969385			8.8	38.7	10.61	19.96	24.8	1.70767e+07	1.83814e+07	2.11392e+07	1.5645e+07	2.50349e+07	2.32304e+07
FALSE	High	Master Protein	Q9BW61	DET1- and DDB1-associated protein 1 OS=Homo sapiens OX=9606 GN=DDA1 PE=1 SV=1	0.001	9.668	33	3	11	3	1	102	11.8	8.68	147	3	0.831	0.859	0.841			0.658434	0.934703	0.991046			14.88	7.58	4.29	18.1	0.34	5.97821e+06	3.47813e+06	6.75281e+06	5.30821e+06	8.33175e+06	6.58135e+06
FALSE	High	Master Protein	Q6P179	Endoplasmic reticulum aminopeptidase 2 OS=Homo sapiens OX=9606 GN=ERAP2 PE=1 SV=2	0	13.347	3	3	9	3	1	960	110.4	6.71	108	3	0.997	0.859	0.801			0.999464	0.93535	0.939935			12.63	27.2	2.58	1.7	18.09	3.73349e+06	2.6016e+06	3.02676e+06	2.80637e+06	7289411	5.4186e+06
FALSE	High	Master Protein	Q12789	General transcription factor 3C polypeptide 1 OS=Homo sapiens OX=9606 GN=GTF3C1 PE=1 SV=4	0	53.304	10	12	37	12	1	2109	238.7	7.3	430	12	1.051	0.859	0.725			0.956729	0.826546	0.557651			27.01	19.41	8.99	16.15	35.12	1.05883e+07	1.38413e+07	1.9718e+07	1.83913e+07	1.54784e+07	1.21241e+07
FALSE	High	Master Protein	Q8TCD5	5'(3')-deoxyribonucleotidase, cytosolic type OS=Homo sapiens OX=9606 GN=NT5C PE=1 SV=2	0.002	5.727	6	1	2	1	1	201	23.4	6.64	17	1	1.22	0.859	0.926			0.63967	0.93535	0.911523			0	0	0	0	0	3.53803e+06	4.31575e+06	4713007	4.04848e+06	5.12295e+06	4743182
FALSE	High	Master Protein	O60934	Nibrin OS=Homo sapiens OX=9606 GN=NBN PE=1 SV=1	0	41.746	18	8	45	8	1	754	84.9	6.9	460	8	0.895	0.86	0.805			0.8584	0.93535	0.947728			7.96	17.92	1.37	7.13	6.09	5.35485e+06	4.71477e+06	6790892	4.25998e+06	7.70061e+06	5.1707e+06
FALSE	High	Master Protein	Q9NR56	Muscleblind-like protein 1 OS=Homo sapiens OX=9606 GN=MBNL1 PE=1 SV=2	0	67.023	35	10	61	5	1	388	41.8	8.9	1262	10	0.943	0.86	0.919			0.825631	0.762329	0.895823			15.24	10.16	2.03	67.17	22.35	3.28724e+07	3.0633e+07	4.10445e+07	3.71345e+07	3.93522e+07	3.92333e+07					Acetyl [N-Term]
FALSE	High	Master Protein	P48059	LIM and senescent cell antigen-like-containing domain protein 1 OS=Homo sapiens OX=9606 GN=LIMS1 PE=1 SV=4	0	72.359	46	8	45	8	1	325	37.2	8.05	684	8	0.948	0.86	0.834			0.840885	0.786314	0.962282			14.67	6.82	6.54	19.03	11.27	3.076e+07	3.05742e+07	3.12993e+07	2.7565e+07	2.56134e+07	2.14044e+07
FALSE	High	Master Protein	O60664	Perilipin-3 OS=Homo sapiens OX=9606 GN=PLIN3 PE=1 SV=3	0	238.491	74	20	194	20	1	434	47	5.44	5769	20	0.977	0.86	0.927			0.885783	0.747133	0.896756			17.62	19.78	16.9	22.4	29.09	1.10852e+08	1.19685e+08	1.94448e+08	1.63492e+08	2.89737e+08	2.9109e+08					Acetyl [N-Term]
FALSE	High	Master Protein	P11766	Alcohol dehydrogenase class-3 OS=Homo sapiens OX=9606 GN=ADH5 PE=1 SV=4	0	155.29	70	15	121	15	1	374	39.7	7.49	2057	15	0.987	0.86	0.862			0.932446	0.741662	0.965672			11.93	22.32	13.5	18.07	16.1	1.30089e+08	1.25415e+08	171664256	1.72589e+08	1.85583e+08	1.66623e+08
FALSE	High	Master Protein	Q13153	Serine/threonine-protein kinase PAK 1 OS=Homo sapiens OX=9606 GN=PAK1 PE=1 SV=2	0	111.029	40	15	106	10	1	545	60.6	5.76	1901	15	0.99	0.86	0.868			0.996267	0.818276	0.983724			36.75	19.21	5.45	19.58	8.23	1.87681e+07	1.92322e+07	2.51305e+07	19920609	2.5495e+07	2.26944e+07					Acetyl [N-Term]
FALSE	High	Master Protein	P50452	Serpin B8 OS=Homo sapiens OX=9606 GN=SERPINB8 PE=1 SV=2	0	16.7	10	3	16	2	1	374	42.7	5.57	353	3	1.312	0.86	0.786			0.7075	0.981295	0.947677			0	0	0	0		666529	874312	1.14836e+06	987970	1.06811e+06	839478
FALSE	High	Master Protein	Q68CQ4	Digestive organ expansion factor homolog OS=Homo sapiens OX=9606 GN=DIEXF PE=1 SV=2	0.001	8.033	4	2	5	2	1	756	87	5.88	0	2	0.747	0.861	0.831			0.671705	0.979123	0.983724			16.27	0	57.59	65.58	4.44	2.30436e+06	1.56488e+06	1.59384e+06	1.10619e+06	1.90973e+06	2.16457e+06
FALSE	High	Master Protein	Q13769	THO complex subunit 5 homolog OS=Homo sapiens OX=9606 GN=THOC5 PE=1 SV=2	0	27.182	13	4	13	4	1	683	78.5	6.87	47	4	0.816	0.861	1.181			0.390499	0.894089	0.136159			10.13	56.16	138.86	4.02	37.65	9.24425e+06	8.56734e+06	1.11783e+07	8.21234e+06	6.99995e+06	8.76993e+06
FALSE	High	Master Protein	Q9Y314	Nitric oxide synthase-interacting protein OS=Homo sapiens OX=9606 GN=NOSIP PE=1 SV=1	0	51.41	40	7	35	7	1	301	33.2	8.82	362	7	0.91	0.861	0.684			0.897085	0.932204	0.544399			13.88	17.56	11.04	29.86	2.93	5.04537e+06	4.25117e+06	5.51076e+06	7.23709e+06	6.71382e+06	6.60982e+06
FALSE	High	Master Protein	Q06830	Peroxiredoxin-1 OS=Homo sapiens OX=9606 GN=PRDX1 PE=1 SV=1	0	391.427	88	25	695	22	1	199	22.1	8.13	12794	25	0.959	0.861	0.913			0.639689	0.752477	0.920595			20.08	29.25	12.09	13.98	13.75	1.88858e+09	1.88701e+09	2.38307e+09	2.15264e+09	2.26569e+09	2.10216e+09
FALSE	High	Master Protein	Q6P1N0	Coiled-coil and C2 domain-containing protein 1A OS=Homo sapiens OX=9606 GN=CC2D1A PE=1 SV=1	0.001	11.078	4	2	15	2	1	951	104	8.09	284	2	0.96	0.861	0.98			0.987214	0.989053	0.911523			0	0	0	0	0	576534	553617	711485	612709	681528	668103
FALSE	High	Master Protein	P62495	Eukaryotic peptide chain release factor subunit 1 OS=Homo sapiens OX=9606 GN=ETF1 PE=1 SV=3	0	110.49	49	14	98	14	1	437	49	5.71	1984	14	0.969	0.861	0.913			0.831477	0.74908	0.911523			6.83	26.53	8.05	15.1	20.74	1.46682e+08	1.46176e+08	1.91899e+08	1.61206e+08	1.93975e+08	166743330					Acetyl [N-Term]
FALSE	High	Master Protein	Q6ZVM7	TOM1-like protein 2 OS=Homo sapiens OX=9606 GN=TOM1L2 PE=1 SV=1	0	29.826	19	5	14	5	1	507	55.5	4.79	86	5	0.978	0.861	0.655			0.986354	0.907037	0.17948			5.9	22.09	16.25	51.24	0.08	5.67035e+06	6.11078e+06	1.1762e+07	5.87134e+06	8.85418e+06	1.3604e+07
FALSE	High	Master Protein	Q92542	Nicastrin OS=Homo sapiens OX=9606 GN=NCSTN PE=1 SV=2	0	58.718	14	5	49	5	1	709	78.4	5.99	1098	5	1.087	0.861	0.811			0.828143	0.811146	0.903387			10.5	15.14	3.33	14.2	8.32	2.37292e+07	25230804	2.40022e+07	2.11489e+07	33967551	2.88725e+07
FALSE	High	Master Protein	Q9HB71	Calcyclin-binding protein OS=Homo sapiens OX=9606 GN=CACYBP PE=1 SV=2	0	263.778	80	23	310	23	1	228	26.2	8.25	6546	23	1.131	0.861	0.916			0.130595	0.750954	0.911523			13.68	23.25	5.97	15.51	9.51	5.65564e+08	6.19271e+08	7.43224e+08	6.53111e+08	606314371	5.42921e+08					Acetyl [N-Term]
FALSE	High	Master Protein	Q9Y6W3	Calpain-7 OS=Homo sapiens OX=9606 GN=CAPN7 PE=1 SV=1	0.001	7.091	3	1	6	1	1	813	92.6	7.65	0	1		0.861					0.97417					0		0	0	612762	503379	1.99207e+06	1.34274e+06	953259	1.31694e+06
FALSE	High	Master Protein	Q96C01	Protein FAM136A OS=Homo sapiens OX=9606 GN=FAM136A PE=1 SV=1	0	82.878	57	8	105	8	1	138	15.6	7.61	2743	8	0.925	0.862	0.747			0.462802	0.834125	0.331913			12.91	27.42	10.5	25.17	17.74	1.09663e+08	1.01987e+08	1.23696e+08	1.02102e+08	1.0995e+08	1.10254e+08
FALSE	High	Master Protein	Q15056	Eukaryotic translation initiation factor 4H OS=Homo sapiens OX=9606 GN=EIF4H PE=1 SV=5	0	92.414	54	8	158	8	1	248	27.4	7.23	1919	8	0.939	0.862	0.887			0.551004	0.797737	0.969385			15.6	35.44	12.42	15.01	34.37	1.42671e+08	1.38188e+08	1.63212e+08	1.42749e+08	1.53157e+08	1.4966e+08					Acetyl [N-Term]
FALSE	High	Master Protein	P20810	Calpastatin OS=Homo sapiens OX=9606 GN=CAST PE=1 SV=4	0	200.705	47	21	190	21	1	708	76.5	5.07	2781	21	0.955	0.862	0.891			0.77173	0.837967	0.96343			15.51	32.92	13.29	21.79	18.29	9.31991e+07	8.4382e+07	1.38819e+08	120484619	1.75134e+08	1.5329e+08
FALSE	High	Master Protein	Q16543	Hsp90 co-chaperone Cdc37 OS=Homo sapiens OX=9606 GN=CDC37 PE=1 SV=1	0	178.141	55	22	199	22	1	378	44.4	5.25	4371	22	0.965	0.862	0.902			0.71832	0.755802	0.94844			15.95	34.54	13.86	26.84	25.3	2.78835e+08	2.56806e+08	3.38654e+08	3.03594e+08	3.36467e+08	3.12776e+08
FALSE	High	Master Protein	Q9Y5B8	Nucleoside diphosphate kinase 7 OS=Homo sapiens OX=9606 GN=NME7 PE=1 SV=1	0.003	5.355	9	2	2	2	1	376	42.5	6.47	0	2	1.271	0.862	0.682			0.768314	0.980974	0.845659			0	0	0	0	0	783560	995583	1.12946e+06	973297	1.13392e+06	772998
FALSE	High	Master Protein	Q5T3I0	G patch domain-containing protein 4 OS=Homo sapiens OX=9606 GN=GPATCH4 PE=1 SV=2	0	16.969	9	2	23	2	1	446	50.4	9.63	323	2	1.619	0.862	0.544			0.0633925	0.878289	0.00841092			0.8	16.41	38.99	26.07	9.54	2.30252e+06	3.74002e+06	1.28344e+07	8.90615e+06	1.21104e+07	3.20602e+06
FALSE	High	Master Protein	Q16718	NADH dehydrogenase [ubiquinone] 1 alpha subcomplex subunit 5 OS=Homo sapiens OX=9606 GN=NDUFA5 PE=1 SV=3	0	63.124	69	6	70	6	1	116	13.5	5.99	1467	6	0.754	0.863	0.72			4.34941e-05	0.842648	0.187761			4.36	10.44	6.4	12.31	6.55	5.58815e+07	4.88853e+07	5.89487e+07	5.58437e+07	66768750	5.2614e+07
FALSE	High	Master Protein	Q99618	Cell division cycle-associated protein 3 OS=Homo sapiens OX=9606 GN=CDCA3 PE=1 SV=1	0.001	6.832	10	2	5	2	1	268	29	6.43	121	2	0.852	0.863	0.835			0.801753	0.935889	0.969385			0	0	0	0	0	3.99227e+06	3399482	5033729	4343422	4.89933e+06	4092053
FALSE	High	Master Protein	Q96JM3	Chromosome alignment-maintaining phosphoprotein 1 OS=Homo sapiens OX=9606 GN=CHAMP1 PE=1 SV=2	0	46.454	19	9	29	9	1	812	89	8.44	252	9	0.868	0.863	0.746			0.509007	0.812942	0.662333			16.68	10.96	14.18	22.83	24.33	2.53338e+07	2.10841e+07	2.69506e+07	23961069	2.43342e+07	1.72358e+07
FALSE	High	Master Protein	Q9Y266	Nuclear migration protein nudC OS=Homo sapiens OX=9606 GN=NUDC PE=1 SV=1	0	135.831	53	15	121	15	1	331	38.2	5.38	1916	15	0.916	0.863	0.947			0.200977	0.747133	0.782449			24.48	16.85	21.19	28.12	15.68	2.14379e+08	2.02618e+08	2.37955e+08	1.96814e+08	1.79111e+08	1.71739e+08
FALSE	High	Master Protein	Q14240	Eukaryotic initiation factor 4A-II OS=Homo sapiens OX=9606 GN=EIF4A2 PE=1 SV=2	0	257.131	65	23	370	10	1	407	46.4	5.48	9133	23	1.022	0.863	0.907			0.987751	0.831735	0.909967			11.81	23.5	15.47	24.35	8.8	1.15944e+08	1.16835e+08	1.56367e+08	1.30092e+08	1.45101e+08	1.26692e+08
FALSE	High	Master Protein	P62851	40S ribosomal protein S25 OS=Homo sapiens OX=9606 GN=RPS25 PE=1 SV=1	0	26.09	31	5	68	5	1	125	13.7	10.11	1513	5	1.028	0.863	0.881			0.974499	0.758001	0.999978			9.17	6.68	1.82	3.83	2.38	355837196	383073720	467409262	4.35996e+08	3.88413e+08	342962700
FALSE	High	Master Protein	Q8N3U4	Cohesin subunit SA-2 OS=Homo sapiens OX=9606 GN=STAG2 PE=1 SV=3	0	62.287	11	10	32	7	1	1231	141.2	5.43	724	10	0.834	0.864	0.609			0.393089	0.838974	0.0144461			5.91	0.33	3.95	33.24	26.92	1.39772e+07	1.65686e+07	8.02776e+06	2.14018e+07	1.16684e+07	1.71963e+07
FALSE	High	Master Protein	Q92769	Histone deacetylase 2 OS=Homo sapiens OX=9606 GN=HDAC2 PE=1 SV=2	0	88.99	38	12	81	5	1	488	55.3	5.91	1443	12	0.902	0.864	1.046			0.593481	0.795845	0.295028			10.07	4.3	25.03	5.24	11.54	2.79313e+07	2.63425e+07	3.15497e+07	2.94261e+07	2.7466e+07	2.12861e+07
FALSE	High	Master Protein	Q13084	39S ribosomal protein L28, mitochondrial OS=Homo sapiens OX=9606 GN=MRPL28 PE=1 SV=4	0	16.817	25	4	13	4	1	256	30.1	8.29	30	4	0.91	0.864	0.837			0.853822	0.880714	0.983724			29.44	30.53	8.46	24.07	16.07	8346203	6998321	1.05038e+07	11419055	9.36782e+06	6.76488e+06
FALSE	High	Master Protein	O60493	Sorting nexin-3 OS=Homo sapiens OX=9606 GN=SNX3 PE=1 SV=3	0	62.256	67	8	65	8	1	162	18.8	8.66	1101	8	0.963	0.864	0.839			0.838906	0.820666	0.948393			15.45	12.15	3.86	18.25	10.83	5.07888e+07	4.73004e+07	5.15073e+07	4.66583e+07	4.42987e+07	3.62204e+07
FALSE	High	Master Protein	Q04323	UBX domain-containing protein 1 OS=Homo sapiens OX=9606 GN=UBXN1 PE=1 SV=2	0	63.25	38	6	67	6	1	297	33.3	5.25	239	6	0.884	0.865	0.967			0.277737	0.841048	0.702481			6.47	31.46	5.64	17.12	3.21	41198604	3.47636e+07	5.7122e+07	44577604	5.09223e+07	3.52068e+07					Acetyl [N-Term]
FALSE	High	Master Protein	O43747	AP-1 complex subunit gamma-1 OS=Homo sapiens OX=9606 GN=AP1G1 PE=1 SV=5	0	100.483	30	13	92	13	1	822	91.3	6.8	1317	13	0.955	0.865	0.87			0.78313	0.865377	0.990179			23.44	14.92	11.88	35.49	23.93	5.42105e+07	6.58735e+07	7.27456e+07	5.74081e+07	6.39851e+07	6.35768e+07
FALSE	High	Master Protein	P18887	DNA repair protein XRCC1 OS=Homo sapiens OX=9606 GN=XRCC1 PE=1 SV=2	0	75.206	23	9	60	9	1	633	69.4	6.39	1385	9	0.963	0.865	0.836			0.95381	0.839845	0.96343			11.81	21.85	19.33	14.53	24.51	1.59184e+07	1.88023e+07	2.18454e+07	1.83043e+07	1.99882e+07	1.66571e+07
FALSE	High	Master Protein	O75116	Rho-associated protein kinase 2 OS=Homo sapiens OX=9606 GN=ROCK2 PE=1 SV=4	0	197.144	30	29	177	28	1	1388	160.8	6.02	2380	29	0.98	0.865	0.803			0.910405	0.847107	0.836193			17.35	35.92	16.59	22.8	22.46	1.05368e+08	1.03568e+08	127223149	1.12107e+08	1.00902e+08	8.35945e+07					Acetyl [N-Term]
FALSE	High	Master Protein	O15294	UDP-N-acetylglucosamine--peptide N-acetylglucosaminyltransferase 110 kDa subunit OS=Homo sapiens OX=9606 GN=OGT PE=1 SV=3	0	102.744	19	14	90	14	1	1046	116.9	6.7	1418	14	1.019	0.865	0.778			0.987751	0.814208	0.841511			17.83	19.33	12.64	23.94	7.99	2.52095e+07	2.44085e+07	2.60872e+07	2.42243e+07	2.74006e+07	1.92857e+07					Acetyl [N-Term]
FALSE	High	Master Protein	P18031	Tyrosine-protein phosphatase non-receptor type 1 OS=Homo sapiens OX=9606 GN=PTPN1 PE=1 SV=1	0	77.273	30	10	51	10	1	435	49.9	6.27	1323	10	1.069	0.865	0.831			0.865386	0.782667	0.953101			5.04	23.98	5.89	29.17	13.93	3.41691e+07	2.5407e+07	3.12446e+07	3.91149e+07	2.51227e+07	2.23602e+07					Acetyl [N-Term]
FALSE	High	Master Protein	O00220	Tumor necrosis factor receptor superfamily member 10A OS=Homo sapiens OX=9606 GN=TNFRSF10A PE=1 SV=3	0	16.213	8	3	16	3	1	468	50.1	7.03	216	3	1.245	0.865	0.767			0.522224	0.933832	0.891283			5.15	23.2	3.82	0.92	23	7.56036e+06	9.06796e+06	8.14677e+06	7.22159e+06	5.28873e+06	4.14061e+06
FALSE	High	Master Protein	Q13111	Chromatin assembly factor 1 subunit A OS=Homo sapiens OX=9606 GN=CHAF1A PE=1 SV=3	0	27.481	9	3	15	3	1	956	106.8	5.94	232	3	0.751	0.866	1.294			0.499735	0.979123	0.396718			21.3	0	0	81.78	40.64	3.30239e+06	2.27514e+06	2.3944e+06	870496	1.07766e+06	1.39403e+06
FALSE	High	Master Protein	Q8IVM0	Coiled-coil domain-containing protein 50 OS=Homo sapiens OX=9606 GN=CCDC50 PE=1 SV=1	0	25.011	14	3	26	3	1	306	35.8	6.65	298	3	0.92	0.866	0.739			0.885783	0.935517	0.822521			10.69	0.71	15.58	12.82	12.15	7.41105e+06	7.06842e+06	7.87106e+06	6.12335e+06	7.5139e+06	6.61534e+06					Acetyl [N-Term]
FALSE	High	Master Protein	P29590	Protein PML OS=Homo sapiens OX=9606 GN=PML PE=1 SV=3	0.004	5.128	2	1	1	1	1	882	97.5	6.21	0	1	0.949	0.866	0.866			0.979126	0.979123	0.986476			0	0	0	0	0	1.26436e+06	1.19953e+06	1.93625e+06	1677532	1.4542e+06	1.25952e+06
FALSE	High	Master Protein	Q9Y5X1	Sorting nexin-9 OS=Homo sapiens OX=9606 GN=SNX9 PE=1 SV=1	0	93.936	30	7	124	7	1	595	66.6	5.58	1232	7	0.976	0.866	0.878			0.964499	0.845053	0.966384			16.29	4.98	2.02	24.34	4.52	1.35285e+07	1.27477e+07	1.54915e+07	1.40495e+07	1.80627e+07	1.52916e+07
FALSE	High	Master Protein	P61221	ATP-binding cassette sub-family E member 1 OS=Homo sapiens OX=9606 GN=ABCE1 PE=1 SV=1	0	293.124	61	28	261	28	1	599	67.3	8.34	6114	28	1.023	0.866	0.915			0.987751	0.782667	0.912157			13	13.38	10.96	15.5	13.1	4.3735e+08	4.4197e+08	5.59996e+08	4.96918e+08	5.1742e+08	4.63016e+08
FALSE	High	Master Protein	P52298	Nuclear cap-binding protein subunit 2 OS=Homo sapiens OX=9606 GN=NCBP2 PE=1 SV=1	0	30.065	29	5	23	5	1	156	18	8.21	609	5	1.105	0.866	0.906			0.811062	0.814208	0.911523			12.63	13.04	7.01	9.04	2.35	17695214	1.83556e+07	2.49325e+07	2.21513e+07	26247444	2.32092e+07
FALSE	High	Master Protein	Q96E11	Ribosome-recycling factor, mitochondrial OS=Homo sapiens OX=9606 GN=MRRF PE=1 SV=1	0	20.671	25	3	16	3	1	262	29.3	9.79	51	3	1.181	0.866	0.989			0.657267	0.935889	0.782025			60.51	2.37	25.9	21.52	31.47	5.48582e+06	6.19532e+06	7546910	7371703	9.31451e+06	9629258
FALSE	High	Master Protein	Q8IXT5	RNA-binding protein 12B OS=Homo sapiens OX=9606 GN=RBM12B PE=1 SV=2	0.004	4.974	1	1	2	1	1	1001	118	6.81	61	1	0.683	0.867	0.663			0.472869	0.969845	0.72266			0	0	0	0	0	2309487	1.57666e+06	2410978	2.09108e+06	2.3448e+06	1.55429e+06
FALSE	High	Master Protein	O75208	Ubiquinone biosynthesis protein COQ9, mitochondrial OS=Homo sapiens OX=9606 GN=COQ9 PE=1 SV=1	0	26.062	15	3	15	3	1	318	35.5	5.94	207	3	0.83	0.867	0.759			0.535314	0.916498	0.821049			4.98	0.84	3.39	9.94	8.99	8.5814e+06	7338025	9.3774e+06	8.25167e+06	1.1901e+07	9.4281e+06
FALSE	High	Master Protein	Q8TEQ6	Gem-associated protein 5 OS=Homo sapiens OX=9606 GN=GEMIN5 PE=1 SV=3	0	163.08	21	18	115	18	1	1508	168.5	6.62	2371	18	0.914	0.867	0.738			0.787947	0.804955	0.400158			7.02	27.16	13.36	4.73	44.11	1.73548e+07	2.76448e+07	4.72878e+07	3.128e+07	4.10575e+07	3.7244e+07
FALSE	High	Master Protein	O14757	Serine/threonine-protein kinase Chk1 OS=Homo sapiens OX=9606 GN=CHEK1 PE=1 SV=2	0.001	6.559	3	1	9	1	1	476	54.4	8.25	336	1	0.94	0.867	1.446			0.977546	0.980649	0.185556			0	0	0	0	0	1655300	1.5556e+06	1.73044e+06	1500276	869234	1.25683e+06
FALSE	High	Master Protein	P49589	Cysteine--tRNA ligase, cytoplasmic OS=Homo sapiens OX=9606 GN=CARS PE=1 SV=3	0	229.427	50	31	210	31	1	748	85.4	6.76	2828	31	1.018	0.867	0.907			0.997246	0.79425	0.937137			21.14	17.72	9.85	22.75	23.31	1.65398e+08	1.77126e+08	241247704	1.61159e+08	311839126	2.88278e+08
FALSE	High	Master Protein	P26885	Peptidyl-prolyl cis-trans isomerase FKBP2 OS=Homo sapiens OX=9606 GN=FKBP2 PE=1 SV=2	0	75.752	56	7	55	7	1	142	15.6	9.13	843	7	1.087	0.867	0.739			0.733715	0.886743	0.290052			9.23	26.44	13.54	11.09	30.79	6.53895e+07	6.52441e+07	7.71692e+07	8.20368e+07	7.44947e+07	6.69359e+07
FALSE	High	Master Protein	Q8WTW3	Conserved oligomeric Golgi complex subunit 1 OS=Homo sapiens OX=9606 GN=COG1 PE=1 SV=1	0	24.067	7	6	29	6	1	980	108.9	7.31	781	6	0.875	0.868	0.634			0.753708	0.888596	0.139857			12.24	22.83	10.36	13.69	15.45	7.96065e+06	7.53913e+06	1.08987e+07	9.86049e+06	1.12533e+07	8.28617e+06					Acetyl [N-Term]
FALSE	High	Master Protein	P11940	Polyadenylate-binding protein 1 OS=Homo sapiens OX=9606 GN=PABPC1 PE=1 SV=2	0	391.897	59	40	500	23	1	636	70.6	9.5	11559	40	0.888	0.868	0.847			0.0953245	0.809686	0.931461			8.05	19.77	9.26	17.23	33.33	1.58269e+08	1.47033e+08	1.7156e+08	162251629	1.6491e+08	147887011					Acetyl [N-Term]
FALSE	High	Master Protein	Q5VW32	BRO1 domain-containing protein BROX OS=Homo sapiens OX=9606 GN=BROX PE=1 SV=1	0	13.591	5	1	11	1	1	411	46.4	7.65	665	1	0.911	0.868	1.081			0.936361	0.985164	0.821049			0	0	0	0	0	953686	868541	1.06156e+06	921591	872887	943579
FALSE	High	Master Protein	Q7L5N1	COP9 signalosome complex subunit 6 OS=Homo sapiens OX=9606 GN=COPS6 PE=1 SV=1	0	76.41	45	11	45	11	1	327	36.1	5.73	851	11	0.918	0.868	0.947			0.54232	0.82743	0.782449			13.61	38.72	16.22	34.49	19.71	3.8815e+07	3.74479e+07	51270511	4.49483e+07	44160619	4.40318e+07
FALSE	High	Master Protein	P49750	YLP motif-containing protein 1 OS=Homo sapiens OX=9606 GN=YLPM1 PE=1 SV=4	0	76.831	9	13	102	13	1	2146	241.5	6.55	588	13	1.01	0.868	0.866			0.997246	0.819721	0.987463			5.66	35.24	15.02	12.18	8.76	2.05876e+07	2.19945e+07	2.23162e+07	2.566e+07	2.01801e+07	1.74703e+07
FALSE	High	Master Protein	Q96JB5	CDK5 regulatory subunit-associated protein 3 OS=Homo sapiens OX=9606 GN=CDK5RAP3 PE=1 SV=2	0	68.979	36	14	75	14	1	506	56.9	4.75	599	14	1.042	0.868	0.758			0.95381	0.878289	0.5046			11.4	11.56	10.31	11.95	11.97	5.53954e+07	5.66023e+07	7.06661e+07	5.97065e+07	7.39529e+07	5.92319e+07					Acetyl [N-Term]
FALSE	High	Master Protein	P27694	Replication protein A 70 kDa DNA-binding subunit OS=Homo sapiens OX=9606 GN=RPA1 PE=1 SV=2	0	194.653	56	23	232	23	1	616	68.1	7.21	3959	23	1.061	0.868	0.926			0.83169	0.811146	0.886695			14.95	16.58	11.27	18.8	14.84	1.51663e+08	1.63757e+08	1.94805e+08	187530771	1.79253e+08	1.58484e+08
FALSE	High	Master Protein	Q9P0L0	Vesicle-associated membrane protein-associated protein A OS=Homo sapiens OX=9606 GN=VAPA PE=1 SV=3	0	275.461	80	22	238	21	1	249	27.9	8.62	4053	22	1.072	0.868	0.841			0.679719	0.795845	0.902095			24.61	29.25	11.57	23.4	19.9	2.34857e+08	2.25818e+08	2.71039e+08	2.59791e+08	2.61894e+08	2.18501e+08					Acetyl [N-Term]
FALSE	High	Master Protein	O95793	Double-stranded RNA-binding protein Staufen homolog 1 OS=Homo sapiens OX=9606 GN=STAU1 PE=1 SV=2	0	15.477	11	5	29	3	1	577	63.1	9.44	134	5	1.078	0.868	0.783			0.918718	0.886743	0.902095			5.83	15.31	32.83	28.1	6.53	1.02409e+07	1.11453e+07	13245623	1.01976e+07	9.13646e+06	7.67711e+06
FALSE	High	Master Protein	P18077	60S ribosomal protein L35a OS=Homo sapiens OX=9606 GN=RPL35A PE=1 SV=2	0	26.224	32	4	44	4	1	110	12.5	11.06	389	4	1.093	0.868	0.932			0.642908	0.860943	0.833097			8.81	23.66	13.06	4.6	14.29	7.41186e+07	8.26486e+07	1.22294e+08	101029809	1.13499e+08	1.01995e+08
FALSE	High	Master Protein	O00462	Beta-mannosidase OS=Homo sapiens OX=9606 GN=MANBA PE=1 SV=3	0.001	7.403	5	2	4	2	1	879	100.8	5.52	68	2	0.623	0.869	0.647			0.378639	0.98776	0.754814			0	0	0	0		687313	428156	952718	828087	1.13246e+06	732788
FALSE	High	Master Protein	P50148	Guanine nucleotide-binding protein G(q) subunit alpha OS=Homo sapiens OX=9606 GN=GNAQ PE=1 SV=4	0	54.114	28	6	32	3	1	359	42.1	5.68	599	6	0.686	0.869	1.153			0.477095	0.951184	0.561959			36.14	2.23	56.63	23.83	5.85	2.32219e+06	1.57759e+06	3.52836e+06	3.08931e+06	2.01166e+06	2.32348e+06
FALSE	High	Master Protein	Q8NI35	InaD-like protein OS=Homo sapiens OX=9606 GN=PATJ PE=1 SV=3	0	21.975	3	4	19	3	1	1801	196.2	4.94	119	4	0.954	0.869	0.89			0.936361	0.930849	0.94522			3.43	5.91	6.55	29.61	24.22	8.20029e+06	7.72334e+06	9.14342e+06	7.76043e+06	7.23092e+06	6.61199e+06
FALSE	High	Master Protein	Q92696	Geranylgeranyl transferase type-2 subunit alpha OS=Homo sapiens OX=9606 GN=RABGGTA PE=1 SV=2	0	12.628	6	2	7	2	1	567	65	5.67	155	2	0.963	0.869	1.122			0.986354	0.942204	0.488414			24.27	4.91	77.27	0	0	3.12013e+06	3.20192e+06	5201937	4.43342e+06	3.21749e+06	4.24048e+06
FALSE	High	Master Protein	A0AVT1	Ubiquitin-like modifier-activating enzyme 6 OS=Homo sapiens OX=9606 GN=UBA6 PE=1 SV=1	0	209.186	42	27	161	27	1	1052	117.9	6.14	2621	27	0.996	0.869	0.894			0.95937	0.854388	0.9359			16.81	19.15	15.11	19.91	12	140726784	1.37126e+08	1.53087e+08	1.26934e+08	1.37523e+08	1.20414e+08					Acetyl [N-Term]
FALSE	High	Master Protein	P30533	Alpha-2-macroglobulin receptor-associated protein OS=Homo sapiens OX=9606 GN=LRPAP1 PE=1 SV=1	0	30.692	18	5	18	5	1	357	41.4	8.78	100	5	1.008	0.869	0.769			0.999464	0.886743	0.879091			23.37	33.46	6.55	5.17	21.83	1.20107e+07	1.21316e+07	1.24173e+07	9.56975e+06	10658236	8.34192e+06
FALSE	High	Master Protein	Q9H7D7	WD repeat-containing protein 26 OS=Homo sapiens OX=9606 GN=WDR26 PE=1 SV=3	0	22.683	8	4	25	4	1	661	72.1	6.16	602	4	1.022	0.869	1.001			0.99501	0.853242	0.587692			16.67	20.15	9.58	4.77	7.19	1.44735e+07	1.45688e+07	1.83008e+07	1.70185e+07	1.76292e+07	1.77964e+07
FALSE	High	Master Protein	Q9Y3A5	Ribosome maturation protein SBDS OS=Homo sapiens OX=9606 GN=SBDS PE=1 SV=4	0	82.998	56	11	80	11	1	250	28.7	8.75	1951	11	1.04	0.869	0.904			0.9377	0.878289	0.911523			15.38	14.26	6.99	16.3	7.68	8.80243e+07	9.19133e+07	1.04646e+08	9.44931e+07	1.09282e+08	9.54537e+07					Acetyl [N-Term]
FALSE	High	Master Protein	Q16401	26S proteasome non-ATPase regulatory subunit 5 OS=Homo sapiens OX=9606 GN=PSMD5 PE=1 SV=3	0	113.804	44	17	112	17	1	504	56.2	5.48	2585	17	1.054	0.869	0.882			0.865386	0.871542	0.98592			11.15	22.01	8.84	25.78	19.52	1.21684e+08	1.14497e+08	6.44904e+07	5.49614e+07	1.65944e+08	1.49498e+08					Acetyl [N-Term]
FALSE	High	Master Protein	O14874	[3-methyl-2-oxobutanoate dehydrogenase [lipoamide]] kinase, mitochondrial OS=Homo sapiens OX=9606 GN=BCKDK PE=1 SV=2	0	11.709	9	2	8	2	1	412	46.3	8.82	25	2	0.847	0.87	0.638			0.854285	0.987568	0.754013			0	0	0	0	0	1.04258e+06	882644	1.3115e+06	1.1406e+06	915757	584524
FALSE	High	Master Protein	P51580	Thiopurine S-methyltransferase OS=Homo sapiens OX=9606 GN=TPMT PE=1 SV=1	0.004	5.189	5	1	7	1	1	245	28.2	6.23	59	1	0.862	0.87	1.145			0.903092	0.951184	0.479102			0	0	0	0	0	2079418	1.7918e+06	2.89042e+06	2.51451e+06	2798471	3205027
FALSE	High	Master Protein	O14545	TRAF-type zinc finger domain-containing protein 1 OS=Homo sapiens OX=9606 GN=TRAFD1 PE=1 SV=1	0.001	11.275	5	2	16	2	1	582	64.8	5.29	285	2	0.971	0.87	1.096			0.992778	0.979123	0.72266			1.73	20.04	39.62	12.56	0.89	1.32132e+06	1.27788e+06	1.85882e+06	1.54053e+06	1.78771e+06	1.84416e+06
FALSE	High	Master Protein	Q13185	Chromobox protein homolog 3 OS=Homo sapiens OX=9606 GN=CBX3 PE=1 SV=4	0	195.177	66	13	258	11	1	183	20.8	5.33	7776	13	1.012	0.87	0.833			0.996267	0.806656	0.885366			11.54	30.49	9.09	9.34	19.42	3.81868e+08	393572273	4.19147e+08	4.11059e+08	3.95291e+08	3.49002e+08
FALSE	High	Master Protein	O43148	mRNA cap guanine-N7 methyltransferase OS=Homo sapiens OX=9606 GN=RNMT PE=1 SV=1	0	31.942	18	5	12	5	1	476	54.8	6.61	82	5	1.128	0.87	0.823			0.83169	0.946481	0.962282			2.5	21.16	9.89	16.39	42.26	5.46612e+06	3.95886e+06	5.57474e+06	3.59032e+06	8.33213e+06	7.86973e+06
FALSE	High	Master Protein	Q9P1Y6	PHD and RING finger domain-containing protein 1 OS=Homo sapiens OX=9606 GN=PHRF1 PE=1 SV=3	0	14.292	4	3	10	3	1	1649	178.6	8.95	20	3		0.87	1.04				0.945267	0.821127				0	0	55.04	0	1.22107e+06	725415	2711750	3.05663e+06	2.29393e+06	2.0347e+06
FALSE	High	Master Protein	Q14669	E3 ubiquitin-protein ligase TRIP12 OS=Homo sapiens OX=9606 GN=TRIP12 PE=1 SV=1	0	33.06	5	6	27	6	1	1992	220.3	8.48	515	6	0.742	0.871	0.849			0.334073	0.953376	0.995485			11.85	24.43	5.84	36.44	25.15	3.87203e+06	3.86364e+06	3.46343e+06	2.82082e+06	3.11963e+06	3.79362e+06
FALSE	High	Master Protein	Q96AX1	Vacuolar protein sorting-associated protein 33A OS=Homo sapiens OX=9606 GN=VPS33A PE=1 SV=1	0	21.585	6	3	21	3	1	596	67.6	6.96	165	3	0.772	0.871	0.76			0.544749	0.951184	0.902095			12.21	4.76	32.46	36.97	17.37	3.19754e+06	2.69484e+06	3.37762e+06	2.60934e+06	4.05719e+06	1.42857e+06
FALSE	High	Master Protein	Q96T51	RUN and FYVE domain-containing protein 1 OS=Homo sapiens OX=9606 GN=RUFY1 PE=1 SV=2	0.001	9.11	3	2	9	2	1	708	79.8	5.74	125	2	0.862	0.871	0.703			0.823077	0.946411	0.72266			12.32	53.96	29.8	0	0	3.72602e+06	3.25188e+06	3.35262e+06	3.63638e+06	4992079	2.9982e+06
FALSE	High	Master Protein	Q5XKP0	MICOS complex subunit MIC13 OS=Homo sapiens OX=9606 GN=MICOS13 PE=1 SV=1	0	50.866	57	3	41	3	1	118	13.1	9.42	969	3	0.892	0.871	0.806			0.778649	0.933832	0.932069			3.66	28.96	10.33	8.26	16.85	9.09327e+06	8.12847e+06	8816117	8086204	9.29958e+06	7.44079e+06
FALSE	High	Master Protein	Q9C005	Protein dpy-30 homolog OS=Homo sapiens OX=9606 GN=DPY30 PE=1 SV=1	0	63.895	88	5	65	5	1	99	11.2	4.88	1269	5	0.926	0.871	0.98			0.511219	0.877708	0.497231			7.27	10.89	10.59	12.85	10.37	8.16456e+07	8.2997e+07	112312555	9.85883e+07	8.35141e+07	9.06154e+07					Acetyl [N-Term]
FALSE	High	Master Protein	O14979	Heterogeneous nuclear ribonucleoprotein D-like OS=Homo sapiens OX=9606 GN=HNRNPDL PE=1 SV=3	0	199.005	34	16	258	13	1	420	46.4	9.57	4679	16	0.971	0.871	0.769			0.778326	0.810572	0.307986			14.53	26.73	10.8	13.29	19.29	3.6803e+08	3.63255e+08	4.01428e+08	3.9692e+08	4.17598e+08	3.50225e+08
FALSE	High	Master Protein	Q14008	Cytoskeleton-associated protein 5 OS=Homo sapiens OX=9606 GN=CKAP5 PE=1 SV=3	0	175.305	22	25	161	25	1	2032	225.4	7.8	1835	25	0.986	0.871	0.82			0.926754	0.880714	0.902095			12.64	21.96	11.93	32.19	17.88	6.052e+07	5.90203e+07	6.85313e+07	5.35974e+07	6.80783e+07	5.32784e+07					Acetyl [N-Term]
FALSE	High	Master Protein	P23381	Tryptophan--tRNA ligase, cytoplasmic OS=Homo sapiens OX=9606 GN=WARS PE=1 SV=2	0	213.429	65	20	242	20	1	471	53.1	6.23	5137	20	1.005	0.871	0.859			0.977546	0.811078	0.944276			12.19	21.26	8.08	18.57	14.05	2.99995e+08	2.9904e+08	3.88635e+08	3.38766e+08	4.27125e+08	3.8461e+08
FALSE	High	Master Protein	Q9UNX3	60S ribosomal protein L26-like 1 OS=Homo sapiens OX=9606 GN=RPL26L1 PE=1 SV=1	0	91.392	55	13	110	1	1	145	17.2	10.55	1210	13	1.018	0.871	0.789			0.996267	0.946738	0.922653			0	0	0	0	0	2.93746e+06	2989600	4530516	3.94779e+06	3.66402e+06	2.88912e+06
FALSE	High	Master Protein	Q92979	Ribosomal RNA small subunit methyltransferase NEP1 OS=Homo sapiens OX=9606 GN=EMG1 PE=1 SV=4	0	62.952	57	11	75	11	1	244	26.7	9.17	1482	11	1.079	0.871	0.935			0.787947	0.898437	0.836337			36.81	28.12	21.43	11	10.98	6.59716e+07	6.67772e+07	8.15421e+07	7.66552e+07	7.48095e+07	7.46172e+07					Acetyl [N-Term]
FALSE	High	Master Protein	P53999	Activated RNA polymerase II transcriptional coactivator p15 OS=Homo sapiens OX=9606 GN=SUB1 PE=1 SV=3	0	100.188	49	9	93	9	1	127	14.4	9.6	2112	9	0.893	0.872	0.876			0.0402099	0.816585	0.99254			20.68	33.02	16.84	22.9	11.12	2.51204e+08	2.09225e+08	2.6492e+08	2.7339e+08	2.9783e+08	1.96436e+08
FALSE	High	Master Protein	Q99426	Tubulin-folding cofactor B OS=Homo sapiens OX=9606 GN=TBCB PE=1 SV=2	0	85.005	56	12	105	12	1	244	27.3	5.15	901	12	0.982	0.872	0.909			0.908112	0.888765	0.903387			12.39	21.36	8.91	22.81	22.94	6.92026e+07	6.51227e+07	7.73855e+07	6.6605e+07	6.78908e+07	6.46919e+07
FALSE	High	Master Protein	Q9H074	Polyadenylate-binding protein-interacting protein 1 OS=Homo sapiens OX=9606 GN=PAIP1 PE=1 SV=1	0	69.679	27	8	66	8	1	479	53.5	4.81	687	8	1.002	0.872	0.907			0.981014	0.886743	0.911523			18.46	18.22	7.03	8.34	27.89	5.4482e+07	5.56749e+07	6.9906e+07	5.8283e+07	57652876	5.25876e+07
FALSE	High	Master Protein	P06132	Uroporphyrinogen decarboxylase OS=Homo sapiens OX=9606 GN=UROD PE=1 SV=2	0	88.023	55	13	64	13	1	367	40.8	6.14	2060	13	1.099	0.872	0.962			0.612171	0.880714	0.679473			12.81	22.3	18.1	21.46	18.13	7.04617e+07	7.58988e+07	9.20875e+07	8.14659e+07	6.99864e+07	6.71133e+07					Acetyl [N-Term]
FALSE	High	Master Protein	Q6KB66	Keratin, type II cytoskeletal 80 OS=Homo sapiens OX=9606 GN=KRT80 PE=1 SV=2	0	93.394	43	14	473	12	1	452	50.5	5.67	7882	14	0.889	0.873	0.75			0.573294	0.794221	0.463439			19.78	29.11	8.33	16.76	17.35	2.78031e+07	2.16777e+07	3.83124e+07	3.37345e+07	51045002	4.00879e+07
FALSE	High	Master Protein	Q8N573	Oxidation resistance protein 1 OS=Homo sapiens OX=9606 GN=OXR1 PE=1 SV=2	0	81.86	19	9	38	9	1	874	97.9	5.47	871	9	0.936	0.873	0.987			0.825631	0.842648	0.75449			46.09	28.22	20.21	20.28	6.41	2.6584e+07	2.47922e+07	3.02676e+07	2.66667e+07	1.13488e+07	1.38791e+07
FALSE	High	Master Protein	O94973	AP-2 complex subunit alpha-2 OS=Homo sapiens OX=9606 GN=AP2A2 PE=1 SV=2	0	181.484	38	25	137	18	1	939	103.9	6.96	3703	25	0.967	0.873	0.825			0.850802	0.886743	0.906276			22.97	23.33	9.16	15.69	13.18	5.80638e+07	5.93831e+07	7.79996e+07	9.11242e+07	99835609	8.07276e+07
FALSE	High	Master Protein	P11234	Ras-related protein Ral-B OS=Homo sapiens OX=9606 GN=RALB PE=1 SV=1	0	121.153	60	11	95	3	1	206	23.4	6.62	2291	11	0.988	0.873	0.838			0.987751	0.82743	0.968878			0.38	12.97	14.78	6.94	9.93	1.95289e+07	1.97652e+07	2.50116e+07	2.35848e+07	27707537	2.2975e+07
FALSE	High	Master Protein	Q9UJX4	Anaphase-promoting complex subunit 5 OS=Homo sapiens OX=9606 GN=ANAPC5 PE=1 SV=2	0	16.467	6	3	5	3	1	755	85	6.87	131	3	1.012	0.873	0.99			0.996267	0.97417	0.896756			0	0	0	0	0	2036765	2.06201e+06	2.27308e+06	1.98428e+06	1.98244e+06	1.96215e+06
FALSE	High	Master Protein	Q9UBD5	Origin recognition complex subunit 3 OS=Homo sapiens OX=9606 GN=ORC3 PE=1 SV=1	0	12.921	5	3	12	3	1	711	82.2	7.61	146	3	1.038	0.873	0.714			0.972778	0.941606	0.718656			18.55	29.88	5.73	23.17	17.24	5.64065e+06	5.90385e+06	6.95567e+06	6366385	6.5357e+06	5.08496e+06
FALSE	High	Master Protein	Q96MW1	Coiled-coil domain-containing protein 43 OS=Homo sapiens OX=9606 GN=CCDC43 PE=1 SV=2	0	17.147	23	2	8	2	1	224	25.2	4.92	121	2	1.042	0.873	0.859			0.976143	0.953376	0.997915			0	0	0	0	0	3.47194e+06	3.61835e+06	5.64673e+06	4930865	5.3032e+06	4.55545e+06					Acetyl [N-Term]
FALSE	High	Master Protein	Q06136	3-ketodihydrosphingosine reductase OS=Homo sapiens OX=9606 GN=KDSR PE=1 SV=1	0	12.425	9	2	11	2	1	332	36.2	7.12	235	2	1.051	0.873	0.803			0.952657	0.943153	0.922653			0	35.28	10.06	1.8	6.16	4735863	5.42896e+06	6.56784e+06	7.43902e+06	9.82909e+06	8.57443e+06
FALSE	High	Master Protein	Q32MZ4	Leucine-rich repeat flightless-interacting protein 1 OS=Homo sapiens OX=9606 GN=LRRFIP1 PE=1 SV=2	0	204.953	33	19	194	18	1	808	89.2	4.65	4347	19	0.915	0.874	0.88			0.520672	0.880714	0.967553			30.14	18.25	9.86	15.83	17.05	4.59931e+07	4.6767e+07	6.028e+07	5.50545e+07	7.12377e+07	65100813
FALSE	High	Master Protein	P53618	Coatomer subunit beta OS=Homo sapiens OX=9606 GN=COPB1 PE=1 SV=3	0	222.343	48	27	169	27	1	953	107.1	6.05	2405	27	0.978	0.874	0.917			0.855113	0.840326	0.902095			22.67	22.05	14.66	36.67	18.13	1.63158e+08	1.69965e+08	2.0931e+08	1.72639e+08	1.95843e+08	1.94644e+08					Acetyl [N-Term]
FALSE	High	Master Protein	O75131	Copine-3 OS=Homo sapiens OX=9606 GN=CPNE3 PE=1 SV=1	0	194.582	47	21	119	21	1	537	60.1	5.85	2358	21	0.979	0.874	0.898			0.910405	0.880714	0.948423			12.13	25.95	16.19	12.38	17.99	1.03632e+08	101634887	1.29322e+08	1.16748e+08	2.14856e+08	2.01187e+08
FALSE	High	Master Protein	P78344	Eukaryotic translation initiation factor 4 gamma 2 OS=Homo sapiens OX=9606 GN=EIF4G2 PE=1 SV=1	0	206.01	40	28	223	28	1	907	102.3	7.14	4457	28	1.024	0.874	0.894			0.987751	0.819721	0.955581			18.36	19.13	12.87	41.73	28.33	1.48605e+08	1.42501e+08	1.74964e+08	1.62277e+08	1.66719e+08	1.64073e+08
FALSE	High	Master Protein	O14745	Na(+)/H(+) exchange regulatory cofactor NHE-RF1 OS=Homo sapiens OX=9606 GN=SLC9A3R1 PE=1 SV=4	0	149.278	59	17	139	17	1	358	38.8	5.77	1790	17	1.038	0.874	0.878			0.936361	0.826546	0.994955			22.55	13.86	7.78	27.76	17.08	1.20336e+08	1.22839e+08	1.90223e+08	1.70676e+08	1.88908e+08	1.53006e+08					Acetyl [N-Term]
FALSE	High	Master Protein	P42126	Enoyl-CoA delta isomerase 1, mitochondrial OS=Homo sapiens OX=9606 GN=ECI1 PE=1 SV=1	0	66.822	36	6	32	6	1	302	32.8	8.54	1086	6	1.125	0.874	0.854			0.612473	0.838433	0.97801			14.43	7.32	14.63	31.11	35.39	2.39018e+07	2.62971e+07	2.71515e+07	3.02266e+07	5.46257e+07	43935386
FALSE	High	Master Protein	O75157	TSC22 domain family protein 2 OS=Homo sapiens OX=9606 GN=TSC22D2 PE=1 SV=3	0	45.16	14	4	31	4	1	780	79.2	5.02	163	4	1.339	0.874	0.998			0.594849	0.963499	0.896756			13.77	15.26	0	0	0	1.76899e+06	2.36616e+06	2.59166e+06	2.46649e+06	2.10056e+06	1.77904e+06
FALSE	High	Master Protein	P18146	Early growth response protein 1 OS=Homo sapiens OX=9606 GN=EGR1 PE=1 SV=1	0.005	4.882	3	1	1	1	1	543	57.5	8.25	0	1	5.383	0.874	0.01			1.90655e-09	0.989986	2.73413e-16			0	0		0	0	158847	855011	804728	703380	676894
FALSE	High	Master Protein	P04626	Receptor tyrosine-protein kinase erbB-2 OS=Homo sapiens OX=9606 GN=ERBB2 PE=1 SV=1	0	32.77	8	5	7	4	1	1255	137.8	5.91	61	5		0.874	0.702				0.989986	0.757953				0	2.02	19.9	0	686654	287267	565133	493751	3.51262e+06	2.48843e+06
FALSE	High	Master Protein	Q9HA77	Probable cysteine--tRNA ligase, mitochondrial OS=Homo sapiens OX=9606 GN=CARS2 PE=1 SV=1	0.001	10.906	5	2	3	2	1	564	62.2	8.34	108	2	0.793	0.875	0.801			0.658434	0.953376	0.948672			0	0	0	0	0	2.84581e+06	2258083	3.43534e+06	3.00449e+06	2.68318e+06	2148948
FALSE	High	Master Protein	Q86V21	Acetoacetyl-CoA synthetase OS=Homo sapiens OX=9606 GN=AACS PE=1 SV=1	0	13.45	4	2	10	2	1	672	75.1	6.24	150	2	0.908	0.875	0.992			0.92331	0.953376	0.883568			0	0	0	0	0	2.68469e+06	2.43787e+06	3.17315e+06	2.77756e+06	2.61958e+06	2.59892e+06
FALSE	High	Master Protein	Q15370	Elongin-B OS=Homo sapiens OX=9606 GN=ELOB PE=1 SV=1	0	127.097	97	8	140	8	1	118	13.1	4.88	1161	8	0.945	0.875	0.898			0.616373	0.842663	0.941154			23.34	31.35	20.85	34.07	34.08	1.32262e+08	1.40922e+08	1.64717e+08	1.61774e+08	1.61625e+08	1.37031e+08					Acetyl [N-Term]
FALSE	High	Master Protein	Q13492	Phosphatidylinositol-binding clathrin assembly protein OS=Homo sapiens OX=9606 GN=PICALM PE=1 SV=2	0	113.932	39	11	72	11	1	652	70.7	7.9	1206	11	0.95	0.875	0.767			0.896138	0.840698	0.716175			16.33	23.5	16.11	26.97	30.1	2.08744e+07	2.78519e+07	2.8769e+07	3.0287e+07	4.1541e+07	2.78092e+07					Acetyl [N-Term]
FALSE	High	Master Protein	P34949	Mannose-6-phosphate isomerase OS=Homo sapiens OX=9606 GN=MPI PE=1 SV=2	0	46.497	24	7	37	7	1	423	46.6	5.95	713	7	0.959	0.875	0.943			0.926754	0.873941	0.856365			23.07	15.17	6.29	12.56	20.44	1.25283e+07	1.20347e+07	1.88123e+07	1.8044e+07	1.55315e+07	1.75174e+07
FALSE	High	Master Protein	P14868	Aspartate--tRNA ligase, cytoplasmic OS=Homo sapiens OX=9606 GN=DARS PE=1 SV=2	0	237.01	76	33	252	33	1	501	57.1	6.55	5261	33	0.996	0.875	0.892			0.94105	0.826546	0.969742			13.23	13.39	12.37	11.63	18.34	3.18322e+08	3.24468e+08	3.87163e+08	3.5556e+08	4.85968e+08	417391137
FALSE	High	Master Protein	Q9H3R5	Centromere protein H OS=Homo sapiens OX=9606 GN=CENPH PE=1 SV=1	0	20.572	21	3	11	3	1	247	28.5	5.29	119	3	1.003	0.875	0.638			0.997246	0.97417	0.273007			9.39	0	12.43	8.99	32.05	3.56341e+06	3.31736e+06	3.02986e+06	1.42308e+06	5.92903e+06	4.44051e+06
FALSE	High	Master Protein	Q9NZU5	LIM and cysteine-rich domains protein 1 OS=Homo sapiens OX=9606 GN=LMCD1 PE=1 SV=1	0	34.008	29	7	46	7	1	365	40.8	7.93	575	7	1.045	0.875	0.951			0.978616	0.897756	0.882858			17.48	17.93	21.41	4.85	14.58	9.57523e+06	1.10334e+07	12266296	1.05693e+07	1.24191e+07	1.22414e+07
FALSE	High	Master Protein	Q9NVS2	39S ribosomal protein S18a, mitochondrial OS=Homo sapiens OX=9606 GN=MRPS18A PE=1 SV=1	0	15.446	28	4	27	4	1	196	22.2	10.33	96	4	1.068	0.875	0.841			0.93421	0.942204	0.989025			14.84	5.38	14.21	14.89	14.5	6.74928e+06	6.55367e+06	8.18023e+06	7.2142e+06	8.92645e+06	7.48157e+06
FALSE	High	Master Protein	Q8NFJ5	Retinoic acid-induced protein 3 OS=Homo sapiens OX=9606 GN=GPRC5A PE=1 SV=2	0	68.312	15	4	70	4	1	357	40.2	8.15	444	4	1.489	0.875	0.826			0.00330677	0.826546	0.932861			35.01	22.16	4.62	59.01	37.39	8.98195e+06	2.02285e+07	3.15806e+07	3.76635e+07	3.20142e+07	2.56178e+07					Acetyl [N-Term]
FALSE	High	Master Protein	Q9H9P8	L-2-hydroxyglutarate dehydrogenase, mitochondrial OS=Homo sapiens OX=9606 GN=L2HGDH PE=1 SV=3	0	21.009	8	2	12	2	1	463	50.3	8.15	229	2	1.62	0.875	0.63			0.176973	0.953376	0.490962			0	34.84	0	37.39	30	2.27515e+06	2.14639e+06	2.73206e+06	2.88475e+06	2267267	2.7846e+06
FALSE	High	Master Protein	Q8TB52	F-box only protein 30 OS=Homo sapiens OX=9606 GN=FBXO30 PE=1 SV=3	0.001	6.576	5	2	4	2	1	745	82.3	5.4	21	2	0.811	0.876	0.83			0.806788	0.989986	0.993866			0	0	0	0	0	1.06534e+06	863998	1.31244e+06	1.14912e+06	1.57753e+06	1.31003e+06
FALSE	High	Master Protein	P35869	Aryl hydrocarbon receptor OS=Homo sapiens OX=9606 GN=AHR PE=1 SV=2	0	16.238	6	2	8	2	1	848	96.1	6.38	27	2	0.852	0.876	0.49			0.892056	0.953376	0.151853			0	0	0		0	1577142	1.34385e+06	6.00249e+06	1.96062e+06	1.37332e+06	672868
FALSE	High	Master Protein	P51572	B-cell receptor-associated protein 31 OS=Homo sapiens OX=9606 GN=BCAP31 PE=1 SV=3	0	94.55	28	9	119	9	1	246	28	8.44	1905	9	0.897	0.876	0.806			0.0764354	0.817524	0.748245			11.89	15.44	10.75	29.75	11.18	2.16474e+08	2.01297e+08	2.18255e+08	1.94765e+08	2.19248e+08	1.78237e+08
FALSE	High	Master Protein	P18206	Vinculin OS=Homo sapiens OX=9606 GN=VCL PE=1 SV=4	0	610.193	61	60	663	60	1	1134	123.7	5.66	13393	60	0.962	0.876	0.895			0.671705	0.831828	0.965617			17.78	32	16.04	20.3	28.65	9.17505e+08	9.06262e+08	1.05422e+09	9.95027e+08	1.12421e+09	1.0078e+09
FALSE	High	Master Protein	O00267	Transcription elongation factor SPT5 OS=Homo sapiens OX=9606 GN=SUPT5H PE=1 SV=1	0	186.102	40	26	171	26	1	1087	120.9	5.06	3589	26	0.964	0.876	0.878			0.828143	0.89222	0.974917			21.17	26.46	11.91	19.02	13.96	9.41562e+07	8.29056e+07	1.01842e+08	1.00144e+08	8.52226e+07	7.14599e+07
FALSE	High	Master Protein	O75369	Filamin-B OS=Homo sapiens OX=9606 GN=FLNB PE=1 SV=2	0	1410.46	71	136	1423	127	1	2602	278	5.73	31679	136	0.975	0.876	0.852			0.821451	0.831735	0.925049			16.34	23.27	11.28	21.32	15.79	1.43595e+09	1.39805e+09	1.99667e+09	1.79103e+09	1.93309e+09	1.67921e+09
FALSE	High	Master Protein	Q99757	Thioredoxin, mitochondrial OS=Homo sapiens OX=9606 GN=TXN2 PE=1 SV=2	0	32.391	41	3	20	3	1	166	18.4	8.29	427	3	0.992	0.876	0.824			0.993956	0.852049	0.937137			2.34	19.06	23.01	14.99	16.68	2.26923e+07	2.27561e+07	24224359	21563938	2.83205e+07	2.38753e+07
FALSE	High	Master Protein	Q5T4S7	E3 ubiquitin-protein ligase UBR4 OS=Homo sapiens OX=9606 GN=UBR4 PE=1 SV=1	0	478.373	21	57	409	57	1	5183	573.5	6.04	6792	57	0.994	0.876	0.926			0.967343	0.886438	0.850661			16	19.75	17.93	18.99	17.25	9.93889e+07	1.01375e+08	1.29054e+08	1.13018e+08	1.34129e+08	1.19552e+08
FALSE	High	Master Protein	P24666	Low molecular weight phosphotyrosine protein phosphatase OS=Homo sapiens OX=9606 GN=ACP1 PE=1 SV=3	0	143.757	75	13	129	13	1	158	18	6.74	3719	13	1.007	0.876	0.837			0.994629	0.886743	0.930106			21.24	34.59	9.57	15.55	14.1	8.43699e+07	9.26771e+07	1.08673e+08	1.05047e+08	1.06876e+08	9.62684e+07
FALSE	High	Master Protein	O60749	Sorting nexin-2 OS=Homo sapiens OX=9606 GN=SNX2 PE=1 SV=2	0	101.683	28	13	87	13	1	519	58.4	5.12	1929	13	1.008	0.876	0.911			0.988634	0.831828	0.925049			19.64	21.27	12.65	18.24	14.79	2.37223e+08	1.85104e+08	2.08207e+08	7.5704e+08	3.87961e+08	4.08941e+08
FALSE	High	Master Protein	Q96CS3	FAS-associated factor 2 OS=Homo sapiens OX=9606 GN=FAF2 PE=1 SV=2	0	153.054	53	16	142	16	1	445	52.6	5.62	2246	16	1.024	0.876	0.821			0.986354	0.903628	0.902004			25.51	25.78	12.06	12.07	21.56	8.22512e+07	8.20784e+07	9.15867e+07	8.87496e+07	1.0222e+08	8.47757e+07					Acetyl [N-Term]
FALSE	High	Master Protein	Q5JTJ3	Cytochrome c oxidase assembly factor 6 homolog OS=Homo sapiens OX=9606 GN=COA6 PE=1 SV=1	0	12.665	24	3	14	3	1	125	14.1	8.25	176	3	0.919	0.877	0.845			0.924607	0.953376	0.999405			19.69	5.55	1.91	10.88	17.41	3.94049e+06	4016827	4.94697e+06	4.50717e+06	6028917	5076313
FALSE	High	Master Protein	P55263	Adenosine kinase OS=Homo sapiens OX=9606 GN=ADK PE=1 SV=2	0	149.427	44	13	141	13	1	362	40.5	6.7	3909	13	0.949	0.877	0.91			0.731375	0.900567	0.902095			14.34	26.57	21.5	14.19	14.95	7.95922e+07	7.86455e+07	1.04991e+08	9.39672e+07	1.06935e+08	9.31922e+07
FALSE	High	Master Protein	P61201	COP9 signalosome complex subunit 2 OS=Homo sapiens OX=9606 GN=COPS2 PE=1 SV=1	0	132.57	52	15	119	15	1	443	51.6	5.53	1777	15	1.025	0.877	0.975			0.986354	0.888765	0.559496			23.15	21.07	23.47	24.21	12.43	1.12104e+08	1.02918e+08	1.3216e+08	1.16206e+08	1.08667e+08	1.04787e+08
FALSE	High	Master Protein	O75390	Citrate synthase, mitochondrial OS=Homo sapiens OX=9606 GN=CS PE=1 SV=2	0	383.86	57	24	326	24	1	466	51.7	8.32	8501	24	1.036	0.877	0.821			0.9377	0.837967	0.818913			14.21	35.34	7.15	21.6	20.32	701075160	7.42337e+08	6.78392e+08	7.99567e+08	7.11105e+08	6.04092e+08
FALSE	High	Master Protein	P61081	NEDD8-conjugating enzyme Ubc12 OS=Homo sapiens OX=9606 GN=UBE2M PE=1 SV=1	0	54.089	35	8	69	8	1	183	20.9	7.69	1366	8	1.061	0.877	0.897			0.834877	0.888528	0.927702			5.53	25.35	6.75	13.57	12.17	8.6561e+07	9.95987e+07	1.15621e+08	106740034	1.10393e+08	1.00327e+08
FALSE	High	Master Protein	Q9P0T7	Transmembrane protein 9 OS=Homo sapiens OX=9606 GN=TMEM9 PE=1 SV=1	0.002	5.554	7	1	2	1	1	183	20.6	6.65	66	1	1.323	0.877	0.717			0.530937	0.957361	0.822078			0	0	0	0	0	2.27017e+06	3.00311e+06	3.32632e+06	2916365	3.30165e+06	2.36673e+06
FALSE	High	Master Protein	O60884	DnaJ homolog subfamily A member 2 OS=Homo sapiens OX=9606 GN=DNAJA2 PE=1 SV=1	0	123.34	27	8	118	8	1	412	45.7	6.48	2909	8	0.922	0.878	0.865			0.404039	0.880714	0.999978			16.51	18.35	10.27	20.82	20.02	1.3187e+08	1.26305e+08	1.42769e+08	1.46221e+08	7.06577e+07	6.79249e+07
FALSE	High	Master Protein	Q92896	Golgi apparatus protein 1 OS=Homo sapiens OX=9606 GN=GLG1 PE=1 SV=2	0	149.778	26	20	121	20	1	1179	134.5	6.9	2096	20	0.936	0.878	0.671			0.785705	0.886743	0.00908871			5.67	9.39	7.85	8.26	6.72	3.86604e+07	2.82015e+07	5.59774e+07	4.53203e+07	8.699e+07	5.70743e+07
FALSE	High	Master Protein	P55786	Puromycin-sensitive aminopeptidase OS=Homo sapiens OX=9606 GN=NPEPPS PE=1 SV=2	0	256.384	46	29	243	29	1	919	103.2	5.72	4655	29	0.977	0.878	0.893			0.848935	0.838974	0.969385			17.9	17.34	7.91	14.6	17.93	1.83492e+08	1.85771e+08	2.4115e+08	2.16158e+08	2.67485e+08	2.41103e+08
FALSE	High	Master Protein	Q09666	Neuroblast differentiation-associated protein AHNAK OS=Homo sapiens OX=9606 GN=AHNAK PE=1 SV=2	0	2951.82	79	301	3014	301	1	5890	628.7	6.15	61031	301	0.988	0.878	0.808			0.897983	0.838974	0.722552			17.05	32.17	9.87	19.89	18.3	4.01169e+09	4.15951e+09	5.04529e+09	4.87027e+09	5.45177e+09	4.42278e+09					Acetyl [N-Term]
FALSE	High	Master Protein	Q12874	Splicing factor 3A subunit 3 OS=Homo sapiens OX=9606 GN=SF3A3 PE=1 SV=1	0	159.3	49	16	140	16	1	501	58.8	5.38	3950	16	1.026	0.878	0.855			0.981843	0.826546	0.948672			26.26	15.8	13.04	20.33	8.96	1.84034e+08	194646892	2.04018e+08	2.06206e+08	2.19068e+08	1.69292e+08
FALSE	High	Master Protein	Q6BDS2	UHRF1-binding protein 1 OS=Homo sapiens OX=9606 GN=UHRF1BP1 PE=1 SV=1	0.002	5.795	2	3	15	2	1	1440	159.4	6.14	57	3	1.026	0.878	0.841			0.981778	0.841048	0.902095			0.39	15.78	0.04	25.2	1.83	8.26704e+08	8.50481e+08	9.29818e+08	9.37002e+08	1.05705e+09	8.88892e+08
FALSE	High	Master Protein	O60831	PRA1 family protein 2 OS=Homo sapiens OX=9606 GN=PRAF2 PE=1 SV=1	0.001	9.556	12	2	10	2	1	178	19.2	9.19	196	2	1.123	0.878	0.886			0.732436	0.880714	0.965672			7.58	24.37	11.97	20.39	15.79	15127064	1.72918e+07	18906295	18059997	10671464	9.1841e+06
FALSE	High	Master Protein	Q14254	Flotillin-2 OS=Homo sapiens OX=9606 GN=FLOT2 PE=1 SV=2	0	65.203	42	11	35	11	1	428	47	5.25	227	11	0.915	0.879	0.699			0.56428	0.833276	0.149996			14.44	32.8	3.42	24.72	22.22	3.50315e+07	3.7001e+07	2.58018e+07	3.88724e+07	3.71996e+07	2.70724e+07
FALSE	High	Master Protein	P00374	Dihydrofolate reductase OS=Homo sapiens OX=9606 GN=DHFR PE=1 SV=2	0	61.825	51	6	55	6	1	187	21.4	7.42	1772	6	0.97	0.879	1.062			0.9377	0.845738	0.138507			12.5	7.15	9.5	15.29	10.92	2.32439e+07	2.95343e+07	4.16587e+07	4.38496e+07	4.02867e+07	3.5838e+07
FALSE	High	Master Protein	P09132	Signal recognition particle 19 kDa protein OS=Homo sapiens OX=9606 GN=SRP19 PE=1 SV=3	0	25.593	40	3	22	3	1	144	16.1	9.85	675	3	0.976	0.879	0.978			0.976143	0.880714	0.761363			17.5	9.42	2.04	15.64	15.65	17801335	1.79016e+07	1.89159e+07	1.6539e+07	1.75518e+07	1.11979e+07
FALSE	High	Master Protein	O00232	26S proteasome non-ATPase regulatory subunit 12 OS=Homo sapiens OX=9606 GN=PSMD12 PE=1 SV=3	0	131.086	42	17	132	17	1	456	52.9	7.65	2535	17	0.982	0.879	0.973			0.912694	0.873941	0.53065			9.2	20.14	13.42	32.76	16	1.26746e+08	1.21973e+08	1.598e+08	1.42874e+08	1.33236e+08	1.37371e+08
FALSE	High	Master Protein	Q6UXH1	Protein disulfide isomerase CRELD2 OS=Homo sapiens OX=9606 GN=CRELD2 PE=1 SV=1	0	18.462	13	2	24	2	1	353	38.2	4.59	98	2	1.003	0.879	0.701			0.990898	0.95043	0.645374			8.87	57.81	0	0	28.8	8.44836e+06	8.36759e+06	7.08896e+06	6.30532e+06	6.73768e+06	5.08917e+06
FALSE	High	Master Protein	Q9BRT6	Protein LLP homolog OS=Homo sapiens OX=9606 GN=LLPH PE=1 SV=1	0	28.239	33	3	34	3	1	129	15.2	10.37	313	3	1.106	0.879	1.132			0.782227	0.883226	0.106452			7.04	8.58	11.73	30.69	3.54	1.76577e+07	2.13186e+07	1.97262e+07	2.03878e+07	1.31045e+07	15297953
FALSE	High	Master Protein	Q92485	Acid sphingomyelinase-like phosphodiesterase 3b OS=Homo sapiens OX=9606 GN=SMPDL3B PE=1 SV=2	0	36.019	16	4	49	4	1	455	50.8	5.64	684	4	1.38	0.879	0.781			0.0299969	0.886743	0.887838			20.02	3.15	0.49	4.72	8.35	1.14608e+07	1.5673e+07	16310714	1.14107e+07	1.0745e+07	1.07265e+07
FALSE	High	Master Protein	P63208	S-phase kinase-associated protein 1 OS=Homo sapiens OX=9606 GN=SKP1 PE=1 SV=2	0	89.628	69	8	103	8	1	163	18.6	4.54	1538	8	0.83	0.88	0.834			0.00110068	0.851548	0.902095			20.76	31.23	15.99	18.7	11.67	1.68607e+08	1.61648e+08	2.0842e+08	1.84619e+08	204674807	1.80963e+08
FALSE	High	Master Protein	Q9Y4X5	E3 ubiquitin-protein ligase ARIH1 OS=Homo sapiens OX=9606 GN=ARIH1 PE=1 SV=2	0	22.221	8	2	16	2	1	557	64.1	5.08	298	2	0.858	0.88	0.712			0.853822	0.95772	0.819135			0	29.8	23.07	0	0	2.54529e+06	2.18495e+06	3.03809e+06	2.35519e+06	2.77022e+06	2.37258e+06
FALSE	High	Master Protein	P55010	Eukaryotic translation initiation factor 5 OS=Homo sapiens OX=9606 GN=EIF5 PE=1 SV=2	0	104.148	42	16	108	16	1	431	49.2	5.58	2325	16	0.954	0.88	0.89			0.684857	0.84486	0.968878			22.23	22.51	12.24	22.93	7.34	1.6426e+08	1.58997e+08	2.15031e+08	1.90147e+08	2.23936e+08	1.90879e+08
FALSE	High	Master Protein	P23528	Cofilin-1 OS=Homo sapiens OX=9606 GN=CFL1 PE=1 SV=3	0	263.259	87	17	519	11	1	166	18.5	8.09	16009	17	0.982	0.88	0.858			0.854285	0.849694	0.939935			22.98	36.01	7.6	14.14	20.96	1.82259e+09	1.76862e+09	2.05677e+09	1712823218	1.90895e+09	1710713814					Acetyl [N-Term]
FALSE	High	Master Protein	Q9NYL4	Peptidyl-prolyl cis-trans isomerase FKBP11 OS=Homo sapiens OX=9606 GN=FKBP11 PE=1 SV=1	0	25.41	36	3	12	3	1	201	22.2	9.39	81	3	1.017	0.88	1.146			0.999803	0.903114	0.104555			51.57	19.73	63.76	83.16	0	9.40882e+06	9.22823e+06	1.28331e+07	1.11318e+07	1.49777e+07	10555055
FALSE	High	Master Protein	Q96T60	Bifunctional polynucleotide phosphatase/kinase OS=Homo sapiens OX=9606 GN=PNKP PE=1 SV=1	0	31.694	13	5	19	5	1	521	57	8.46	397	5	1.045	0.88	0.831			0.94105	0.886539	0.959168			2.31	25.58	4.89	22.47	11.78	1.55265e+07	1.62592e+07	2.04917e+07	1.90664e+07	2.2904e+07	1.9699e+07
FALSE	High	Master Protein	Q92820	Gamma-glutamyl hydrolase OS=Homo sapiens OX=9606 GN=GGH PE=1 SV=2	0	51.758	19	7	67	7	1	318	35.9	7.11	1323	7	1.048	0.88	0.773			0.929164	0.907892	0.619246			20.69	13.41	8.93	44.14	17.09	5.75579e+07	6.22977e+07	7.30664e+07	6.37687e+07	88260391	7.2472e+07
FALSE	High	Master Protein	O95602	DNA-directed RNA polymerase I subunit RPA1 OS=Homo sapiens OX=9606 GN=POLR1A PE=1 SV=2	0	93.466	15	15	97	15	1	1720	194.7	7.03	933	15	1.112	0.88	0.754			0.763934	0.886539	0.726579			13.17	22.91	6.91	31.86	20.5	2.19583e+07	2.45995e+07	2.19021e+07	1.60437e+07	2.33867e+07	2.03169e+07
FALSE	High	Master Protein	Q96A26	Protein FAM162A OS=Homo sapiens OX=9606 GN=FAM162A PE=1 SV=2	0	17.58	25	3	21	3	1	154	17.3	9.77	277	3	1.117	0.88	0.787			0.809568	0.908551	0.886929			16.37	7.15	9.65	18.28	12.7	1.0771e+07	12039101	1.35498e+07	1.20021e+07	17370524	1.36976e+07
FALSE	High	Master Protein	P15927	Replication protein A 32 kDa subunit OS=Homo sapiens OX=9606 GN=RPA2 PE=1 SV=1	0	147.396	76	11	123	11	1	270	29.2	6.15	2702	11	0.934	0.881	0.971			0.574009	0.903628	0.609637			13.03	34.58	16.22	15.46	20.89	7.58308e+07	8.02276e+07	9.40013e+07	8.34654e+07	7.80528e+07	7.27984e+07					Acetyl [N-Term]
FALSE	High	Master Protein	O43396	Thioredoxin-like protein 1 OS=Homo sapiens OX=9606 GN=TXNL1 PE=1 SV=3	0	244.547	87	16	254	16	1	289	32.2	4.96	5296	16	0.958	0.881	0.903			0.673835	0.831828	0.9359			10.79	10	7	10.12	9.68	2.07039e+08	2.02712e+08	2.31118e+08	2.11103e+08	2.24246e+08	2.04611e+08
FALSE	High	Master Protein	P48147	Prolyl endopeptidase OS=Homo sapiens OX=9606 GN=PREP PE=1 SV=2	0	111.605	39	15	103	15	1	710	80.6	5.86	1748	15	0.958	0.881	0.823			0.83169	0.892179	0.911523			28.31	32.39	14.11	47.5	15.55	4.42775e+07	3.19504e+07	4.6464e+07	5.39169e+07	70189142	5.56741e+07
FALSE	High	Master Protein	Q9Y5X3	Sorting nexin-5 OS=Homo sapiens OX=9606 GN=SNX5 PE=1 SV=1	0	75.067	30	12	98	12	1	404	46.8	6.76	1291	12	0.968	0.881	0.894			0.85838	0.903515	0.93736			12.06	30.78	11.11	12.04	22.11	5.26623e+07	5.93117e+07	6.34917e+07	5.73761e+07	7.05118e+07	6.44998e+07					Acetyl [N-Term]
FALSE	High	Master Protein	P60228	Eukaryotic translation initiation factor 3 subunit E OS=Homo sapiens OX=9606 GN=EIF3E PE=1 SV=1	0	203.709	75	24	188	24	1	445	52.2	6.04	4271	24	0.975	0.881	0.876			0.82153	0.851548	0.991262			13.14	21.16	11.35	19.27	11.23	2.60848e+08	2.44094e+08	293105808	2.4306e+08	2.56101e+08	245475169
FALSE	High	Master Protein	Q15046	Lysine--tRNA ligase OS=Homo sapiens OX=9606 GN=KARS1 PE=1 SV=3	0	313.06	67	30	450	30	1	597	68	6.35	5712	30	0.977	0.881	0.899			0.831477	0.852049	0.955581			24.12	27.28	13.59	31.52	20.57	244967553	2.72572e+08	3.32279e+08	2.99688e+08	3.11341e+08	259178676					Acetyl [N-Term]
FALSE	High	Master Protein	Q14165	Malectin OS=Homo sapiens OX=9606 GN=MLEC PE=1 SV=1	0	54.277	38	8	58	8	1	292	32.2	5.41	1462	8	0.982	0.881	0.824			0.918718	0.907892	0.911523			18.54	31.47	6.56	7.91	10.14	54179110	5.33393e+07	6.56304e+07	6.86519e+07	70996899	6.08492e+07
FALSE	High	Master Protein	P62195	26S proteasome regulatory subunit 8 OS=Homo sapiens OX=9606 GN=PSMC5 PE=1 SV=1	0	246.707	75	26	254	25	1	406	45.6	7.55	5989	26	0.994	0.881	0.929			0.932446	0.852884	0.89396			18.1	18.35	11.28	20.37	15.71	3.44883e+08	3.33332e+08	4.33251e+08	3.98063e+08	3.77259e+08	3.67086e+08					Acetyl [N-Term]
FALSE	High	Master Protein	Q5BJH7	Protein YIF1B OS=Homo sapiens OX=9606 GN=YIF1B PE=1 SV=1	0	35.194	29	3	10	3	1	314	34.4	9.16	185	3	0.9	0.882	1.065			0.918718	0.957361	0.775967			0	0	0	0	0	2817804	2.53556e+06	3.17146e+06	2.79627e+06	2228766	2.37258e+06
FALSE	High	Master Protein	Q9BTE1	Dynactin subunit 5 OS=Homo sapiens OX=9606 GN=DCTN5 PE=1 SV=1	0	21.503	38	4	18	4	1	182	20.1	8.02	66	4	0.951	0.882	0.906			0.934798	0.95302	0.935975			19.98	37.58	2.25	19.83	9.52	8.248e+06	7.34822e+06	7.00102e+06	8.69233e+06	8.18169e+06	9.59484e+06
FALSE	High	Master Protein	O00203	AP-3 complex subunit beta-1 OS=Homo sapiens OX=9606 GN=AP3B1 PE=1 SV=3	0	73.555	15	11	59	11	1	1094	121.2	6.04	1443	11	0.97	0.882	0.838			0.90256	0.854388	0.94522			17.22	17.49	9.72	13.7	9.35	3.63639e+07	3.59653e+07	4.14974e+07	3.87623e+07	4.62905e+07	3.91496e+07
FALSE	High	Master Protein	Q01082	Spectrin beta chain, non-erythrocytic 1 OS=Homo sapiens OX=9606 GN=SPTBN1 PE=1 SV=2	0	1071.12	58	121	1107	108	1	2364	274.4	5.57	20354	121	0.979	0.882	0.826			0.837932	0.856822	0.844051			13.83	22.53	8.79	22.04	17.97	1.50817e+09	1.51925e+09	1.86419e+09	1.65657e+09	1.4472e+09	1.19865e+09					Acetyl [N-Term]
FALSE	High	Master Protein	Q15005	Signal peptidase complex subunit 2 OS=Homo sapiens OX=9606 GN=SPCS2 PE=1 SV=3	0	41.741	36	7	39	7	1	226	25	8.47	276	7	0.979	0.882	0.81			0.891765	0.916498	0.882858			14.5	17.32	11.6	23.22	8.39	6.74711e+07	6.57513e+07	7.88024e+07	7.38378e+07	7.58199e+07	5.90402e+07					Acetyl [N-Term]
FALSE	High	Master Protein	P34932	Heat shock 70 kDa protein 4 OS=Homo sapiens OX=9606 GN=HSPA4 PE=1 SV=4	0	694.781	77	59	730	56	1	840	94.3	5.19	16586	59	1.012	0.882	0.887			0.996267	0.857454	0.989025			17.1	30.73	14.74	20.69	31.74	6.72208e+08	6.82538e+08	9.09404e+08	8.88037e+08	8.27499e+08	7.28983e+08					Acetyl [N-Term]
FALSE	High	Master Protein	Q9BRQ8	Apoptosis-inducing factor 2 OS=Homo sapiens OX=9606 GN=AIFM2 PE=1 SV=1	0	18.093	18	3	13	3	1	373	40.5	9.11	56	3	1.017	0.882	0.648			0.997246	0.903628	0.154317			10.65	0.93	5.53	15.49	2.37	1.0703e+07	1.11324e+07	14154629	1.25208e+07	1.31879e+07	8856310
FALSE	High	Master Protein	P05026	Sodium/potassium-transporting ATPase subunit beta-1 OS=Homo sapiens OX=9606 GN=ATP1B1 PE=1 SV=1	0	71.841	44	10	92	10	1	303	35	8.53	1380	10	1.019	0.882	0.799			0.994629	0.903628	0.813668			11.51	8.28	6.54	8.08	7.07	9.23873e+07	9.42717e+07	1.07575e+08	9.77073e+07	1.04556e+08	8.57918e+07
FALSE	High	Master Protein	P30622	CAP-Gly domain-containing linker protein 1 OS=Homo sapiens OX=9606 GN=CLIP1 PE=1 SV=2	0	71.946	14	11	61	10	1	1438	162.1	5.36	583	11	1.038	0.882	0.946			0.961662	0.888765	0.822521			5.23	12.46	12.81	19.52	15.59	1.76206e+07	1.89002e+07	2.15906e+07	1.81491e+07	2.3177e+07	2.1067e+07
FALSE	High	Master Protein	O15042	U2 snRNP-associated SURP motif-containing protein OS=Homo sapiens OX=9606 GN=U2SURP PE=1 SV=2	0	142.744	34	20	143	19	1	1029	118.2	8.47	1354	20	1.044	0.882	0.871			0.91706	0.902047	0.997799			11.02	24.82	10.09	18.38	11.05	1.21949e+08	1.22319e+08	1.42396e+08	1.31702e+08	1.586e+08	1.21456e+08
FALSE	High	Master Protein	O14908	PDZ domain-containing protein GIPC1 OS=Homo sapiens OX=9606 GN=GIPC1 PE=1 SV=2	0	109.465	56	12	81	12	1	333	36	6.28	923	12	0.895	0.883	0.879			0.400078	0.897756	0.966384			22.36	32.28	7.58	20.65	6.01	4.14944e+07	3.88021e+07	5.66579e+07	4.5728e+07	6.54661e+07	5.38477e+07
FALSE	High	Master Protein	P67936	Tropomyosin alpha-4 chain OS=Homo sapiens OX=9606 GN=TPM4 PE=1 SV=3	0	288.919	82	29	470	20	1	248	28.5	4.69	7242	29	0.929	0.883	0.851			0.276097	0.862913	0.922653			14	23.41	9.4	13.62	12.78	4.83725e+08	469823277	5.57271e+08	522601337	5.27523e+08	4.6166e+08					Acetyl [N-Term]
FALSE	High	Master Protein	Q9H4A4	Aminopeptidase B OS=Homo sapiens OX=9606 GN=RNPEP PE=1 SV=2	0	155.489	44	22	172	22	1	650	72.5	5.74	3846	22	1.006	0.883	0.897			0.986354	0.864276	0.962282			17.15	19.84	8.27	10.58	30.17	1.67124e+08	1.60695e+08	1.94014e+08	1.71093e+08	2.84717e+08	2.6368e+08					Acetyl [N-Term]
FALSE	High	Master Protein	P29144	Tripeptidyl-peptidase 2 OS=Homo sapiens OX=9606 GN=TPP2 PE=1 SV=4	0	426.925	54	44	334	44	1	1249	138.3	6.32	6900	44	1.06	0.883	0.888			0.809568	0.860174	0.985582			15.2	17.37	10.73	16.51	13.96	2.47403e+08	2.7883e+08	2.82756e+08	2.72196e+08	2.85683e+08	2.40567e+08					Acetyl [N-Term]
FALSE	High	Master Protein	Q9BUK6	Protein misato homolog 1 OS=Homo sapiens OX=9606 GN=MSTO1 PE=1 SV=1	0	18.747	9	5	18	5	1	570	61.8	6.11	96	5	1.071	0.883	0.735			0.926754	0.963499	0.811829			5.49	6.95	12.05	14.71	29.19	4.48573e+06	4.74698e+06	6.12328e+06	5.65811e+06	5.74399e+06	4.50581e+06
FALSE	High	Master Protein	P62244	40S ribosomal protein S15a OS=Homo sapiens OX=9606 GN=RPS15A PE=1 SV=2	0	141.151	73	16	211	16	1	130	14.8	10.13	3119	16	1.094	0.883	0.816			0.446573	0.860607	0.768626			18.16	34.38	6.95	33.76	27.55	7.342e+08	8.43968e+08	9.31228e+08	920047668	8.57771e+08	7.64245e+08
FALSE	High	Master Protein	Q14694	Ubiquitin carboxyl-terminal hydrolase 10 OS=Homo sapiens OX=9606 GN=USP10 PE=1 SV=2	0	147.138	40	20	106	20	1	798	87.1	5.31	1585	20	0.867	0.884	0.839			0.0635223	0.919249	0.937137			17.69	19.61	15.27	19.29	16.44	70132074	6.60527e+07	8.49503e+07	5.23885e+07	7.78759e+07	6.55613e+07
FALSE	High	Master Protein	Q9P0U1	Mitochondrial import receptor subunit TOM7 homolog OS=Homo sapiens OX=9606 GN=TOMM7 PE=1 SV=1	0.001	8.062	36	2	12	2	1	55	6.2	10.29	313	2	0.914	0.884	0.764			0.80532	0.910784	0.787932			15.95	1.35	11.21	0.38	5.17	1.17739e+07	1.19126e+07	1.37666e+07	1.20405e+07	1.48113e+07	12545019
FALSE	High	Master Protein	Q15024	Exosome complex component RRP42 OS=Homo sapiens OX=9606 GN=EXOSC7 PE=1 SV=3	0	51.395	35	6	34	6	1	291	31.8	5.19	812	6	0.918	0.884	0.721			0.83169	0.893584	0.545479			15.08	9.04	4.35	16.82	8.83	1.51139e+07	2.03186e+07	2.02842e+07	1.59174e+07	1.39239e+07	1.0878e+07					Acetyl [N-Term]
FALSE	High	Master Protein	O00592	Podocalyxin OS=Homo sapiens OX=9606 GN=PODXL PE=1 SV=2	0	86.347	17	8	100	8	1	558	58.6	5.49	1207	8	0.993	0.884	0.819			0.962686	0.880714	0.902095			7.81	14.78	9.2	32.54	16.2	3.63842e+07	3.92511e+07	47977015	4.88105e+07	6.7571e+07	5.36242e+07
FALSE	High	Master Protein	Q92597	Protein NDRG1 OS=Homo sapiens OX=9606 GN=NDRG1 PE=1 SV=1	0	14.748	12	3	9	3	1	394	42.8	5.82	285	3	1.037	0.884	0.786			0.972415	0.955024	0.911523			8.26	3.13	0.67	4.5	26.87	5.76481e+06	5.9815e+06	7.48443e+06	6.39971e+06	8360264	6491630
FALSE	High	Master Protein	Q13618	Cullin-3 OS=Homo sapiens OX=9606 GN=CUL3 PE=1 SV=2	0	109.135	20	13	91	13	1	768	88.9	8.48	1339	13	1.054	0.884	0.973			0.91337	0.914275	0.617828			17.93	25.1	24.36	29.92	17.14	5.65614e+07	5.66328e+07	6.83835e+07	6.05962e+07	6.26836e+07	6.1793e+07
FALSE	High	Master Protein	Q96DV4	39S ribosomal protein L38, mitochondrial OS=Homo sapiens OX=9606 GN=MRPL38 PE=1 SV=2	0	26.632	15	4	20	4	1	380	44.6	7.53	351	4	1.15	0.884	0.814			0.684066	0.910784	0.922802			15.43	23.46	8.45	22.84	10.88	1.05427e+07	1.1931e+07	1.22327e+07	10312208	1.29952e+07	1.0903e+07
FALSE	High	Master Protein	Q8IY22	C-Maf-inducing protein OS=Homo sapiens OX=9606 GN=CMIP PE=1 SV=3	0.002	5.463	2	1	1	1	1	773	86.3	6.7	17	1	0.524	0.885	0.01			0.116772	0.987568	2.73413e-16			0	0		0	0	790456	414002	1.82934e+06	1619497	1.75693e+06
FALSE	High	Master Protein	Q9UPT9	Ubiquitin carboxyl-terminal hydrolase 22 OS=Homo sapiens OX=9606 GN=USP22 PE=1 SV=2	0	20.855	8	2	9	2	1	525	59.9	8.05	55	2	0.727	0.885	0.723			0.0532078	0.933832	0.822078			0	0	0	0	0	10746207	7814921	10261061	9085221	4.14625e+06	2.99723e+06
FALSE	High	Master Protein	Q9NTJ3	Structural maintenance of chromosomes protein 4 OS=Homo sapiens OX=9606 GN=SMC4 PE=1 SV=2	0	250.762	45	35	195	35	1	1288	147.1	6.79	3243	35	0.94	0.885	0.79			0.54232	0.865377	0.635599			13.98	29.4	12.42	21.33	26.58	1.74328e+08	1.79696e+08	2.03507e+08	2.04963e+08	1.82244e+08	1.54263e+08
FALSE	High	Master Protein	P33176	Kinesin-1 heavy chain OS=Homo sapiens OX=9606 GN=KIF5B PE=1 SV=1	0	266.244	57	38	224	38	1	963	109.6	6.51	3617	38	0.964	0.885	0.953			0.804076	0.880714	0.750767			17.93	24.34	10.63	14.09	15.62	1.51183e+08	1.30076e+08	1.74265e+08	1.58815e+08	2.03015e+08	1.75652e+08					Acetyl [N-Term]
FALSE	High	Master Protein	Q92882	Osteoclast-stimulating factor 1 OS=Homo sapiens OX=9606 GN=OSTF1 PE=1 SV=2	0	17.144	14	3	22	3	1	214	23.8	5.68	541	3	0.99	0.885	0.609			0.994057	0.893584	0.00796608			10.91	5.17	15.83	2.05	3.7	1.34678e+07	2.14211e+07	2.27466e+07	2.0002e+07	2.67437e+07	9.90286e+06
FALSE	High	Master Protein	P53007	Tricarboxylate transport protein, mitochondrial OS=Homo sapiens OX=9606 GN=SLC25A1 PE=1 SV=2	0	65.22	29	7	75	7	1	311	34	9.89	1770	7	1.022	0.885	0.785			0.996267	0.907297	0.716594			2.74	16.73	3.79	27.93	3.04	6.48253e+07	8.57822e+07	1.10069e+08	1.02453e+08	1.28129e+08	1.00524e+08
FALSE	High	Master Protein	P30838	Aldehyde dehydrogenase, dimeric NADP-preferring OS=Homo sapiens OX=9606 GN=ALDH3A1 PE=1 SV=3	0	63	28	10	53	9	1	453	50.4	6.54	580	10	1.04	0.885	0.931			0.960435	0.858993	0.862926			6.47	4.85	4.83	9.9	10.79	4.6703e+07	4.52749e+07	42603138	40710685	3.64195e+07	3.10011e+07
FALSE	High	Master Protein	Q16795	NADH dehydrogenase [ubiquinone] 1 alpha subcomplex subunit 9, mitochondrial OS=Homo sapiens OX=9606 GN=NDUFA9 PE=1 SV=2	0	64.167	44	11	56	11	1	377	42.5	9.8	1125	11	1.056	0.885	0.767			0.913275	0.903628	0.60465			19.02	23.12	7.52	8.68	24.61	5.44484e+07	5.38006e+07	5.82418e+07	5.0236e+07	5.31298e+07	4.12346e+07
FALSE	High	Master Protein	Q08209	Serine/threonine-protein phosphatase 2B catalytic subunit alpha isoform OS=Homo sapiens OX=9606 GN=PPP3CA PE=1 SV=1	0	52.423	31	10	53	8	1	521	58.7	5.86	686	10	1.07	0.885	1.024			0.944176	0.897094	0.532366			20.28	21.15	40.69	8.16	8.28	8.97308e+06	1.04397e+07	2.14857e+07	9.76732e+06	1.60802e+07	14695859
FALSE	High	Master Protein	P48730	Casein kinase I isoform delta OS=Homo sapiens OX=9606 GN=CSNK1D PE=1 SV=2	0	14.647	15	4	15	4	1	415	47.3	9.74	50	4	1.102	0.885	0.952			0.91706	0.966104	0.911523			0	0	0	0	0	2.96089e+06	3.26224e+06	4.1424e+06	3.66635e+06	2.22547e+06	2.11939e+06
FALSE	High	Master Protein	Q9GZT4	Serine racemase OS=Homo sapiens OX=9606 GN=SRR PE=1 SV=1	0.002	5.781	5	1	7	1	1	340	36.5	6.54	58	1	2.113	0.885	0.916			0.0919055	0.995178	0.955581			0	0	0		0	178512	377130	466179	412777	520472	476631
FALSE	High	Master Protein	Q0VGL1	Ragulator complex protein LAMTOR4 OS=Homo sapiens OX=9606 GN=LAMTOR4 PE=1 SV=1	0.001	8.308	18	1	4	1	1	99	10.7	6.54	164	1	0.763	0.886	1.13			0.238596	0.969845	0.289184			0	0	0	0	0	7.16846e+06	5467966	5579462	4942967	4.92157e+06	5559934
FALSE	High	Master Protein	Q9BW19	Kinesin-like protein KIFC1 OS=Homo sapiens OX=9606 GN=KIFC1 PE=1 SV=2	0.001	9.486	7	2	9	2	1	673	73.7	8.98	108	2	0.802	0.886	1.028			0.77173	0.989986	0.886929			0	0	0	0	0	1.00026e+06	801862	918043	813002	695362	714700
FALSE	High	Master Protein	P30154	Serine/threonine-protein phosphatase 2A 65 kDa regulatory subunit A beta isoform OS=Homo sapiens OX=9606 GN=PPP2R1B PE=1 SV=3	0	104.882	31	12	91	7	1	601	66.2	4.94	4176	12	0.823	0.886	0.886			0.257922	0.873941	0.952635			3.84	11.05	19.6	34.35	19.44	2.74095e+07	1.30729e+07	3.01889e+07	2.87939e+07	1.85543e+07	1.65345e+07
FALSE	High	Master Protein	Q06210	Glutamine--fructose-6-phosphate aminotransferase [isomerizing] 1 OS=Homo sapiens OX=9606 GN=GFPT1 PE=1 SV=3	0	291.978	58	33	298	33	1	699	78.8	7.11	8173	33	0.968	0.886	0.857			0.753746	0.878289	0.93736			15.53	21.31	10	14.13	22.33	3.25534e+08	3.21087e+08	4.15059e+08	3.76789e+08	3.95551e+08	3.45389e+08
FALSE	High	Master Protein	Q01804	OTU domain-containing protein 4 OS=Homo sapiens OX=9606 GN=OTUD4 PE=1 SV=4	0	11.722	6	3	13	3	1	1114	124	6.71	97	3	0.986	0.886	0.859			0.997246	0.969845	0.999978			6.26	19.98	20.33	35.6	8	2.23731e+06	2.2046e+06	2.93755e+06	2.6157e+06	3.14063e+06	2.69469e+06
FALSE	High	Master Protein	Q9Y221	60S ribosome subunit biogenesis protein NIP7 homolog OS=Homo sapiens OX=9606 GN=NIP7 PE=1 SV=1	0	49.386	76	7	44	7	1	180	20.4	8.51	602	7	1.023	0.886	0.899			0.996267	0.873941	0.922802			2.34	15.66	12.87	11.83	9.64	5.56234e+07	5.6569e+07	38291437	3.0096e+07	35205696	3.10731e+07
FALSE	High	Master Protein	P62249	40S ribosomal protein S16 OS=Homo sapiens OX=9606 GN=RPS16 PE=1 SV=2	0	86.99	64	12	179	12	1	146	16.4	10.21	3146	12	1.073	0.886	0.885			0.673835	0.874512	0.994106			9.9	14.93	6.47	8.48	10.57	6.77579e+08	7.28091e+08	8.69951e+08	8.00368e+08	8.0701e+08	7.30409e+08
FALSE	High	Master Protein	P26447	Protein S100-A4 OS=Homo sapiens OX=9606 GN=S100A4 PE=1 SV=1	0	30.666	38	5	34	5	1	101	11.7	6.11	616	5	1.081	0.886	0.876			0.689353	0.865377	0.9697			26.16	18.75	4.2	33.03	8.2	1.45581e+08	1.60611e+08	183174280	1.5503e+08	3.93596e+07	3.17416e+07					Acetyl [N-Term]
FALSE	High	Master Protein	Q9Y281	Cofilin-2 OS=Homo sapiens OX=9606 GN=CFL2 PE=1 SV=1	0	161.074	86	14	329	8	1	166	18.7	7.88	7291	14	1.15	0.886	0.845			0.205534	0.918868	0.952107			24.39	15.32	10.95	13.79	2.51	8.57846e+07	9.21052e+07	9.84819e+07	8.27741e+07	8.46791e+07	7.36449e+07					Acetyl [N-Term]
FALSE	High	Master Protein	P52758	2-iminobutanoate/2-iminopropanoate deaminase OS=Homo sapiens OX=9606 GN=RIDA PE=1 SV=1	0	56.432	66	5	42	5	1	137	14.5	8.68	1535	5	1.201	0.886	1.081			0.458404	0.903628	0.171123			21.24	47.17	17.4	2	34.54	1.26157e+07	1.68999e+07	1.72731e+07	1.55795e+07	2.17362e+07	1.6281e+07
FALSE	High	Master Protein	O75818	Ribonuclease P protein subunit p40 OS=Homo sapiens OX=9606 GN=RPP40 PE=1 SV=3	0	13.655	7	3	17	3	1	363	41.8	6.67	65	3	0.759	0.887	0.874			0.284564	0.969845	0.962282			6.57	4.9	5.32	2.48	13.51	5.68735e+06	5.24561e+06	6.03696e+06	4570480	7.44186e+06	6.11601e+06
FALSE	High	Master Protein	O14972	Vacuolar protein sorting-associated protein 26C OS=Homo sapiens OX=9606 GN=VPS26C PE=1 SV=1	0	29.24	23	4	45	4	1	297	33	7.68	799	4	0.786	0.887	0.986			0.787947	0.989986	0.887669			2.16	0	4.21	40.93	8.51	1.89031e+06	1.05698e+06	1.40886e+06	1.14683e+06	2.39714e+06	2.35627e+06
FALSE	High	Master Protein	Q07866	Kinesin light chain 1 OS=Homo sapiens OX=9606 GN=KLC1 PE=1 SV=2	0	102.443	48	16	93	11	1	573	65.3	6.2	1342	16	0.929	0.887	0.821			0.778349	0.886539	0.902095			10.96	11.96	13.83	14.67	17.99	2.58613e+07	2.98715e+07	3.00123e+07	2.67119e+07	5.35379e+07	4.69435e+07
FALSE	High	Master Protein	P50995	Annexin A11 OS=Homo sapiens OX=9606 GN=ANXA11 PE=1 SV=1	0	189.403	45	23	250	22	1	505	54.4	7.65	5758	23	1.024	0.887	0.907			0.986354	0.880714	0.93736			25.72	17.16	9.51	11.93	10.49	2.22802e+08	2.37658e+08	3.23461e+08	2.99058e+08	4.81211e+08	4.27255e+08
FALSE	High	Master Protein	P31153	S-adenosylmethionine synthase isoform type-2 OS=Homo sapiens OX=9606 GN=MAT2A PE=1 SV=1	0	90.758	42	18	121	18	1	395	43.6	6.48	1798	18	1.027	0.887	0.916			0.981014	0.873941	0.902095			13.14	13.81	7.33	20.77	8.25	1.68369e+08	1.76166e+08	1.84093e+08	1.71848e+08	1.66161e+08	1.56915e+08
FALSE	High	Master Protein	P40763	Signal transducer and activator of transcription 3 OS=Homo sapiens OX=9606 GN=STAT3 PE=1 SV=2	0	73.045	24	11	84	10	1	770	88	6.3	1240	11	1.027	0.887	0.847			0.981778	0.886743	0.974917			23.34	21.39	22.72	35.92	4.72	2.04705e+07	2.37527e+07	2.2461e+07	2.26866e+07	3.34219e+07	2.75005e+07
FALSE	High	Master Protein	Q8NBF2	NHL repeat-containing protein 2 OS=Homo sapiens OX=9606 GN=NHLRC2 PE=1 SV=1	0	68.597	23	10	77	10	1	726	79.4	5.55	1492	10	1.034	0.887	0.865			0.972415	0.873941	0.994867			8.19	6.83	3.8	29.48	16.3	2.04191e+07	23990822	2.68814e+07	2.13283e+07	3.66724e+07	2.93881e+07
FALSE	High	Master Protein	Q13177	Serine/threonine-protein kinase PAK 2 OS=Homo sapiens OX=9606 GN=PAK2 PE=1 SV=3	0	209.577	65	21	183	16	1	524	58	5.96	4060	21	1.047	0.887	0.954			0.91337	0.912106	0.733718			15.53	14.37	9.31	17.02	9.1	1.11948e+08	1.05461e+08	1.26281e+08	1.10703e+08	7.31919e+07	6.82584e+07					Acetyl [N-Term]
FALSE	High	Master Protein	P52815	39S ribosomal protein L12, mitochondrial OS=Homo sapiens OX=9606 GN=MRPL12 PE=1 SV=2	0	119.569	51	11	85	11	1	198	21.3	8.87	2168	11	1.056	0.887	0.825			0.854285	0.914419	0.902095			7.03	14.89	10.75	7.73	9.21	9.77705e+07	9.8686e+07	1.2291e+08	1.07649e+08	1.22618e+08	9.96595e+07
FALSE	High	Master Protein	Q9H4M9	EH domain-containing protein 1 OS=Homo sapiens OX=9606 GN=EHD1 PE=1 SV=2	0	107.641	49	18	96	18	1	534	60.6	6.83	1188	18	1.079	0.887	0.799			0.834877	0.873941	0.89396			25.48	19.7	15.48	29.09	11.05	3.89806e+07	3.85249e+07	4.3444e+07	3.89723e+07	2.84449e+07	2.61227e+07
FALSE	High	Master Protein	Q9UJC3	Protein Hook homolog 1 OS=Homo sapiens OX=9606 GN=HOOK1 PE=1 SV=2	0	47.421	14	7	36	7	1	728	84.6	5.15	1259	7	1.162	0.887	1.02			0.674097	0.923085	0.545479			9.97	27.95	15.55	11.07	19.58	1.02677e+07	1.10784e+07	1.31386e+07	1.22024e+07	1.55514e+07	1.54917e+07
FALSE	High	Master Protein	P24941	Cyclin-dependent kinase 2 OS=Homo sapiens OX=9606 GN=CDK2 PE=1 SV=2	0	37.82	29	6	37	4	1	298	33.9	8.68	710	6	1.683	0.887	0.764			1.28282e-05	0.900567	0.774893			60.48	9.04	25	11.94	12.95	1.0146e+07	1.546e+07	1.86712e+07	17328529	1.45688e+07	1.18655e+07
FALSE	High	Master Protein	Q8NG31	Kinetochore scaffold 1 OS=Homo sapiens OX=9606 GN=KNL1 PE=1 SV=3	0.001	9.129	2	2	4	2	1	2342	265.2	5.47	44	2	0.712	0.888	1.062			0.639689	0.995178	0.886532			0	0	0	0	0	500730	356349	403128	357961	328160	348350
FALSE	High	Master Protein	Q13228	Methanethiol oxidase OS=Homo sapiens OX=9606 GN=SELENBP1 PE=1 SV=2	0	93.622	47	13	56	13	1	472	52.4	6.37	1197	13	0.9	0.888	0.931			0.435454	0.914419	0.849223			16.3	20.48	9.77	13.43	31.94	4.54454e+07	41625030	7.3083e+07	5.27537e+07	7.96577e+07	7.57923e+07
FALSE	High	Master Protein	L0R6Q1	SLC35A4 upstream open reading frame protein OS=Homo sapiens OX=9606 GN=SLC35A4 PE=3 SV=1	0	14.66	32	2	17	2	1	103	11.1	8.1	624	2	0.9	0.888	0.728			0.77173	0.924796	0.591124			2.47	7.28	6.86	0.26	15.81	1.10633e+07	9.88307e+06	1.10109e+07	9.57984e+06	14133837	1.0513e+07
FALSE	High	Master Protein	P83916	Chromobox protein homolog 1 OS=Homo sapiens OX=9606 GN=CBX1 PE=1 SV=1	0	133.989	59	10	137	9	1	185	21.4	4.93	3232	10	0.963	0.888	0.845			0.823077	0.926783	0.952307			6.77	26.34	7.03	28.18	6.19	9.49128e+07	8.92223e+07	1.05258e+08	8.36104e+07	1.01414e+08	8.69432e+07
FALSE	High	Master Protein	P42704	Leucine-rich PPR motif-containing protein, mitochondrial OS=Homo sapiens OX=9606 GN=LRPPRC PE=1 SV=3	0	1028.88	70	88	1055	88	1	1394	157.8	6.13	28671	88	0.984	0.888	0.804			0.867048	0.880714	0.681399			14.74	24.87	11.02	22.35	13.65	1.45059e+09	1.42852e+09	1.68676e+09	1.59125e+09	1.93394e+09	1.55049e+09
FALSE	High	Master Protein	Q9UKX7	Nuclear pore complex protein Nup50 OS=Homo sapiens OX=9606 GN=NUP50 PE=1 SV=2	0	222.218	62	20	262	20	1	468	50.1	7.06	3636	20	0.999	0.888	0.807			0.976807	0.907892	0.822249			24.35	30.61	17.13	15.35	19.7	1.26302e+08	1.22601e+08	1.4491e+08	1.39082e+08	149281978	131830209
FALSE	High	Master Protein	P60866	40S ribosomal protein S20 OS=Homo sapiens OX=9606 GN=RPS20 PE=1 SV=1	0	80.523	55	9	174	9	1	119	13.4	9.94	2299	9	1.008	0.888	0.914			0.986354	0.880714	0.919968			11.93	24.66	11.85	16.6	13.63	5.78311e+08	5.97253e+08	6.85764e+08	7.12452e+08	6.04708e+08	5.63591e+08					Acetyl [N-Term]
FALSE	High	Master Protein	Q9Y678	Coatomer subunit gamma-1 OS=Homo sapiens OX=9606 GN=COPG1 PE=1 SV=1	0	251.615	54	30	202	29	1	874	97.7	5.47	4287	30	1.054	0.888	0.928			0.878064	0.912106	0.849223			14.65	16.43	15.94	31.26	18.02	1.09039e+08	1.10061e+08	1.29693e+08	1.19622e+08	1.20835e+08	1.11509e+08
FALSE	High	Master Protein	Q9Y6Y8	SEC23-interacting protein OS=Homo sapiens OX=9606 GN=SEC23IP PE=1 SV=1	0	100.735	28	15	65	14	1	1000	111	5.54	590	15	1.06	0.888	0.981			0.892056	0.907037	0.606015			13.39	17.74	13.4	18.16	34.52	4.86477e+07	5.66484e+07	5.88239e+07	5.34595e+07	4.3664e+07	4.20431e+07
FALSE	High	Master Protein	P61011	Signal recognition particle 54 kDa protein OS=Homo sapiens OX=9606 GN=SRP54 PE=1 SV=1	0	110.545	41	11	79	11	1	504	55.7	8.75	1250	11	1.061	0.888	0.843			0.875124	0.933728	0.950506			9.46	4.91	9.42	29.82	13.82	6.4675e+07	6.81024e+07	7.65904e+07	7.66948e+07	7.33951e+07	6.20494e+07
FALSE	High	Master Protein	O75817	Ribonuclease P protein subunit p20 OS=Homo sapiens OX=9606 GN=POP7 PE=1 SV=2	0.001	9.435	14	1	10	1	1	140	15.6	8.94	314	1	1.08	0.888	0.92			0.918718	0.96575	0.911645			0	0	0	0	0	4.65779e+06	5030112	6653869	5.9113e+06	5432979	4.99712e+06
FALSE	High	Master Protein	Q9Y303	N-acetylglucosamine-6-phosphate deacetylase OS=Homo sapiens OX=9606 GN=AMDHD2 PE=1 SV=2	0.001	10.976	5	3	11	3	1	409	43.7	6.7	23	3	0.827	0.889	0.703			0.718408	0.969845	0.665927			8.51	13.39	11.22	38.19	21.37	4.09063e+06	3.39265e+06	5.20957e+06	4700569	6.09616e+06	4.40918e+06
FALSE	High	Master Protein	P78362	SRSF protein kinase 2 OS=Homo sapiens OX=9606 GN=SRPK2 PE=1 SV=3	0	28.086	12	5	27	3	1	688	77.5	4.97	340	5	0.877	0.889	0.952			0.83169	0.969845	0.879091			2.09	18.66	5.28	80.15	24.75	4.67811e+06	4.08274e+06	5.64313e+06	4.88286e+06	5.92815e+06	5.30368e+06
FALSE	High	Master Protein	Q9UI30	Multifunctional methyltransferase subunit TRM112-like protein OS=Homo sapiens OX=9606 GN=TRMT112 PE=1 SV=1	0	71.051	83	9	58	9	1	125	14.2	5.26	1409	9	0.995	0.889	0.959			0.960435	0.923438	0.711822			33.85	11.85	9.17	14.11	18.12	5.62179e+07	6.90714e+07	6.74751e+07	56115631	6.04095e+07	53853289
FALSE	High	Master Protein	O75643	U5 small nuclear ribonucleoprotein 200 kDa helicase OS=Homo sapiens OX=9606 GN=SNRNP200 PE=1 SV=2	0	668.467	57	82	566	82	1	2136	244.4	6.06	13300	82	1.012	0.889	0.822			0.996267	0.886152	0.822078			19.21	22.06	10.85	22.16	17.52	7.02769e+08	6.86705e+08	8.11667e+08	7.48758e+08	6.18492e+08	5.00268e+08
FALSE	High	Master Protein	P61160	Actin-related protein 2 OS=Homo sapiens OX=9606 GN=ACTR2 PE=1 SV=1	0	228.901	54	20	278	20	1	394	44.7	6.74	6495	20	1.025	0.889	0.838			0.983508	0.883226	0.895823			9.38	27.47	8.55	14.83	12.79	318100853	3.25636e+08	3.80005e+08	3.8062e+08	3.27585e+08	2.85535e+08
FALSE	High	Master Protein	Q15942	Zyxin OS=Homo sapiens OX=9606 GN=ZYX PE=1 SV=1	0	76.491	32	12	74	12	1	572	61.2	6.67	1507	12	1.041	0.889	0.909			0.929447	0.930849	0.911523			8.17	17.15	11.21	5.9	10.25	8.39836e+07	8.42298e+07	8.9679e+07	7.92494e+07	7.72147e+07	6.70794e+07					Acetyl [N-Term]
[truncated: 3,237 more rows]
