# Supplementary material for: Influenza virus mRNAs encode determinants for nuclear export via the cellular TREX-2 complex
Source: Nat Commun. 2023 Apr 21;14:2304. doi: 10.1038/s41467-023-37911-0 (PMC10121598; doi:10.1038/s41467-023-37911-0)
Supplement: Supplementary file 7 — Source Data [file 41467_2023_37911_MOESM7_ESM.xlsx]

## Sheet: Figure 1 
Figure 1e			Figure 1f			Figure 1g			Figure 1h			Figure 1l		Figure 1m		Figure 1n			Figure 1o			Figure 1s			Figure 1t			Figure 1u				Figure 1v
Column A Mean 24.93	Column B Mean 22.16		Column D Mean 21.44	Column E Mean 20.92		Column G Mean 40.08	Column H Mean 39.40					Column M Mean 19.15	Column N Mean 25.91	Column O Mean 24.11	Column P Mean 23.88	Column Q Mean 36.63	Column R Mean 39.91					Column W Mean 19.94	Column X Mean 78.88	Column Y Mean 87.98	Column Z Mean 10.36	Column AA Mean 48.35	Column AB Mean 85.17	Column AC Mean 35.71	Column AD Mean 79.97	Column AE Mean 92.43
Column A vs B P Value 0.4590			Column D vs E P Value 0.7981			Column G vs H P Value 0.8396				RED dashed rectangular cutouts were used for western image shown in Figure 1h		Column M vs N P Value 0.0472		Column O vs P P Value 0.9199		Column Q vs R P Value 0.3841				RED dashed rectangular cutouts were used for western image shown in Figure 1h		Column W vs Y P Value <0.0001			Column Z vs AB P Value <0.0001			Column AC vs AE P Value <0.0001
Untreated	Auxin Treated		Untreated	Auxin Treated		Untreated	Auxin Treated					Untreated	Auxin Treated	Untreated	Auxin Treated	Untreated	Auxin Treated					DLD-1	Untreated	Auxin Treated	DLD-1	Untreated	Auxin Treated	DLD-1	Untreated	Auxin Treated
14.9938	21.0729		23.7673	20.4836		14.7095	46.3082					35.9194	24.4448	28.584	21.7533	45.2865	43.493					12.9967	70.1052	90.1871	21.1299	66.939	95.7633	44.3152	81.0901	88.6891
22.8795	24.024		29.309	35.4123		45.6233	51.1448					32.6016	49.5686	24.9721	23.4578	24.6858	41.2656					9.19846	30.7345	88.1494	3.46238	48.5992	94.952	60.1936	93.0185	93.8132
7.20467	29.4417		19.208	26.0357		29.2157	43.0805					1.91249	24.8479	21.2789	31.0677	40.8137	38.9259					20.9616	92.4739	78.8697	8.76281	61.7068	90.9584	45.358	91.7821	92.2407
48.9629	11.2613		16.7489	21.6981		40.2547	44.1471					1.01025	20.0081	19.942	21.6224	19.476	65.0292					79.2155	96.8499	92.63	11.1958	45.76	98.5349	16.1795	53.7154	94.7811
16.9546	34.7009		17.3123	24.1639		38.6987	48.7234					24.6718	17.8157	17.9829	26.0792	32.4373	36.7298					17.328	77.4335	93.0796	44.1843	49.507	92.6657	36.595	73.4379	94.3348
21.3164	14.0657		27.3987	14.6245		37.3056	47.5182					22.9064	28.4034	28.7435	18.7491	14.7216	33.1677					17.8276	61.486	94.9261	5.29544	18.5793	83.0321	39.0072	86.7062	93.1943
35.0301	33.1106		32.1298	14.4126		40.2735	40.5684					18.4753	18.8786	23.3361	22.8242	50.18	27.4272					5.58649	90.2197	95.3633	2.52469	72.3268	90.4646	49.987	86.7213	95.1911
27.3148	17.5455		32.0351	12.019		31.3053	35.9119					16.4561	23.5013	34.5378	20.0387	46.3073	52.7066					29.4383	93.2169	86.3248	4.24941	27.0151	72.2891	54.8252	87.3396	96.9827
20.1648	16.9765		6.1419	20.8209		46.5745	39.261					11.0355	30.3398	25.1144	13.544	47.7093	40.9379					8.22682	89.276	93.6893	4.41288	22.7756	88.3347	38.3073	80.6024	94.4598
26.8658	32.7553		21.4653	35.8967		26.7702	27.653					2.53448	13.0889	31.7631	19.4876	42.5752	33.9086					8.12689	41.3186	93.124	25.3578	81.9669	79.5792	48.2317	30.4614	90.3776
4.29846	35.7489		15.1446	11.8781		30.4364	41.0482					18.2989	41.942	32.1977	9.97634	38.3804	32.8402					26.6541	93.5502	94.3276	5.83501	27.1015	46.7496	29.9824	38.5259	93.6424
32.8719	22.6353		19.2514	15.2803		63.4384	30.1932					23.7126	25.9892	30.6112	38.2124	62.061	56.8739					11.0451	90.468	93.9995	3.01768	8.68769	87.3145	14.1929	92.1435	87.45
62.6004	15.9871		19.2311	23.3804		49.3986	42.4954					8.93355	34.247	13.7684	31.7374	22.8192	25.3645					8.47967	89.8154	93.9265	5.32951	33.0252	84.6533	17.4084	88.0597	94.4295
43.3263	18.0778		28.6271	15.1441		53.1056	32.9191					12.1024	28.1439	32.35	25.1817	16.0176	46.5238					26.7005	86.1284	82.0528	9.76817	27.7305	86.0748	35.328	80.6452	93.6913
27.1938	13.7634		31.764	28.2182		50.2967	20.3743					17.1587	18.607	19.9715	27.8818	37.681	11.9704					21.9284	27.9622	41.5174	21.7589	10.8447	77.1542	35.9049	84.9161	94.0802
13.9215	23.5543		17.4111	12.5103		36.2939	27.1642					28.2558	27.1329	14.644	38.2471	54.9117	41.4017					15.596	94.6578	87.552	8.11948	81.8671	85.8467	24.6029	88.9	92.3735
9.98796	16.2869		34.024	19.708		37.3047	36.0473					22.5743	9.18972	15.9106	19.0233	32.8224	32.4069					15.2919	88.681	85.3811	11.3122	14.5238	83.5778	31.5121	75.9562	93.4548
20.2927	23.8323		19.6908	28.9431		29.7787	57.2381					40.5978	18.9029	17.591	30.5699	17.7313	38.3463					32.7186	58.2528	88.8588	20.6898	53.4978	93.0986	25.7174	80.0137	83.7024
22.0076	16.2524		18.1696	19.4043		60.6071	19.4996					24.7149	41.0862	10.816	22.4084	34.2231	42.6013					27.3142	94.0663	95.6508	4.94027	31.928	89.0184	19.059	92.1954	87.601
20.3349			24.5692	20.7678		56.5361	35.0251						24.2037	30.7549	15.684	34.1656	43.7607					11.1221	67.8571	90.0632	10.3878	86.5661	72.5268	12.0695	94.5093	89.204
			14.8508	28.8573		35.5475	46.0652						23.684	31.4295		35.0846	42.5994					29.7683	90.7014		10.8638	74.5724	82.6149	48.1464	90.93	93.5127
			17.0824	14.7665		28.3926	54.3581									55.6695	49.6661					11.0475	94.4728		12.191	83.9127	86.5022	55.2176	91.5488	87.0064
			14.1936	17.2768																		25.3842	85.249		3.08951	61.9373	86.1296	26.9473	38.6615	95.224
			15.0582	27.4762																		15.6278	88.2006		5.60137	55.4313	90.6283	47.0001	95.7351	94.3809
				13.8422																		15.4837			2.54801	71.3877	86.5206	56.5701	86.1489	94.3145
																						15.3426			4.38299	49.8766	86.2199	25.8606	87.98	94.9625
																									9.26201	37.5047	88.4881	25.5873	87.574
																									10.2743

## Sheet: Figure 2 
Figure 2e			Figure 2f			Figure 2g			Figure 2h				Figure 2l			Figure 2m			Figure 2n			Figure 2o
Column A Mean 5.707	Column B Mean 82.69		Column D Mean 5.915	Column E Mean 91.65		Column G Mean 24.54	Column H Mean 91.28						Column N Mean18.75	Column O Mean 81.15		Column Q Mean 13.09	Column R Mean 82.75		Column T Mean 32.81	Column U Mean 80.67				RED dashed rectangular cutouts were used for western image shown in Figure 2o
Column A vs B P Value <0.0001			Column D vs E P Value <0.0001			Column G vs H P Value <0.0001							Column N vs O P Value <0.0001			Column Q vs R P Value <0.0001			Column T vs U P Value <0.0001
Untreated	Auxin Treated		Untreated	Auxin Treated		Untreated	Auxin Treated
5.76813	86.7175		7.32667	91.9585		27.607	90.9046						Untreated	Auxin Treated		Untreated	Auxin Treated		Untreated	Auxin Treated
3.57493	97.2978		4.90001	93.0459		23.5271	96.1519						11.1649	66.5322		6.58075	92.8735		35.6553	79.2632
14.8544	94.4627		5.24803	89.2507		10.7871	88.2328						5.85824	73.956		11.607	76.0497		38.2943	76.9498
3.95437	96.7068		1.64752	94.0432		30.6545	95.729						6.27235	77.7136		23.1365	85.0272		34.4139	77.9314
4.90376	93.3016		3.41301	93.4537		31.0526	88.2166						13.5879	84.5045		12.5103	79.6575		38.6103	82.5081
9.40519	94.6756		12.3965	92.842		17.4642	96.3681						26.2694	82.0995		18.1911	82.7569		29.4471	82.6945
7.35135	67.2863		4.79445	89.7584		25.855	94.3261						9.44088	55.7403		11.662	89.0802		29.3545	83.8221
6.79336	69.4136		9.52585	89.9861		28.0813	92.0915						6.68539	51.5611		12.0069	78.7456		34.1833	78.2721
2.63537	89.7332		8.71222	86.5932		20.9165	88.4467						6.99193	80.6997		16.7168	86.6079		29.4792	78.3673
3.53945	91.15		10.9312	92.1057		28.3022	88.278						10.815	86.3447		10.211	77.8342		26.7487	92.185
4.39227	80.9875		7.20567	87.0474		23.2402	85.2136						9.22192	87.2544		13.9882	86.3112		38.0242	85.9227
6.04627	70.5513		10.6245	91.0665		15.6214	91.5778						4.9449	89.4716		9.79172	85.4537		31.126	84.38
5.13905	94.2493		13.3235	87.9359		21.819	91.9691						25.0588	78.196		14.5867	70.4355		30.4156	77.8688
1.84084	92.2362		2.86896	83.105		25.9481	92.7014						16.0705	81.1777		18.1918	89.1179		29.2397	72.109
6.64947	92.2773		5.92345	88.1713		36.3679	89.4778						8.95324	88.5852		9.24259	88.0279		30.047	81.8118
9.11508	69.1426		2.25246	97.1451		21.3959	89.1056						99.5592	80.7133		14.337	86.91		27.6314	87.4292
8.97727	65.0708		0.881525	95.3217		27.1426	93.5351						19.5639	76.9365		17.8919	81.9783		25.3131	79.6163
4.06353	70.4344		14.4697	97.3268		10.5232	94.5758						22.6658	80.7644		12.2346	78.8178		47.9042	82.6713
10.3782	51.4842		3.76952	94.2935		27.1345	87.013						24.6193	86.4487		22.754	87.5231		24.0867	74.0585
7.7731	84.4943		4.08575	96.8948		20.8501	86.2816						21.8157	77.6509		13.6146	75.4736		30.9401	86.7297
6.99575	84.7716		5.46206	91.763		22.5099	91.6851						17.6067	83.2322		11.1757	80.4701		30.323	83.1546
3.74572			0.908381	91.2351		39.1383	90.9834						17.8602	62.1116		9.6597	88.0701		38.7409	77.823
5.89587			2.10137	91.2931		70.4977	96.8489						19.0507	94.2607		6.38743	80.6655		37.0591	67.7304
3.56981			3.97324	89.6715		17.6087	93.67						16.2001	93.8106		14.3661	81.0058		29.4476	76.2832
6.0256			1.91363	91.2412		12.8628	94.1134						28.8934	80.6401		8.07959	77.0868		26.5253	76.5828
3.32994			5.13188	93.1793		12.4331	90.2958						20.6998	79.968		13.3934	85.0082		34.6494	85.9919
1.67284				94.8068		13.192	86.6799						18.5692	86.8347		6.93596	82.4999		30.741	85.2788
1.3998													19.4294	91.709		8.20007	87.6519		37.2516	84.6143
													14.624	87.6772		26.25	91.575		37.7856	78.4362
													21.2125	90.6728		16.4527	88.5641		21.1153	81.5258
														90.3414		14.8807	79.9523		20.8373	79.828
														87.9383		17.2627	82.7074		43.8779	76.639
																8.12046	70.0849		50.5832	65.5303
																7.66019	84.9533			86.999
																11.2766	74.5257			83.8105
																8.93619				87.065
																				69.4216
																				82.8541
																				79.7821
																				92.0425

## Sheet: Figure 3
Figure 3a																							Figure 3b
																																															siRNA GANP
																																													Time(hr)	Replicate 1	Replicate 2	Replicate 3	Replicate 1
																																												Figure 3c	24	1	360	220	2800
																																												A/WSN/33(H1N1)	48	2400	7800	4400	1980000
																																													60	32000	11400	10600	11400000
																																													72	32000	18000	17400	9000000
																																												Figure 3d	24	1	1	1	1
																																												A/California/04/2009 (H1N1)	48	1	1	1	2000
																																													60	1	1	300	520
																																													72	700	1	220	2200
																																												Figure 3e	24	1	1	1	1
																																												A/Wyoming/03/2003 (H3N2)	48	1	1	1	1960
																																													60	1	1	400	15400
																																													72	140	1	200	26000
																																												Figure 3f	24	1	1	1	1
																																												A/Vietnam/1203/2004 (H5N1)	48	1	1	1	1940
																																													60	1	1	1	24000
																																													72	1	1	1	20000
[truncated: 2 more columns]

## Sheet: Figure 4
Figure 4b			Figure 4c			Figure 4d			Figure 4e			Figure 4f			Figure 4g
Number of exons			Mean Exon Length(nt)			Longest Exon Length(nt)			3'UTR Length(nt)			%GC Content			Pre-mRNA Length(nt)
Median Column A 6	Median Column B 10		Median Column D 751.58	Median Column E 236.2		Median Column G 3325.5	Median Column H 1159.5		Median Column J 2451	Median Column K 971		Median Column M 42.45	Median Column N 47.01		Median Column P 28732.5	Median Column Q 31230.5
P Value A vs B 1.01e-37			P Value D vs E 9.65e-111			P Value G vs H 1.11e-72			P Value J vs K 1.44e-45			P Value M vs N 8.14e-25			P Value P vs Q 0.39
Export Inhibited	Export not affected		Export Inhibited	Export not affected		Export Inhibited	Export not affected		Export Inhibited	Export not affected		Export Inhibited	Export not affected		Export Inhibited	Export not affected
5	7		1079.2	191.286		4608	814		4441	808		33.2839	34.578		30383	17379
3	27		3355	252.778		9790	2481		8808	2130		40.2881	47.6484		19959	40862
15	8		472.2	667		2979	3697		548	2513		50.6283	37.7061		110878	47126
9	17		987.111	259.294		7649	2436		7490	2356		36.7402	39.2695		32805	15611
8	2		410.375	668.5		1754	800		995	765		38.3491	41.6604		40168	2126
2	19		1901.5	125.316		3647	269		2990	159		38.8378	46.4091		11080	159212
4	4		1937.75	575		7292	1899		3481	1742		38.795	42.2174		103766	8571
2	6		3446.5	223		6747	925		2902	857		50.6021	33.1091		36237	19830
12	11		699.417	692.545		5916	6109		1057	5910		46.9081	38.2909		34444	104922
3	5		2484	1091.2		7278	4830		4064	4653		38.4058	37.7566		23530	9233
4	18		1564	291.333		5544	2552		5005	2345		37.5	39.5881		12194	26932
4	10		1568	348		5311	2074		4201	1957		37.229	38.6782		43467	50223
6	17		509.833	248.353		1910	2579		1803	2480		38.4439	38.631		25450	93363
2	8		3627.5	185.375		6533	574		5303	460		39.2006	52.0566		21426	122189
6	39		1195	277.385		6472	4082		6423	3900		33.2218	52.8656		22209	81995
2	21		2109	100.381		4034	402		349	106		40.4694	39.5636		34363	53528
5	3		845.4	310.333		2592	623		2513	430		50.0355	47.4758		26699	69453
8	3		260.875	267.333		1163	443		1088	402		59.8946	55.4863		13480	23891
3	26		1278.67	241.769		3375	2699		2539	2384		51.1992	39.0869		90283	233868
10	22		485.3	150.818		3318	383		3107	191		44.0964	46.1121		396208	38185
2	28		3759	148.286		7228	1230		6303	1127		42.8571	41.7871		14027	235773
31	10		283.194	135.6		3305	466		1121	311		49.7893	42.6254		87486	33024
3	14		1339.67	319		3769	2741		3703	2649		38.4175	48.567		7883	33624
8	3		958.625	743.667		4288	1979		662	1955		44.8298	31.0175		89461	19263
2	16		2071	310.75		3027	3497		1801	3345		48.8894	38.4956		23132	56073
26	15		261	123.6		2600	227		2311	149		43.1624	41.5318		147451	17323
4	7		1238.5	601.714		4203	3176		3657	3101		54.1784	44.2308		61620	102058
4	9		593.25	160.333		1657	391		1428	226		36.9574	48.3714		15120	11205
15	55		358.467	122.745		2737	408		2572	356		44.5044	55.3696		48546	151121
2	25		2431.5	198.68		4742	884		2298	525		42.1345	53.5333		12334	482342
7	18		237.429	199.056		556	1222		389	1120		41.5764	48.5068		51667	290221
5	21		945.2	361.333		3521	3523		3376	3289		41.1765	46.2572		11414	198667
11	25		442.182	376.6		3957	6708		3883	6693		35.9992	38.2793		44824	132597
15	7		284.933	333.143		2252	1723		2153	1677		40.5475	40.0943		160283	30834
1	8		2406	107.125		2406	169		915	62		63.9651	44.9242		2406	31643
4	18		812.25	186.167		2555	1052		2011	915		56.2942	60.9967		50617	80010
11	11		413.545	698.182		3333	5539		3306	4880		46.7575	51.901		38746	131045
5	8		704	762.875		2818	5276		1049	4905		40.9375	41.3403		9540	42416
3	9		2301	251		6538	1277		5125	1169		35.4194	49.668		22254	185651
17	17		546.412	248.471		7073	1490		6635	1336		39.4122	37.1212		83013	56436
12	18		374	216.222		2117	1169		1059	1051		35.7175	40.9301		71421	37857
5	17		709.8	201		1981	1358		1753	1290		45.0831	39.3327		102323	62577
1	10		9540	437.9		9540	2444		7409	2177		55.1258	49.1208		9540	62602
4	4		296.25	1220.25		766	3962		615	2929		39.4937	41.0367		61819	8703
5	10		658.2	292.6		2877	1768		1873	1683		45.3358	42.9938		12698	31370
10	20		765.3	139.5		5069	574		4250	402		38.56	56.6667		189929	49664
7	29		622.571	206.966		3244	2561		2219	2474		44.4699	40.9863		54770	70622
4	9		900.25	185		3302	581		1870	481		39.8223	46.7868		26776	34849
11	13		525.091	150.769		4355	671		3844	631		44.0789	58.5714		42488	90622
4	28		1095.25	169.464		3582	1264		3366	1001		56.6309	40.274		17385	498346
7	9		358	228.889		1861	686		801	299		40.2634	50.0971		69660	24019
7	17		1062.43	333.235		4738	3385		3815	3126		47.5729	46.2489		21845	211623
6	9		1364.17	490.222		4496	3229		4277	3127		49.7007	37.6247		40880	105656
7	11		537.714	266.273		3128	1499		2858	1307		38.7885	41.8573		43305	13306
10	30		331.1	113.6		2110	553		2045	487		46.9043	42.7523		100078	86495
5	7		746.8	344.429		3198	1719		2797	1559		45.6883	37.08		42024	12539
4	33		2719.25	122.152		8753	275		8700	170		37.3908	57.7772		38310	122053
6	31		1332.33	230.548		7556	1946		2978	1923		34.9262	42.8432		33697	223537
3	9		1489.67	244.667		3959	1098		3774	888		38.107	52.5431		76544	29827
3	8		518.333	277.125		1411	1125		724	169		41.5434	55.5255		10261	37475
7	10		1038.57	238.8		6236	1303		5585	1092		36.2999	37.5209		104414	22498
15	5		825.667	147.8		8176	254		1029	117		51.9822	52.9093		92750	11410
16	13		451.75	564.846		4365	5170		4281	5066		35.1826	52.7441		53342	86275
17	4		295.941	851.25		2586	2883		2451	2773		42.735	40.7048		76712	39845
9	28		148	228.679		510	1544		395	135		46.3213	52.1787		23901	50479
10	12		785.4	515.917		3378	4350		3198	4236		42.2205	40.365		101438	160132
9	12		754.222	196.167		5979	830		4575	797		40.3064	51.9116		28250	29451
11	16		320.545	229.188		1800	1784		1745	1639		40.8678	54.3496		153705	67783
2	19		1055	172.368		1900	892		1049	246		42.1801	40.5191		24883	93159
4	31		1543.75	188.871		4414	1848		1552	1740		44.4049	42.579		38677	281617
10	18		411.6	160.278		2688	873		2389	745		45.5782	53.7955		33289	51348
5	15		933.4	125.333		3631	284		3544	132		41.3756	50.9043		11687	18312
4	46		2105.25	167.652		5031	1664		4872	1529		48.0822	41.1566		84836	129833
3	10		800	366.8		2023	2282		1585	2066		38.0833	47.4373		3635	19027
3	6		720.333	471.667		1663	2301		1288	2138		36.6034	57.8445		6652	7132
3	11		1782.33	602		5130	4754		5049	4380		39.1247	45.0468		6524	206930
3	7		609.667	477.429		1549	2571		995	2439		49.4806	42.1903		6926	29167
1	9		2045	119.111		2045	259		1441	208		54.0831	40.3918		2045	23949
13	12		470.615	340.417		4435	2907		3886	2849		36.2537	35.7405		89393	57953
4	14		2609.5	422.5		9095	2574		9051	2456		37.4401	46.5596		53177	182619
9	38		559.444	193.421		2639	2646		2548	2393		50.7845	52.5986		14947	111125
7	47		277.429	223.957		1197	879		1125	442		52.7291	55.8807		10552	121614
9	8		443.556	855		2119	5848		1980	5818		48.5471	37.8947		17819	41384
15	20		255.133	151.3		2592	765		2484	675		45.2835	44.2829		110651	53476
3	9		1477.33	300.111		3956	1391		3536	1251		32.6715	55.1648		16344	26434
11	16		383.818	564.438		3309	7241		3253	7073		35.8361	39.2426		73685	75140
3	16		1128	118.125		2974	194		2059	105		34.9291	51.2698		7575	178089
4	10		265.5	184.6		599	556		476	372		41.8079	49.9458		23573	71533
15	39		847.733	124.359		6845	247		2531	210		48.3485	37.7113		29765	251822
8	18		854	331.278		6173	3717		2287	3429		48.5363	47.1742		108126	122209
1	33		4017	153.848		4017	1358		3050	1187		50.9086	51.5462		4017	91817
17	9		478.647	283		6437	962		3190	704		44.7585	52.925		46979	24061
3	10		1365	129.6		3690	193		3484	58		49.7192	54.321		12853	6742
18	18		787.444	180.833		11928	1215		11758	1059		37.4982	47.1275		128839	153129
8	12		521	780.75		2392	7970		2266	7940		52.5912	46.4724		11375	183248
6	13		1717.33	308.308		9441	2317		4102	2176		41.0035	41.7914		88334	53613
32	12		334.562	248.583		4162	764		983	680		39.8842	53.7714		184186	33941
2	7		1384.5	281.857		2734	1084		1216	979		52.6905	52.3568		4040	18268
8	13		359.125	101.615		1760	279		1503	252		41.1417	45.4201		42009	54402
7	9		1102.29	362.778		4951	1929		4584	1714		39.3598	46.83		42058	30866
3	18		1860.67	129.5		4742	540		3965	280		41.3472	44.8305		6952	37827
6	40		1396.5	239.575		7897	3835		7883	3682		34.5268	46.5616		92644	372359
2	3		1314	402.667		2450	719		1755	282		53.9954	54.1391		5008	3141
6	12		1307	219.917		6868	1354		5683	1206		44.4657	46.3812		93565	56721
4	6		2641.25	131.833		10086	201		8464	147		39.4699	45.512		31649	18949
3	15		803	231.933		1952	1564		1497	1442		37.3184	44.8405		4977	38146
7	10		1398.43	237		8221	1029		8128	900		41.7101	48.3122		121924	24217
6	12		767.833	267.667		4062	2132		2194	2003		43.13	39.6015		18760	32105
4	9		1118	276.778		3519	967		3220	930		38.5063	60.2971		34271	154765
2	7		3498.5	547.857		6871	2943		5227	2697		44.4047	46.3885		10587	34895
6	7		752	696.429		3689	1995		3505	1880		39.6498	45.7231		10245	198127
5	5		765	179		3026	461		1045	353		37.1503	44.2458		19235	9239
11	7		559.455	230.429		5024	719		5054	581		44.7839	48.8531		50503	15926
23	4		298.826	435		1901	1424		956	1334		37.4654	48.2184		63904	12446
12	12		573.833	207.917		5358	1140		4822	953		36.0877	44.7695		75759	35731
3	10		1780.67	107.4		4037	207		3902	51		49.2325	40.8752		36341	21826
4	15		1089	112.8		3934	192		1727	146		40.5647	50.2955		26848	41088
14	16		514.929	296.062		3812	3506		1367	3245		51.1028	35.0222		32158	41421
6	14		508.167	135.5		2567	752		438	662		43.2601	44.2804		24737	31134
6	7		1112	798.571		5595	4878		2487	4496		45.1439	51.9499		42520	16218
16	14		669	183.286		8687	1218		2113	1124		39.602	55.9626		108355	26001
18	24		223.611	103.5		2211	338		2172	269		36.5466	44.4444		78033	441343
2	9		2184.5	247.333		3891	1352		2898	1204		52.8725	42.3181		14581	49717
6	3		1221.33	987.667		6891	1443		6752	1083		48.2533	58.8593		88248	4982
5	4		709.8	334		3067	872		2812	758		36.1792	56.3623		15554	14595
11	16		351.182	317.375		2259	2890		2079	2696		36.0342	50.4923		34644	36520
9	6		313	503.333		1612	2151		1509	2094		45.6159	42.2517		6114	22828
5	11		1248.8	667.364		5394	6349		3092	6236		37.7322	57.2538		98329	43171
8	22		924.875	176.318		5039	1141		5087	982		39.2621	46.4037		88241	103143
4	9		1068.5	385.556		3814	2334		3691	2126		47.2859	39.8271		6813	92086
5	13		2085.8	235.231		9798	805		9609	691		45.4118	49.7711		52475	59209
4	22		1570.5	166.636		5981	1511		4848	1310		41.404	50.982		26460	40566
8	10		276.375	656.5		936	5289		823	5200		46.8114	53.8005		60227	122370
4	13		1411.5	371.077		3862	3307		3697	3270		45.271	37.1061		45723	31443
7	4		623.286	172.25		2031	383		1888	371		42.7458	51.3788		93896	6180
5	19		1375.6	208.053		6426	1777		6236	1818		34.9956	44.852		50544	124671
4	11		2542.25	304.455		9656	2230		8025	2065		40.2793	46.1929		22097	17792
23	12		236.739	272.917		1346	1995		1205	1891		60.6979	41.4046		50414	28414
18	13		364.889	328.923		3050	2671		2971	2544		38.7028	40.9495		155304	33403
6	20		662	291.05		2563	3622		2597	3526		41.4904	42.8964		16423	57496
5	10		1677.8	319.5		7753	2482		6692	2372		42.3769	41.9405		14823	30562
2	16		1088	335.125		1164	4089		856	3987		57.0312	44.1626		2947	42313
6	3		547	915.667		2068	2055		902	1791		55.2712	56.0248		7970	105089
7	4		444	244.25		1627	535		767	294		49.3243	47.5947		18920	30813
8	10		816.875	356.6		3288	1215		1510	1062		51.9969	41.6433		76924	20810
6	27		233.333	385.889		679	6941		530	6859		43.2857	49.5537		22432	312083
8	12		231.75	288.083		938	2089		810	2025		38.5653	40.9893		39363	23855
3	6		1042	1681.5		2860	9219		2667	9133		40.1791	38.8938		33199	37152
3	8		594.667	118.125		1495	294		280	146		40.0224	52.0635		9870	14615
10	16		418.6	196.938		2180	1267		1489	1229		39.3932	59.6636		52887	11317
3	3		1224	1157.33		3229	3044		2842	2872		36.9281	49.6256		8161	17751
6	10		462.333	215.4		2361	710		2211	322		47.765	54.3175		39722	9353
4	26		1146.75	137.385		3897	335		3840	199		37.4101	56.9429		11672	21300
8	9		397.25	304.222		2544	1639		2335	1594		44.3361	56.8663		78813	153951
4	12		1447.25	274.5		5147	1639		4928	1636		35.5675	44.2319		30672	173474
3	7		1590.33	614		4588	3698		3866	3721		40.0335	45.9749		31366	6679
15	11		377.333	137.545		3566	405		3251	288		36.2191	43.8863		41994	46972
4	9		1224.75	683.667		2850	5109		1868	4981		37.0892	42.4346		25831	45729
2	8		681.5	164.625		864	620		610	530		50.7704	47.3045		3786	40927
6	3		484.667	404		1995	963		1965	190		44.8074	50.33		12358	5908
7	3		1307.57	310		6504	607		6291	294		37.2337	56.4516		82730	13436
7	11		528.571	106		2734	431		2533	315		41.6486	38.5935		15348	8829
30	4		348.7	592.5		3996	1568		3863	586		38.7439	50.7595		122674	26690
2	13		365.5	341.692		671	2797		131	2724		46.5116	52.7015		10123	53843
6	26		910	116.577		4395	563		3241	470		48.4432	55.9551		35590	28542
4	9		1641.75	232.222		5856	1103		5445	1014		44.282	61.4833		16998	19883
4	30		430.75	287.767		1392	4085		1223	3891		46.895	43.0673		13134	106016
2	15		2227.5	294.067		4379	2555		3043	2426		38.3165	46.5654		15947	36929
5	24		590.6	170.583		2474	892		735	843		47.4094	58.7445		34623	101764
9	1		667	2754		3913	2754		3679	1137		54.7893	45.8243		36457	2754
8	5		125.125	430.2		300	1816		3	1739		54.9451	33.6123		89504	8736
5	22		121.4	383.273		174	6073		120	5916		49.9176	43.074		12773	50659
11	15		315.182	171.333		1311	1009		1196	856		62.5901	48.4825		10856	115841
6	14		614.333	101.357		2686	330		2178	2347		42.7292	42.988		10852	13134
6	10		466.167	382		2240	2428		1170	821		48.7665	45.6021		11751	179725
74	7		212.203	250.571		1395	896		995	69		43.0618	42.0753		261872	8683
22	11		508.5	171.273		5189	570		1281	205		41.9862	54.4055		86557	31973
11	10		159.545	127.4		607	318		496	1093		49.3447	48.1162		4347	108535
1	9		4627	249.111		4627	1288		2923	766		47.4389	39.4291		4627	25879
4	10		453.25	215		1167	898		965	1603		42.0298	55.4884		5351	23088
7	19		1129.43	211.053		6525	1720		6156	2363		40.7412	49.5012		66868	42459
3	6		390.333	688		989	2584		53	188		43.8941	53.2946		16524	112424
11	38		745.818	199.632		6948	930		6900	4692		36.2384	51.5291		85668	176914
8	31		1457.88	256		10366	4816		10219	143		39.6982	39.1129		231653	145893
8	13		888	157.769		6414	492		5157	6906		42.1453	53.9249		15423	8271
6	9		2106.5	951.889		12075	7160		11142	565		42.6141	46.469		33294	114371
3	6		2295	363		6542	767		4977	621		44.8802	60.4683		15259	18706
4	31		791.25	141.548		2796	825		1261	260		34.2496	46.217		27282	130783
10	11		632.8	157.818		2910	390		2788	197		46.3021	51.2673		143890	49876
25	3		189.84	164		1117	214		1033	900		44.0582	56.0976		124034	4254
8	30		2000.12	145.367		15164	1037		10822	1942		42.9911	51.823		163659	308890
4	10		699.5	354		2420	2272		786	872		39.9571	40.113		28796	10386
8	13		847.25	184.308		4808	890		4558	1151		53.7327	53.6728		11890	24163
6	5		593.667	346		2717	1256		2675	513		36.2718	47.8035		22527	26435
5	6		1277	227		3121	693		2642	1230		58.9193	37.1512		41502	7899
3	9		690.333	215.444		766	1278		534	53		56.0599	38.7829		3944	103993
3	4		1180.67	132		2977	200		1637	91		40.4856	58.3333		4429	4167
2	25		1234	225.28		2207	1074		386	3386		40.235	44.6555		5815	76885
3	12		1036.33	414.583		2935	3456		1740	739		36.9251	52.2412		44833	27092
11	14		550.545	167.429		4612	861		4467	1045		35.9808	46.7577		71778	148984
10	6		941.8	312.167		6071	1120		5843	388		38.3946	41.4842		73632	30782
6	7		1126.33	276.429		5794	957		4335	1534		40.9737	50.9044		18699	8806
6	24		883.667	203.25		4612	1623		4001	482		38.212	61.3981		23402	43554
9	8		881.333	252.5		6782	856		6680	1422		40.3555	45.8911		68342	82090
5	3		717	646		3230	1562		708	1819		40.9484	40.8669		28669	9496
7	27		726.143	176.593		3593	1893		2451	3958		48.0031	37.0805		30039	178140
6	25		751.167	300.24		4052	4091		2124	308		40.4926	49.214		32232	100159
4	7		911.25	143.571		3223	418		1037	4697		42.4417	54.5274		22258	8592
6	28		891.167	280.786		3990	4834		3036	2893		44.4174	48.6263		34986	171877
8	5		198.5	750		610	3075		545	4979		58.6272	35.5467		2522	67648
10	10		624.4	621.3		3902	4975		3791	538		43.9622	52.9535		66795	90974
3	11		1377	159.455		3783	561		843	825		39.7725	47.3774		12043	243328
12	13		363.667	191.154		2836	935		2784	2300		49.3355	41.167		17377	44885
3	10		3318.67	338.7		6886	2384		6014	1374		38.5998	41.7774		38745	63986
5	7		558.8	353.429		2312	1481		729	4331		39.5848	41.5521		25068	30801
10	12		339.3	483		1799	4477		739	267		43.4719	37.5604		110241	132671
3	11		2962.67	227.545		8301	647		6693	204		40.6503	57.0515		16662	351129
2	14		2061	148.571		3631	324		3129	9215		54.4396	51.5865		5085	42681
12	14		292.25	803.071		1392	9395		1090	206		44.3399	39.4468		148286	114290
6	10		578.333	177.5		2542	508		2378	715		43.7464	56.3944		79761	4955
35	11		201.057	191.909		967	790		829	1693		40.955	38.3704		54250	58618
2	4		2124	508.75		3924	1750		3483	208		35.5697	39.3612		22489	8211
7	9		360.571	103.444		1309	292		1123	1272		37.1236	40.1719		20111	56230
4	7		1022.25	312.143		3715	1376		1988	7467		33.2355	41.373		42782	43091
9	16		388.222	605.125		2223	7595		2122	814		44.5621	39.5993		18121	89463
4	4		1827.25	309.75		6004	973		3692	821		40.0192	38.8216		27945	16584
16	5		865.188	233.8		11841	834		11530	911		41.8479	47.9042		206455	21932
5	5		271.2	338.8		925	952		607	1373		46.9027	44.6871		6950	15352
11	17		760.727	212.412		6864	1437		5966	2658		46.2476	43.506		44339	34830
2	10		2143.5	366.3		4212	2700		1496	3915		34.4763	40.2948		8621	25058
2	6		731	758		1369	3918		48	1490		38.0985	43.6895		2379	7713
5	20		765.6	205.8		2840	1643		1974	811		52.4033	58.3819		13126	49928
28	4		395.536	307.5		2311	943		2090	160		44.1084	30.7317		158876	11875
6	10		1084.5	112.1		5925	241		4225	124		40.4641	40.678		23535	25906
8	7		700.625	137.429		4951	217		4885	3420		39.2864	51.8711		57579	6662
9	5		946.111	843.8		6644	3541		6458	117		36.7234	40.1991		108306	31647
2	7		1559.5	231.286		2942	602		2696	1165		44.0846	46.7573		10868	39486
6	7		923.5	307		3038	1441		1494	265		35.896	58.8646		106732	12458
2	14		1508.5	188.929		2831	851		1871	268		49.3205	41.3233		5406	176652
5	6		723.2	163.5		1911	390		893	139		53.8164	42.0999		6861	79955
25	12		173.88	175		627	518		598	1552		49.9655	51.4286		147102	247183
3	16		1327.33	256.688		3815	1633		1785	4637		57.7599	40.5162		7890	104692
3	14		821	461.357		2152	4859		1892	2044		44.7422	37.111		9486	98438
2	11		1601.5	276.364		2820	2107		2053	455		41.9607	40.9211		23984	299821
13	17		746.615	141.529		3937	594		3796	219		39.9032	39.9834		87460	59248
5	31		725	122.677		2700	315		2489	1148		36.2483	54.6148		76736	86561
4	15		1143	205		4312	1289		2882	537		39.5451	42.9919		16861	44118
4	13		357.5	160.538		871	648		679	372		38.042	41.9741		4213	151303
2	6		3134	217.167		6126	649		3943	1302		49.9043	41.1358		7711	23764
13	10		484.231	247.9		2247	1419		2000	601		49.8491	43.8887		76889	120245
4	7		398.75	402.143		957	939		499	1584		61.8809	55.8792		2783	6174
6	11		951	295.545		4800	1697		4632	599		45.7939	53.3067		117405	145377
1	7		11511	185.571		11511	654		10469	738		36.4347	38.7221		11511	18883
2	7		1104.5	205.714		1943	730		1726	1911		55.5908	38.125		16222	9906
5	12		1221.6	308.167		5625	2158		4385	2696		47.5769	43.9427		34714	97002
4	6		1616.25	707.667		6114	3256		4574	3047		42.5058	60.6689		22915	14112
4	6		2135.75	688.667		8126	3071		6633	1369		33.9576	41.9167		98906	240636
14	19		591.929	205.842		3941	1518		3228	2412		45.8912	44.4643		73059	71171
4	2		2132.5	2155		8284	3882		5250	3563		38.1125	52.9466		12855	6725
15	5		318.8	873.8		1759	3737		1528	2260		39.2932	48.6152		149989	10329
9	20		718.222	253		4757	2435		4633	599		51.1448	38.0435		129568	123434
6	2		1204.5	753.5		6548	1132		5793	1983		46.6169	57.5979		13740	38657
5	7		1085.4	374.714		4696	2029		4301	176		38.419	33.6256		47937	35743
5	4		644.6	375.5		2414	722		1662	120		39.063	42.3435		16731	15733
10	15		510.1	122.533		2880	247		2572	3236		51.3233	55.876		26481	64700
2	5		1821	784		3465	3470		1305	1320		35.8594	37.9082		20182	19694
9	4		1057.11	441		8271	1353		6672	641		35.5791	35.941		149657	96446
4	12		383.5	171.667		725	651		414	356		41.5254	56.9417		13965	22929
5	12		490.4	128.5		1402	443		1276	2797		36.9494	54.6044		14294	5822
10	6		188.5	561.167		928	2910		736	2165		38.6737	49.302		29764	33241
1	10		5100	371.5		5100	2273		2815	1428		43.2549	50.9825		5100	10454
3	20		1274.67	214.25		3684	1626		2469	363		37.2385	38.7398		14284	65764
1	11		1289	151.364		1289	426		523	742		38.7122	54.955		1289	621800
5	19		1028	166.421		3779	880		3653	1517		37.6848	53.2574		49324	90404
3	28		1120.33	159.143		2204	1611		1896	1103		59.1193	44.6813		7653	207986
12	12		1018.08	198.75		10112	1190		8388	37		45.5104	48.4277		130348	27948
13	11		215.154	131.909		1355	366		1219	973		42.4383	52.9979		57610	225000
2	14		3490	154.5		6445	1092		3958	1225		59.5129	36.3847		7079	21391
26	28		328.615	124.643		4124	1336		4016	248		35.7444	42.3209		155972	121957
3	3		971.333	269		2273	346		1662	627		51.7502	58.2404		10282	2879
4	13		457.25	176.231		802	693		300	1983		43.0837	45.0458		9722	33127
8	6		482.5	433.333		1760	2030		940	3643		51.2694	51.4615		53240	24093
13	23		128.923	293.435		266	3740		152	3865		62.2315	41.8581		22173	183639
5	11		771.4	458.818		3408	3986		3310	722		43.1942	37.983		14628	22434
10	13		426.5	176.923		2545	869		93	170		44.9472	43.0435		23809	40999
4	6		1488	148.667		4968	294		4723	811		43.4644	65.8072		29992	36945
6	2		1009.17	875.5		3767	1465		2898	2986		47.8613	49.4575		12869	13069
11	7		703.909	574.286		5535	3196		5467	1421		42.1671	48.2338		273127	10782
5	9		1015	284		4271	1597		2415	2783		41.931	44.4053		18515	23935
7	9		376.286	414.444		1108	2886		872	5067		42.5588	42.2788		22852	226814
2	8		1032	754		1404	5106		1165	773		47.9167	38.8428		3100	64446
12	15		284.5	235.933		1530	1129		1445	2648		41.6227	51.2857		71712	21234
5	4		823.4	826.75		3047	2786		2999	1547		43.454	38.4336		141809	21541
5	9		1322.4	317.889		5793	1701		3886	948		39.5796	57.1129		23628	23961
2	9		1292.5	195		2536	906		1466	2094		60.8511	39.8291		14789	83007
10	3		452.2	981		1356	2475		1267	3006		54.1796	46.4832		63859	3787
7	4		631.857	839.75		2799	3087		2676	3616		43.4547	44.15		29215	22306
7	11		742.286	510.818		3711	3900		3442	911		57.4288	40.4164		24796	72130
2	16		1570	181.25		3079	995		1337	1385		35.8599	41.931		3549	67513
4	7		1416	540.571		5259	1535		2926	1627		34.7458	55.6554		45479	155630
4	10		817	293.8		2882	1750		876	898		35.9241	51.0211		43551	29272
2	17		1686.5	298.941		2727	1615		1043	877		46.2793	41.3223		28112	40583
4	12		488.5	210.583		1001	1047		93	429		45.4964	51.9193		8996	35678
17	12		227.529	150.333		1699	458		1571	343		44.4933	45.2328		133855	60337
4	6		647.25	251.333		2289	532		496	2186		42.2171	49.4695		9232	65929
39	4		283	726.25		3067	2374		2935	1097		38.8693	38.9673		112170	12391
9	8		1507.44	212.125		11711	1147		11384	959		34.1785	41.1314		39799	13189
10	13		348.7	169.615		1976	1030		1981	882		51.2188	41.9501		27247	62894
5	8		1053	247.125		4883	1037		3858	3115		37.3599	46.4846		44443	29013
3	17		678	397.824		1713	3205		1057	1160		51.4749	51.0572		2797	146908
1	14		3625	243.429		3625	1403		1829	238		48.3034	49.2958		3625	47367
6	6		181.667	194.833		266	388		73	767		39.4495	50.8127		6220	6379
8	5		281.5	294		1118	921		869	1517		37.2114	40.2721		22084	7336
4	36		703	216.972		2118	1825		1429	1190		41.9275	41.8512		11412	128763
4	12		664.5	301.5		2091	1349		844	844		44.8834	47.1808		12060	33621
4	8		703.25	243.875		2424	944		2235	2967		42.4102	54.3824		90617	15007
6	35		1122	213.486		6272	3003		5076	2994		40.0772	36.4293		30527	191568
3	4		1754	866.5		4858	3056		3461	559		41.9422	44.7778		11334	18973
6	5		591.667	210.8		3165	637		1471	1619		38.9859	38.0455		17899	19221
4	10		313	423.2		940	1909		428	875		41.7732	45.5813		34349	198335
16	16		698	223.5		8655	1022		8368	1749		45.5319	44.0716		101811	93856
4	16		640	185.688		2200	1931		434	1627		40.7422	46.651		13497	94320
6	6		738.5	389		3649	1890		1463	204		43.647	42.7592		36809	27343
19	10		222.421	121.9		1992	320		1773	5513		35.6602	40.9352		33471	49603
9	4		295.444	1502.25		1251	5634		1115	2019		41.8954	34.5648		27174	83524
20	14		632.15	266.143		9343	2102		8881	629		40.0933	38.6742		161541	32534
12	7		547.25	210.571		4993	731		4817	271		42.1197	46.8114		103776	5207
4	28		451.5	112.643		677	267		590	2329		50.443	48.5415		12890	71673
2	31		2956.5	213.226		4646	2478		4672	45		42.9562	49.3495		6330	54367
28	6		385.571	87.8333		2978	170		2660	579		49.6665	45.1613		158874	3280
7	6		279	252		1018	744		912	187		50.7424	54.1005		12985	374600
3	21		720.333	145.905		1841	511		987	396		47.6168	55.4504		25452	45396
3	13		1687	146.846		4788	520		4335	847		57.2614	55.9455		9466	27375
8	7		1430.25	279.429		9420	895		9282	1388		48.2433	43.456		91591	21280
8	41		640.375	181.732		4411	1506		4154	3801		37.8294	58.3009		26579	106688
4	22		280.25	357		763	4095		11	3288		39.4291	44.5378		7240	583746
11	12		680.909	461.25		6271	3597		5695	1522		39.466	48.7082		37368	28066
25	4		225.96	479.25		1264	1591		927	63		46.4861	41.784		102174	3482
6	13		958.5	156.769		3775	513		3789	3572		45.992	64.7694		16885	6024
12	12		555	438.833		5301	3735		5083	3829		48.1381	34.8652		114329	63679
19	9		259.421	576.778		2544	3869		2290	244		48.2654	59.5839		108182	51044
10	21		759.8	150.81		3373	511		2279	3010		63.6878	56.9624		29791	35778
21	14		406.714	365.5		4367	3271		657	32		43.5663	36.4276		147678	41267
4	5		1375.25	199		4959	461		3436	410		51.5179	41.407		14235	14922
5	4		624.8	197.75		2519	513		2091	1111		41.4533	42.3515		50925	18172
3	25		1316.67	186.32		2934	1171		2817	513		45.1392	39.7166		5053	71139
28	7		429.893	184.143		4564	612		2392	517		44.2968	49.4182		227536	109202
14	31		526.214	168.774		4715	724		4689	99		42.4732	59.6904		49652	101646
5	12		402.4	159.417		1443	465		600	4363		53.9264	51.6989		3012	5762
3	11		1376	627.455		3897	4543		2290	1300		52.7374	53.144		86811	151981
3	16		173.333	205.5		184	1433		46	2122		60.1923	39.0207		875	89688
5	15		537.6	410.667		2015	2336		2004	1338		44.6801	41.8506		14784	156865
25	7		199.52	335.286		1118	1557		971	2082		39.8156	36.3869		60508	20894
11	5		276.091	521.2		1173	2182		1044	2440		41.7517	36.9148		16187	9417
12	18		1005	262.667		7784	2482		6000	3557		53.1592	46.9966		123267	353624
2	9		2946.5	567.222		4722	3717		3820	2164		40.6923	41.5867		7594	21813
4	9		746.25	452.667		1568	2872		1454	338		52.0938	47.3736		6872	35727
10	4		1461.2	326.75		12853	496		12714	1431		44.0597	47.8194		60524	2953
9	12		341.333	365		2264	1664		1908	1579		61.263	52.9224		7530	57656
9	6		212.222	409.333		509	1721		537	779		38.6387	40.0651		16133	13832
13	8		667.462	223.125		6782	790		6722	1212		37.4669	41.0084		89062	27202
13	3		988.385	626.333		10724	1316		8276	2619		41.6141	43.7467		144735	8182
23	22		206.957	246.591		1328	2742		1198	173		43.9076	50.6544		99579	190423
2	4		2658	175		3584	220		2868	4964		52.5583	67		5910	2139
3	16		1124.33	420.875		2892	5024		410	2033		54.1951	52.4651		7301	54649
4	16		1304.25	232.375		4397	2108		4220	194		40.0422	52.4207		22033	44086
17	9		668.235	124.333		9137	304		8911	680		36.9102	53.798		89308	36171
5	3		1415.4	449.667		5855	902		5522	43		40.7093	62.4166		66515	2166
10	6		262.3	94.3333		614	151		533	92		55.2421	43.1095		10149	5011
6	15		724.5	259.2		3449	1074		3172	278		46.3538	45.7047		24212	29964
	5			188.6			410			2626			48.7805			29628
	6			643.167			3006			1950			39.4144			20479
	3			881.333			2422			3795			48.8654			58610
	12			455.167			3900			2155			42.6584			27607
	17			298.412			2188			1642			48.8665			450713
	4			625.75			1815			881			47.9425			98672
	34			169.059			917			657			48.7822			178274
	3			357.333			789			1664			46.1754			5247
	5			541.2			1696			6355			46.3415			26848
	6			1189.33			6649			386			44.4647			11249
	18			132.5			474			1705			60.3354			134985
	7			517.714			1873			3284			54.9945			32940
	7			719.429			3547			1375			46.3066			91836
	4			417.25			1426			2489			39.7244			12628
	7			524.571			2639			298			45.7516			58619
	8			157.125			348			3562			65.2347			3081
	18			325.444			3657			1589			38.887			186001
	26			206.885			1762			403			40.2305			150083
	6			299.667			759			141			49.0545			67025
	4			166.75			425			1792			57.4213			2960
	6			472.5			1861			208			59.5414			8591
	9			138.889			330			983			57.04			14295
	5			494			1380			851			43.6842			48569
	8			279			1196			334			57.9749			29327
	8			198.75			349			1486			49.434			10433
	9			401.556			1733			1965			36.6906			21150
	4			661			2084			1952			49.584			6096
	29			248.276			2422			318			49.6944			440562
	1			1343			1343			671			45.4952			1343
	12			175.75			701			13074			47.1788			13369
	13			1089.31			13176			603			37.4126			48074
	8			218.375			720			2743			47.0521			79919
	18			326.611			2886			364			45.3649			178356
	29			142			677			4991			57.6008			22910
	15			476.067			5044			1505			41.0167			47829
	16			200.062			1531			4192			55.264			67647
	4			1119.75			4207			538			33.8022			10875
	9			148.111			601			877			45.9865			36614
	7			310.714			1083			1220			51.1724			65379
	9			264.667			1305			333			41.1839			14060
	9			299.333			1539			417			42.9473			14755
	39			154.026			1254			343			48.5767			223943
	7			240.286			492			172			48.8109			32878
	3			202.667			305			729			60.8553			4884
	13			146.154			816			459			57.2632			20022
	10			155.7			551			1906			45.4721			20698
	18			291.667			3183			974			42.1524			106830
	20			205.7			1069			4382			40.3014			103856
	4			1214.5			4459			690			40.2223			21207
	9			225.444			863			518			41.5968			53874
	12			182.583			677			1487			63.2588			23045
	5			404			1604			2483			46.7327			23145
	12			381.75			2917			296			41.3229			18897
	4			482.75			1153			1363			53.9617			7090
	7			369.429			1756			904			40.1005			28128
	14			184.571			977			437			42.4536			12225
	15			149.133			472			1046			51.8999			13858
	18			286.389			1440			1649			51.678			56681
	32			238.875			1753			4910			57.4045			135965
	6			1009			5235			1488			46.3165			47069
	7			500.429			1647			1714			48.1016			179141
	5			440.6			1808			486			47.5261			9040
	4			469.75			1550			534			57.1048			18376
	54			127.037			573			591			46.8367			175906
	9			155			639			7654			40.4301			40504
	35			440.971			7918			1497			53.4534			63683
	28			173.929			1591			5175			47.4538			86924
	21			446.286			5402			1007			40.557			91063
	9			245.111			1113			369			42.4751			32969
	4			231.25			616			3841			38.7027			16766
	23			337.348			4072			879			42.3379			52143
	4			431			1101			3087			46.7517			5693
	17			328.529			3193			2237			43.0439			83553
	22			250.455			2394			971			51.8512			384603
	9			194.889			991			223			40.5359			27579
	9			148.556			396			613			51.2341			11380
	8			229.125			946			847			49.6454			38667
	5			282.6			937			2469			41.0474			3764
	14			342.714			2561			3178			50.8754			144145
	18			326.889			3353			814			39.0381			71074
	12			192.25			966			97			47.1175			43742
	19			89.0526			177			2855			39.6572			44660
	10			439.6			2994			2602			42.6297			24630
	13			332.692			2729			1671			45.341			112786
	10			304.6			1748			1824			47.7347			73413
	16			239.25			1894			716			58.7513			41409
	29			137			825			318			51.5983			41280
	4			239.5			491			1461			42.6931			8436
	11			267.273			1760			1324			47.7211			20894
	9			305.444			1334			524			49.9818			17784
	4			290.75			697			1421			41.6165			16329
	10			351.8			2104			1717			56.1399			28952
	20			230.5			1870			126			60.8677			89684
	9			156.778			339			1370			53.2955			51659
	5			436.8			1366			1236			44.8718			7103
	11			265.091			1473			316			46.6049			41561
	14			125.286			364			998			44.2417			56363
	9			238.556			1109			442			51.1877			106124
	4			300.75			607			2900			49.9584			3350
	9			403			2930			263			41.6598			39325
	11			183.727			394			995			45.9179			43243
	20			196.15			1159			4540			44.8636			67766
	7			834.429			4689			1644			42.1674			13796
	4			527.5			1791			1711			44.1706			32027
	11			386.273			2029			2884			43.8691			331392
	19			287.789			3031			2333			51.7191			192829
	17			304.294			2435			688			48.5792			54268
	3			788.333			1423			287			53.9958			5651
	7			154.571			298			4757			58.2255			9148
	16			424.062			4894			2340			40.5453			92436
	6			491.5			2481			3304			47.7789			17133
	6			658.833			3285			2598			45.1809			178591
	13			295.308			2589			111			37.7703			197523
	11			178.182			302			2976			47.2959			64223
	31			220.194			3141			4413			47.7			113317
	52			197.038			4518			2764			45.7056			231023
	9			551			2967			2718			44.7671			115387
	23			256.783			2971			1667			59.211			58623
	6			631.167			2119			524			60.3116			39117
	10			134.8			583			5632			42.1365			58752
	5			1259.4			5710			925			42.4964			33461
	16			159.5			1035			3484			38.2053			121623
	6			744.667			3538			890			59.9373			18672
	4			344.5			1007			858			43.106			24236
	11			252.273			937			321			59.6036			7996
	3			814.333			1356			1339			44.9857			14264
	13			407.769			1880			1027			53.1975			300598
	24			187			1159			3042			45.1872			136012
	2			2980			5471			1183			42.651			50404
	21			185.762			1297			2586			42.4507			169255
	7			741.143			3805			1294			43.8897			64604
	14			204			1434			360			45.4832			24316
	12			148.417			430			4562			54.4076			17687
	31			327.645			4687			2039			46.1258			150345
	5			630.6			2245			1338			42.3406			57895
	13			225			1422			1017			42.3932			164186
	13			187			1113			1930			45.0432			25237
	8			320.875			2023			324			52.1621			22346
	13			131.923			424			1019			57.6093			55102
	9			246.556			995			226			57.8188			23159
	13			163.231			420			831			48.3977			42747
	7			300.143			954			2359			51.4993			13982
	19			339.105			2488			782			49.8526			89230
	58			156.534			851			5010			58.5417			75241
	35			274.2			5325			1656			40.1167			117961
	8			309.25			1739			1957			46.9685			26508
	13			261.154			2146			3551			57.2901			23540
	6			700.5			3580			635			43.2548			11240
	9			182.667			692			1819			41.6667			126050
	11			351.636			1972			7116			43.3557			47991
	4			1890.75			7334			2207			45.2069			33414
	23			188.174			2207			831			51.2708			59039
	13			300.692			1048			1787			49.5779			40991
	5			435.6			1807			3136			42.2865			10137
	8			503.125			3315			2698			34.0621			17409
	11			324.273			2766			1369			55.5649			132333
	14			252.286			1426			1967			36.325			32167
	4			663.25			2314			389			46.0234			9170
	6			401.667			799			2970			59.9585			4523
	7			620.571			3436			3129			50.1381			11043
	10			479.7			3241			1582			53.5335			40871
	19			250.526			1780			294			56.6387			95040
	6			185.167			417			2224			61.6562			2994
	14			281.786			2409			2995			55.9442			62534
	8			550.375			3408			280			35.7711			27778
	5			226.4			443			691			59.2756			10933
	5			322.6			820			154			42.0335			7907
	15			122.933			325			2969			45.1193			54078
	12			457.167			3256			3866			41.8702			211346
	9			531.333			4045			4307			44.3329			141185
	12			448.917			4508			512			42.6211			21789
	7			211.857			580			950			45.381			32603
	7			299.857			1532			1298			33.6827			88215
	21			171.429			1328			727			38.9444			41297
	16			166.562			828			5594			55.5347			29061
	17			477.235			6050			132			36.6695			239013
	8			130.25			237			2549			50.5758			35228
	6			590.833			2765			7864			35.6276			82089
	23			511.087			7984			2286			45.6487			511043
	24			215.542			2411			449			45.5442			52298
	14			214.143			567			458			42.6951			57080
	24			134			605			500			55.5348			116724
	10			187.4			562			347			44.1302			21092
	5			147.4			410			2714			36.7707			12698
	22			259.091			2789			418			46.614			139092
	75			142.013			564			3090			50.6713			265614
	11			382.818			3132			999			37.402			551209
	6			269.333			1070			2502			36.5718			23382
	9			389.889			2623			735			57.9937			46055
	4			492.75			1153			727			55.7585			66732
	16			194.688			730			107			46.8379			303937
	8			134.25			366			3830			50.4655			48663
	10			622.7			4946			4785			47.1174			105641
	41			279.073			4887			262			49.3096			274382
	17			148.059			419			303			45.8085			34652
	6			203.5			404			2858			48.8124			11252
	6			648.833			3038			2188			48.1634			30308
	32			196.438			2362			777			45.6411			135493
	11			228.818			1400			147			58.6015			9316
	10			137.6			297			1670			60.5378			9609
	5			465.6			1799			2242			46.0911			19135
	5			587.8			2433			448			53.9639			101890
	7			113.571			425			3051			54.0881			40032
	8			548.5			3456			1055			37.7165			33584
	15			216.333			1200			742			42.3729			31966
	25			162.12			859			428			55.9339			101036
	16			157.688			728			353			50.8125			100530
	7			204.429			540			681			51.9217			53432
	8			229.5			878			2857			37.2004			28194
	5			701.4			2995			1272			43.627			7437
	8			522.75			2959			1677			54.4476			159647
	7			366			1734			549			43.1304			30452
	4			337.25			665			1347			52.4092			5291
	6			320			1401			554			61.6146			9359
	11			261.273			784			83			55.4976			35779
	10			144.6			242			3976			54.4952			14296
	8			702			3993			216			43.6788			40752
	17			131			193			2679			47.5977			57679
	11			363.273			2772			1058			42.6927			66928
	13			242.692			1127			50			49.8574			256164
	6			135.5			223			1583			49.4465			12564
	6			379.667			1702			2722			39.8595			9881
	14			353.357			2788			71			51.9305			123289
	3			357.333			453			304			67.9104			1428
	17			131			317			2312			49.0795			62290
	7			432.571			2402			677			52.8732			13596
	9			219.778			817			129			48.9383			33755
	19			98.8947			162			589			51.2507			40689
	12			163.167			748			993			44.1267			73157
	11			198.273			1103			3643			43.0536			21969
	23			288.696			3823			2904			46.6566			35865
	9			619.222			3176			615			49.3451			32916
	14			183.286			642			32			56.8979			44477
	15			186.533			387			5237			61.258			27560
	20			419.1			5471			4146			47.602			29232
	14			641			4175			236			51.4821			102777
	2			242			418			616			52.4793			8218
	8			194.125			703			3427			45.0097			26044
	12			400.667			3529			2593			38.7479			119816
	18			250.944			2668			2533			45.6498			89948
	10			411.4			2647			1042			42.5134			48911
	19			146.105			1121			5518			53.3141			54422
	9			825.444			6099			1270			40.0054			66243
	9			241			1369			1149			51.5906			16154
	26			202.923			1359			3022			45.7544			301345
	11			399.091			3157			22			48.5649			18877
	6			196.5			267			98			53.7744			26346
	6			128.167			269			191			57.4772			4354
	6			136.5			296			1039			52.8694			21342
	15			199.533			1146			1593			54.1263			42461
	7			330			1689			1328			53.4199			26269
	11			341.091			1493			1292			49.9467			84757
	25			221.44			1485			4302			54.6604			14517
	30			311.9			4449			179			43.8068			736039
	11			116.364			407			254			50.4687			3622
	2			338			611			619			41.568			2097
	16			146.062			717			1667			55.8836			16039
	9			334.222			1859			130			40.1263			18313
	13			100.154			210			2538			54.8387			15557
	9			444.222			2852			1580			49.7249			48899
	8			288.75			1646			2923			40			37425
	16			299.688			3022			4923			37.414			14586
	10			611.1			4975			1270			36.9007			30175
	26			227.385			2503			745			51.5054			210768
	36			179.917			917			975			53.0801			49669
	44			163			1218			1332			44.353			103233
	37			184.973			1464			614			55.9322			125170
	13			160.231			726			1872			55.4009			10548
	25			208.32			1970			1410			41.0906			66882
	20			235.85			1590			1076			41.997			90391
	10			230.5			1251			305			64.4685			13683
	20			238.6			1494			1471			59.912			16872
	8			326.25			1606			4059			54.9808			8019
	13			451.692			4262			843			45.5892			134335
	23			173.739			875			979			42.4925			476506
	6			245.667			1057			7209			41.791			13337
	11			759.636			7380			646			43.5376			45204
	16			157.625			812			950			39.8493			86477
	58			150.362			966			720			52.2761			156017
	18			192.944			831			574			46.5592			62511
	12			179.75			702			512			56.1428			5225
	31			139.097			644			591			52.3191			62437
	19			189.053			744			286			40.8408			51439
	13			107.769			343			158			40.828			18529
	4			106.25			168			920			37.8824			6959
	4			450.5			1090			589			52.7192			7254
	2			551.5			768			6			52.3119			9665
	8			110.25			208			1004			50.1134			108911
	9			257.667			1223			2656			40.8366			14635
	12			380.333			2746			871			44.7853			16779
	9			199.444			963			1597			46.8524			7986
	4			545.25			1717			222			44.5209			22166
	13			102.846			231			5045			59.6111			6514
	3			1810.67			5194			378			41.2187			6605
	12			178.917			456			609			58.5468			17153
	6			324.333			873			4053			61.4594			14689
	38			269.105			4463			451			49.0025			472303
	7			161			612			515			46.0515			23795
	20			206.75			1331			5325			58.5973			105865
	7			942.143			5379			2157			49.5072			33760
	31			176.097			2295			213			40.5386			240193
	12			183.25			380			1029			55.5252			21530
	5			540.8			1888			168			50.074			28684
	9			165.333			279			1645			45.1613			19900
	19			275.632			1866			319			58.0485			74201
	16			118.062			442			3215			59.5553			13534
	23			361.478			3248			187			48.9656			984253
	7			146.143			245			1188			43.7928			25112
	8			252.25			1237			5270			53.3201			19355
	31			278.484			5373			256			45.5925			357314
	6			318.5			782			644			44.4793			20201
	18			180.333			896			1681			60.9365			88711
	8			335.875			1745			995			59.8809			16936
	17			219.706			1100			605			45.7564			29980
	4			505.5			1544			1718			57.27			3428
	17			223.176			1865			174			41.0385			60169
	10			121			354			1945			50.5785			18218
	9			410.667			2080			1522			53.6797			12479
	14			238.429			1693			1131			39.3349			220650
	5			302.8			1095			2292			46.8956			24077
	12			332.667			2383			307			56.4379			46928
	4			517.75			1581			38			58.0879			10636
	7			104.571			151			949			48.224			5661
	21			198.476			1058			143			43.4021			54630
	2			466.5			839			58			52.3044			1650
	6			127			185			693			53.4121			11485
	13			175.846			793			992			44.2695			17536
	24			189.292			1132			1564			47.6998			115556
	21			216.81			1705			1328			45.7501			142502
	18			176.944			1388			1255			38.2732			306673
	7			384.286			1503			16			61.6357			10909
	8			105.625			199			2272			58.2249			4473
	5			541.2			2355			667			43.6807			5862
	10			174.4			858			3272			39.5069			45889
	29			201.862			3353			1168			40.8268			186218
	6			296			1297			431			41.4977			9861
	10			186			547			5677			58.4409			28405
	22			374.273			5788			806			47.8018			120158
	5			320.4			871			696			52.4969			43019
	23			134.348			841			1838			50.3883			27041
	20			285.15			2039			1593			49.3074			248090
	8			360.875			1728			858			37.0627			17493
	5			292.2			879			1606			34.7023			12916
	11			299.364			1734			2263			44.5187			16110
	18			260.111			2237			2182			42.2255			31252
	15			270.667			2284			2738			45.3941			77934
	5			646.2			2820			522			43.454			41118
	7			303.571			739			1319			58.3529			9980
	6			366			1379			205			42.9417			47031
	11			122.909			255			3442			51.7012			66487
	6			722.833			3510			2222			32.6954			12865
	11			317			2317			52			47.6341			38297
	6			98			172			510			53.5714			8616
	14			141.429			553			3138			51.1111			44819
	13			398.231			3464			279			39.2505			42789
	7			152.714			289			330			57.3433			5855
	6			212.667			410			463			43.4953			5006
	19			160.684			670			2147			39.2401			58347
	22			282.955			2902			1245			48.0643			267860
	11			230.636			1398			334			57.1147			32141
	4			165.5			378			429			52.1148			24537
	14			147.5			592			3180			40.1937			249821
	8			498.5			3206			594			33.5005			36472
	6			272			738			704			38.6029			5929
	16			183.812			761			720			41.7205			271943
	23			165.435			910			2949			41.2352			46662
	14			355.214			3022			615			50.3318			96731
	20			147.15			761			2833			49.0656			53998
	9			430.444			3043			970			36.9644			92479
	9			195.889			1093			182			44.4129			32752
	8			196.625			604			275			59.8856			8172
	5			190.6			478			1756			52.4659			14609
	7			468			1939			433			46.917			88870
	27			172.741			609			16804			40.223			51640
	20			973.55			17026			1597			52.3959			291867
	5			414			1688			6065			57.0048			15614
	18			494.389			6233			2009			42.3531			404516
	6			434			2068			1871			52.6114			13925
	20			206.7			1886			5989			40.3			111910
	13			586.308			6215			6758			38.074			150995
	29			370.207			6803			464			38.7016			171294
	6			250.333			575			1706			58.1891			12070
	14			287.5			2124			465			45.5155			217432
	7			158.429			547			3611			47.9711			21756
	6			704.667			3639			824			39.3803			11239
	22			145.091			947			1190			57.8634			45265
	21			177.81			1293			4796			42.1264			95666
	24			324.208			4906			1256			43.0921			82694
	10			250.7			1406			539			47.1081			38081
	5			197.6			579			1778			38.7652			15476
	22			227.727			2972			504			58.9222			550454
	10			161.5			554			2672			46.935			37221
	7			552.143			2875			420			45.8991			45709
	8			125.25			490			1570			52.8942			13606
	13			231.385			1634			639			46.7088			31301
	10			203.9			800			333			41.0005			21621
	10			158.2			372			621			50.1264			40365
	17			185.882			840			5626			49.1456			48284
	15			544			6043			5932			40.0613			924689
	2			3580			6964			1085			45.7542			35745
	13			185.231			1267			765			39.6179			35488
	7			217.429			895			582			40.0131			10937
	13			183.462			792			1099			42.7254			20732
	5			570.4			1179			841			49.5091			53128
	11			227.636			1003			1624			39.4169			103255
	4			607			1822			157			40.1153			116323
	3			212.667			299			9175			63.7931			966
	16			770.688			9373			113			38.9506			43582
	14			129.429			327			2658			44.9779			36056
	9			388.111			2781			1816			36.0149			45622
	22			218.091			1981			6335			57.6907			14617
	11			699			6470			432			43.3867			42326
	37			195.486			675			3948			58.8967			167325
	21			306.19			4092			1049			39.5334			90453
	9			268.889			1035			2265			46.0744			73376
	15			379.8			3288			1317			41.2147			50832
	21			166.571			1437			146			42.4814			119222
	5			330.6			646			2803			59.4071			7402
	25			212.04			2954			694			40.8979			214037
	12			190.083			763			3134			44.498			26022
	17			297.647			3235			737			42.3715			40914
	37			191.622			950			361			56.4598			89301
	38			164			574			4561			48.4756			191293
	11			516.818			4609			4489			47.4934			64876
	8			724.125			4708			228			51.3033			12178
	7			179.429			437			188			55.2548			5146
	10			155.4			403			38			43.1145			22454
	7			87.7143			192			1664			44.1368			3985
	17			193.765			1706			217			41.6818			140361
	13			209.462			708			1402			54.2416			8732
	21			227.476			1590			163			52.3969			123912
	8			130.25			243			1030			52.3992			43779
	5			416			1281			2064			48.3173			11195
	12			330.833			2211			2995			37.8086			130095
	5			689.8			3075			1032			33.169			18523
	30			141.667			1116			1654			58.0471			24006
	5			424			1768			360			51.0377			25635
	17			141.176			400			793			53.1667			32254
	6			417.833			1012			2829			55.8436			15604
	13			332.769			2930			1101			42.0018			30717
	15			244.067			1310			133			44.6599			40939
	8			123			245			630			49.7967			61978
	21			174.619			920			197			40.9872			222588
	16			122			338			1062			55.6865			38857
	86			156.5			1267			3188			45.1297			187026
	8			606.5			3454			1923			47.197			208102
	5			442.8			1956			892			35.7272			5043
	29			148.034			987			710			52.0149			52034
	5			245.2			758			2578			55.3018			6801
	20			236.4			2642			2705			49.5558			47879
	14			309.143			2837			709			40.6885			118083
	11			157.364			868			1106			32.7556			45403
	17			182.706			1182			2395			44.8165			36333
	12			375.083			2943			1353			53.8991			39480
	10			237.1			1398			1127			51.2442			17204
	10			201.3			1192			4021			53.4029			26306
	58			204.828			4150			1652			52.9209			283267
	4			515.25			1797			679			41.9699			14576
	18			159.556			799			1493			53.6212			74442
	12			280.75			1619			3066			50.1039			269815
	2			2325.5			4269			1353			45.3236			42800
	29			177.862			1424			961			51.8806			33064
	29			178.069			1143			1131			46.3594			264910
	6			322.333			1262			195			52.7921			15709
	16			138.875			291			2510			49.64			36480
	37			289.703			3407			3634			47.1033			216295
	11			459.182			3804			3568			42.2491			45395
	14			379.5			3753			707			36.8718			77595
	18			117.278			796			1392			38.3704			25636
	10			274.1			1638			742			45.5308			6841
	10			385.2			1494			624			63.4995			175214
	13			146.077			615			1413			52.4487			10152
	18			188.667			1561			1582			41.7256			83222
	28			303.571			1693			259			52.4941			98583
	5			225			483			661			54.0444			6909
	5			234.6			652			1005			45.439			18283
	17			177			973			2038			56.3642			12678
	10			283.7			2062			2013			45.6116			23378
	8			570.5			2876			269			37.2918			52440
	6			157.5			399			694			60.4233			36052
	2			458			736			479			47.4891			3045
	12			164.75			594			992			55.2858			11196
	15			207.2			1118			275			53.9575			214909
	3			228			278			475			47.6608			24318
	14			111.143			553			285			49.5501			24948
	12			212.917			395			466			47.2016			6783
	9			156.444			601			1484			52.9119			11176
	10			280.6			1609			311			49.7149			6355
	12			182.083			455			4186			40.9611			43314
	7			984.571			4774			2356			56.5728			9974
	18			270.778			2770			1332			37.0743			176514
	14			225.643			1491			1454			43.6531			129121
	6			449.833			1538			175			58.6514			7779
	6			175.333			277			1182			52.1863			10648
	2			980.5			1040			1982			60.7853			7195
	14			320.714			2183			2606			40			34831
	16			318.125			2708			547			50.7073			24907
	3			310.667			541			1301			41.9528			8878
	7			390.857			1490			811			43.2018			48245
	29			156.724			969			3484			43.6524			58163
	9			600.111			3723			348			43.5105			122978
	19			272.105			2227			3726			63.9652			16598
	6			737.667			3834			222			44.1482			41986
	15			128.867			305			1540			42.1624			8466
	3			838.333			1737			760			48.2306			31297
	7			221.857			814			461			40.1803			11093
	9			190.667			731			8526			54.3706			13056
	14			714.786			8530			1352			47.0071			25946
	34			127.5			1440			536			39.4694			188020
	8			143.125			643			2437			46.4629			10098
	9			374.333			2553			2509			35.144			29412
	29			245.103			2593			1383			48.3118			252743
	7			344.571			1528			1823			36.3599			57062
	23			241.261			2043			994			50.3154			41696
	13			187.923			1117			933			42.6525			38958
	4			328.75			951			393			34.8289			12399
	3			387.333			884			2822			60.241			12406
	17			471.647			3125			445			53.1055			99060
	8			160.5			484			4687			54.5171			23896
	33			262.606			4730			83			47.1844			183395
	6			149			211			565			55.8166			3540
	25			127.08			691			2070			49.2918			30103
	8			378.625			2066			311			43.2156			284111
	11			139.636			431			1521			54.0365			79424
	18			271.833			1698			375			49.1927			241652
	17			135.529			528			1542			51.2587			8848
	9			312			1635			421			52.2792			32815
	15			151			505			425			57.8808			15286
	44			165.591			528			504			57.7409			26575
	18			178.722			682			1546			42.9593			275859
	7			348.571			1608			208			43.7295			42361
	4			169			262			192			42.3077			4240
	4			134.25			225			418			45.8101			13079
	21			118.905			547			7242			49.9399			58746
	4			1893.25			7312			289			42.9024			9961
	10			238.4			710			750			48.8674			54190
	9			243.556			812			80			57.7099			20098
	9			125			171			626			57.2444			11922
	12			175.75			795			293			46.1356			14149
	14			211.857			1107			2124			47.8759			31506
	5			657.4			2116			1340			50.6845			56187
	12			367.083			1562			3816			47.832			80915
	4			1293			4266			241			54.4277			10946
	8			223.625			355			233			42.929			19278
	3			348			520			1078			52.9693			9045
	18			203.889			1179			3856			43.1608			81394
	26			257.846			3934			2052			45.4803			122608
	7			464.571			2223			1882			43.2042			12727
	11			385.091			2049			511			52.9037			58366
	25			142			601			3120			39.1831			50638
	18			404.778			3445			3344			50.7137			226821
	10			430.2			3428			131			45.1418			363871
	20			90.65			241			217			40.0441			28099
	14			79.3571			263			3054			57.6958			16509
	8			520.5			3333			1995			38.8569			26098
	4			609			2014			5790			37.069			3036
	5			1250.4			5823			1539			38.9635			92530
	14			260.786			1555			646			46.6995			74996
	9			181.111			682			345			54.7239			13792
	18			136.222			523			400			41.1909			104788
	12			226.333			892			2086			61.4138			29791
	5			550.4			2274			138			54.5785			5257
	18			146.444			263			608			61.7223			13622
	5			223.6			686			1580			50.1789			8250
	4			507.75			1655			147			46.8242			3465
	11			100.727			169			722			46.2996			8471
	5			479.8			1936			569			43.143			15964
	5			220.2			702			1129			38.238			22063
	12			226.167			1189			326			53.4267			68530
	5			163			424			762			41.227			44860
	8			200.375			999			1568			56.2071			5813
	24			190.625			1671			1174			39.388			131826
	27			188.704			1355			1119			56.9971			217123
	27			163.667			1142			1564			43.2451			104852
	16			296.188			2219			6632			46.6343			42543
	8			962.875			6648			967			41.0619			16066
	9			521.889			2400			587			43.8578			78263
	22			123.591			675			5201			56.8959			9752
	9			941.222			5382			724			46.5352			43755
	5			248.6			715			2182			40.1448			12682
	11			289.273			2263			367			47.8944			10364
	11			285.727			1374			512			43.7162			31293
	16			124.812			548			64			44.3165			45527
	7			201.857			473			3473			58.2449			3789
	9			486.444			3628			6042			41.8913			11974
	8			873.875			6188			191			37.8344			77423
	10			120			296			8290			57.8333			16373
	16			655.125			8314			5473			39.1624			152696
	12			576.583			5589			263			36.3203			148645
	3			279.333			432			795			42.9594			111543
	2			1148			2198			4678			42.4216			5912
	16			424.875			4777			549			53.6628			252175
	9			172			664			1445			64.5349			3156
	7			319.857			1574			580			42.9209			110635
	11			168.909			626			2202			49.7847			27228
	13			282.923			2355			39			39.3964			61384
	16			146.875			452			540			45.5319			29122
	8			157.25			518			2449			56.5978			17475
	16			293.812			2424			296			39.566			209992
	5			184.6			443			1585			47.5623			42903
	5			458.8			1735			135			47.7332			4338
	4			122			189			1788			53.4836			10460
	5			608			1979			1366			48.6513			169258
	24			196.167			1458			1597			60.6202			25164
	13			203.923			1657			1736			40.8902			84979
	10			276			1796			2177			37.8623			52157
	5			506.4			2222			232			39.613			10856
	45			153.889			375			2845			54.657			23855
	13			335.308			2932			284			45.3086			22868
	8			172.75			471			989			62.4457			4177
	10			276.4			1130			1990			49.5658			42412
	5			538.2			2177			1311			38.4244			29768
	14			174.643			1397			994			43.4356			22462
	7			295.714			1087			1788			46.4734			22517
	6			461.167			1953			549			36.5016			21034
	2			625.5			828			37			67.6259			1653
	4			94			108			1110			44.9468			9496
	16			161.25			1127			84			58.7597			7039
	18			125.5			186			11971			42.3196			49448
	5			2556			12159			498			44.687			82745
	7			180.286			613			2297			41.5214			334188
	8			425.75			2554			4170			35.4375			39482
	6			835.167			4230			394			39.5929			35498
	15			127.133			532			175			57.42			134842
	20			139.95			340			2352			48.7317			39267
	4			775.5			2784			2535			56.8988			5550
	5			660.8			2560			943			36.4709			56434
	13			205.308			982			917			48.4826			39989
	19			149.474			908			3347			48.2394			32870
	28			221.893			3455			1947			39.8358			58832
	15			294.2			2240			9268			39.4743			127582
	7			1425.43			9315			681			37.3121			49989
	9			223.556			992			1881			45.5268			7265
	3			760.667			2022			2188			38.6065			11880
	7			426			2166			488			40.1408			23265
	9			192.556			571			663			59.8961			134188
	4			466.5			1554			1687			41.4255			11202
	9			340.889			1657			1211			42.2425			21494
	8			237.625			1262			541			38.506			17022
	5			220.6			564			704			50.68			3338
	7			223.143			824			2438			41.9334			17487
	2			1856.5			3603			117			41.9607			10692
	5			133.8			221			215			42.8999			122700
	12			172			600			201			40.6008			120711
	3			193.333			417			1287			41.2069			10782
	16			220.312			1424			3416			41.9858			65769
	5			821.8			3538			361			40.2288			45144
	18			151.889			496			1141			56.1083			59858
	23			181.087			1216			298			59.0156			60891
	14			129			336			113			45.6257			41005
	4			186			438			1434			49.4624			3531
	8			352.5			1613			649			42.9433			36883
	10			214.5			787			368			62.4709			10730
	31			112.871			396			958			54.387			40099
	6			355			1078			306			47.6526			899849
	28			151.036			628			983			39.1109			145114
	9			224.556			1094			3163			49.431			19199
	6			639			3211			11463			48.5655			40667
	14			927.429			11579			297			44.2776			71293
	11			124.455			283			535			40.6136			46170
	24			143.667			601			2377			54.5244			440400
	18			229.167			2513			59			53.1152			37218
	7			146.857			285			5171			58.463			5214
	7			888.286			5324			2847			40.3345			22645
	26			226.077			3083			5783			49.5747			113762
	4			1527.5			5812			2455			41.7021			9229
	19			227.895			2613			140			42.7945			40805
	8			105.125			227			654			41.6171			23212
	5			440.6			905			1430			49.4326			13608
	24			152.5			1505			3793			40.5738			172128
	6			889.833			4452			591			41.3561			23049
	17			255.176			982			2376			61.503			33390
	3			995.667			2593			1583			45.6645			9690
	10			245.5			1673			308			37.2709			47431
	4			227.25			493			687			49.725			4107
	4			236.75			710			1334			35.6917			3368
	7			339.857			1485			810			43.2535			26544
	14			183.571			807			1249			47.8599			21130
	7			354.714			1615			132			55.0946			4759
	52			139.962			408			1426			46.0429			394419
	7			352.714			1519			2541			42.6083			32811
	26			231.5			2742			12664			38.2289			88151
	12			1167.5			12979			3723			39.4218			67907
	10			517.6			3931			819			39.3354			161636
	36			161.333			933			3336			41.5461			304848
	4			946.5			3462			90			41.3893			5043
	3			98.3333			100			2030			46.1017			2804
	17			235.588			2212			2416			43.7953			42871
	4			786			2531			1871			41.444			34937
	14			260.357			1947			2719			51.6598			109441
	8			570.375			2954			656			52.597			34467
	8			245.5			766			5666			46.945			37365
	7			959.286			5823			1257			47.2375			35767
	20			219			1252			350			45.1142			223899
	11			158.273			494			265			45.3188			69137
	12			160.333			403			629			59.4075			58175
	13			164.538			692			8108			58.5788			43889
	4			2114.75			8186			802			39.0708			12599
	7			202.286			882			1539			45.0565			35061
	7			348.857			1617			399			45.2088			77226
	3			260.667			584			4370			38.491			14558
	11			495.364			4463			4335			40.2826			36553
	18			342.444			4380			648			38.8871			99932
	11			228.727			986			8030			41.5739			33249
	14			695.5			8061			772			37.7632			38121
	8			234.75			931			1066			44.5154			137442
	11			196.182			1162			1144			49.861			123081
	10			235.6			1247			1052			49.1511			26797
	43			126.791			1160			2432			55.4475			79099
	26			189.269			2455			3104			35.1555			134482
	32			261.531			3229			343			41.4745			77062
	9			208.778			522			431			46.8334			33466
	10			205.1			671			571			45.1487			41026
	11			179.091			659			116			37.665			28068
	21			172.857			1279			468			47.9614			137100
	6			173.333			554			174			40.7692			16294
	7			162.857			269			3866			49.4737			5823
	4			1252.75			3951			2013			45.44			116998
	19			251.263			2217			1827			42.3754			54437
	14			286.786			1995			251			39.9004			18099
	4			127			301			1484			41.3386			8015
	8			386.75			1697			251			48.1577			26473
	7			259.143			561			1305			55.7332			59419
	12			317.833			1490			1614			47.4043			76652
	21			219.667			1788			970			45.3067			40475
	11			293.455			1080			1583			41.6047			6303
	9			302.333			1746			1144			51.4149			24684
	8			280.125			1309			8688			41.8117			13863
	8			1260.38			8879			334			36.9037			91351
	5			164.2			349			529			47.503			13366
	8			194.125			771			987			58.3387			4152
	9			351.333			1080			493			48.5769			493080
	4			262			596			489			57.8244			10293
	14			152.071			688			4391			44.6219			43558
	8			678.25			4717			5377			51.2717			17289
	3			1959.33			5467			607			37.1385			23816
	14			169.714			622			177			42.8872			20572
	9			122.222			324			145			59.6364			9326
	5			131.2			245			2570			41.7683			11619
	21			243.619			2821			178			45.0743			53968
	9			130.556			297			194			36.9362			89956
	5			152.6			331			239			52.6868			7374
	21			122.381			258			1300			51.9455			24658
	10			237.1			1491			796			52.5938			11161
	6			241			894			56			42.5311			26618
	29			197.828			1585			4200			58.2709			232511
	48			226.312			4268			1456			47.3626			181450
	3			711.333			1629			287			39.269			21156
	6			134.333			412			242			49.5037			16353
	7			184.714			333			2555			45.9397			139794
	17			272.647			2635			310			40.6041			16113
	4			274			679			2176			43.1569			19747
	28			162.464			2332			429			39.745			59784
	9			179.889			477			583			52.0692			10876
	12			209.417			722			2217			43.9713			106569
	6			965			2194			407			43.4715			26769
	9			171.889			449			1665			44.3439			17710
	21			272.381			1743			3400			43.3042			85461
	10			473.7			3520			755			41.9886			19725
	9			186.111			843			2918			51.9403			146765
	8			471			2879			535			38.5085			9699
	12			162.833			658			1575			51.74			12322
	6			420.167			1881			1665			43.8318			17160
	11			277.909			1844			388			40.0393			61613
	10			165.1			522			108			40.8843			40636
	16			140.562			330			1373			53.6238			38783
	7			321.143			1478			2360			54.7153			20212
	2			1335.5			2361			7957			40.5092			4227
	13			735.462			7990			555			47.6101			50600
	7			233			1000			1318			45.187			9475
	15			185.533			1412			1918			39.4538			84267
	6			442.167			1917			537			38.6732			49765
	4			640.25			1356			1129			56.8528			26440
	14			179.429			1177			18			38.4156			73553
	11			134.455			530			654			49.0196			32777
	13			172.769			708			2110			53.7845			19368
	10			292			2164			2386			37.911			22243
	12			359.583			2649			245			43.1518			42806
	9			251.556			556			436			45.2739			4648
	2			390			543			370			53.4615			1080
	15			123.867			454			807			56.7815			7486
	8			279.25			940			261			44.4494			29137
	9			101.556			309			1309			55.7987			11631
	8			403			1899			3429			52.0161			28972
	13			383.846			3539			2148			47.014			75094
	12			358.667			2285			839			40.5204			138942
	11			179.636			879			677			50.6579			8412
	4			294.75			774			773			46.056			18209
	9			199.444			902			1070			44.3454			33722
	5			311.8			1096			692			38.9352			19454
	6			201.667			721			927			37.2727			16428
	4			383.75			1033			259			41.2378			49819
	5			290.6			777			1249			50.0344			2542
	4			460.5			1360			488			56.7318			52483
	6			246.167			706			3333			50.1016			7684
	16			378.312			3426			523			43.3339			62497
	10			222.6			711			229			41.0153			116974
	9			196			504			197			49.4898			21819
	11			109.273			287			2000			45.0083			16375
	22			249.864			2147			9645			49.2814			122054
	4			2518			9732			2614			41.1438			40438
	13			386			2741			866			42.7063			172557
	12			226.333			976			1401			47.4595			107164
	2			1030.5			1862			3486			43.1344			16657
	20			373			3750			2703			48.3914			209207
	16			290.562			2838			639			45.9884			61480
	11			269.909			847			2985			49.9832			92023
	9			510.778			3116			189			39.3953			42243
	12			130.667			506			3174			48.4694			29453
	20			279.9			3387			2037			47.8564			66565
	16			322.188			2189			479			52.5897			89291
	11			137.455			557			648			45.7672			410646
	12			138.75			677			156			41.8018			104986
	7			186.286			513			1034			48.0828			5071
	6			297.167			1132			1053			40.9983			85686
	31			183.645			1162			591			55.7			57373
	6			212.667			720			245			39.2633			72147
	16			119.75			276			1324			42.6409			16112
	17			169.941			1358			1197			41.5715			12133
	26			170.5			1343			312			44.1913			32544
	8			220.375			630			900			40.2723			20463
	14			175.143			967			3659			42.8222			29268
	8			596.875			3722			3302			53.9058			13909
	7			671.857			3457			2477			39.932			19511
	12			472.417			2657			1233			44.6816			447961
	6			599.167			1463			3812			50.9318			78374
	10			616.8			4161			272			43.3366			175030
	9			157.778			596			756			49.4366			27640
	11			262.727			798			6481			47.7855			59885
	7			1203.86			6640			3476			45.7577			206692
	9			550.778			3802			7010			35.0615			72388
	7			1213.14			7674			1492			35.4216			20249
	27			219.741			1731			917			49.25			222925
	9			244.222			1026			667			39.354			21919
	7			180			689			2062			39.6032			49714
	12			332.417			2469			2545			42.2662			46500
	18			260.222			2818			1102			41.7592			61835
	14			217.429			1139			110			43.1669			71531
	16			161.25			351			189			59.031			19537
	12			153.75			405			374			40			118778
	16			152.875			519			783			61.0384			71701
	11			208.818			930			248			42.5773			48212
	3			153.667			283			843			53.3623			1016
	57			151.281			969			3427			57.3466			35248
	15			371.733			3605			939			51.5423			18936
	9			295.333			1143			1084			41.4974			32481
	5			393.2			1244			928			52.2889			20921
	7			440.429			2036			592			49.854			70845
	17			159.529			633			1206			53.0605			34831
	12			190.75			1245			13050			43.7746			96117
	15			1006.07			13049			1954			57.9021			85073
	18			335.667			2095			240			43.148			117253
	13			272.308			1567			94			52.9096			34765
	5			129.8			186			497			59.4761			2083
	28			144.607			549			3823			43.9615			73636
	11			468.182			4032			5286			41.9612			22857
	7			965.571			5513			243			37.7571			195348
	4			201.5			291			2281			52.7295			8257
	18			250.056			2320			4525			43.4126			30240
	35			246.143			4725			13042			38.9553			170299
	8			1982.12			13252			3414			47.4743			171929
	10			433.9			3483			4774			50.6338			17888
	11			611.273			4906			193			37.9685			280831
	14			176.429			479			446			54.0891			22206
	6			232.667			534			1634			39.1117			7753
	19			185.526			1871			614			43.2057			105235
	9			225.444			722			729			41.9418			11096
	32			157.281			833			2488			42.1816			557437
	12			363.917			2504			1698			41.4014			148195
	9			279.444			1752			144			36.3419			55581
	17			108.471			225			5388			52.2777			95080
	7			938.714			5589			533			32.3086			24830
	7			204.143			686			3210			55.7733			10961
	23			256.609			3256			3398			46.5435			98513
	21			277.714			3524			134			54.6125			217888
	7			96.7143			178			144			41.2112			12131
	12			153.917			366			1333			51.5972			18698
	25			203.68			1429			565			46.4454			133321
	10			174.6			655			2563			63.5166			10860
	6			530.667			2666			1572			40.5779			7585
	18			286.667			1884			1118			50.7171			114428
	9			230.333			1173			477			38.2055			29598
	22			142.182			572			4938			38.8107			56312
	21			380			5059			3740			35.8396			134109
	18			335			3800			3807			46.1194			41326
	15			367.8			3973			1596			43.5925			90041
	24			162.333			1703			3031			37.0893			408986
	24			234.917			3062			1148			36.8748			128318
	22			203.909			1289			290			50.7356			55370
	5			185.4			440			306			38.1877			24298
	3			303.667			417			404			48.8474			230601
	41			133.268			534			7065			39.9524			97941
	15			747.2			7528			1092			41.7291			182049
	12			221.75			1227			626			48.929			17534
	3			472.667			863			3263			57.7574			11729
	8			518.625			3441			2720			38.9009			23737
	21			215			2731			2503			37.608			78040
	5			610.4			2596			922			40.2031			28153
	20			196.9			1099			2877			45.3276			29492
	36			283.639			3096			1001			50.3085			215120
	11			199.182			1164			4426			46.9649			15208
	10			544.1			4389			2229			35.2876			87679
	11			335.364			2363			2876			39.9566			117107
	8			495.125			2974			3385			40.2171			113694
	11			418.273			3502			1036			34.9272			130442
	37			148.297			1182			2105			42.9379			303069
	14			277.071			2171			2992			38.7471			39230
	22			291.864			3142			2064			39.8692			104217
	8			398.125			2201			204			38.4615			141285
	5			137			264			92			54.4526			1964
	18			123.5			194			2126			57.5349			59488
	12			375.833			2635			1173			37.2949			84993
	18			198.611			1313			4574			40.1678			42736
	7			769.286			4696			6			37.8273			26172
	7			188.286			297			2167			48.6343			10123
	15			273.333			2290			2814			39.9756			119183
	9			446			2870			660			39.9601			27311
	5			429.6			733			2418			52.7002			171772
	18			312.556			2563			6815			50.5155			59233
	8			1243.38			7690			3117			45.2599			133231
	32			231.094			3160			15845			55.2535			40390
	17			1067.82			15852			140			39.2662			64560
	8			127.625			258			3537			53.8688			18155
	3			1399.33			3764			3661			40.4002			18915
	11			486.364			3751			284			38.9533			25943
	4			246.25			380			3061			44.5685			19550
	10			470.2			3243			440			46.7461			150248
	11			172.636			600			2164			50.079			43003
	53			157.604			2611			237			43.9004			480290
	3			217			300			1566			43.7788			6172
	14			261.429			1758			578			40.2732			28843
	15			145.533			695			9119			42.5103			53338
	4			2502.5			9318			2245			47.2028			17975
	6			659.833			2369			2792			48.1435			30680
	23			278			2945			544			53.8786			19278
	5			269.2			522			180			46.5082			7199
	7			379.143			1928			1935			53.1274			28470
	11			309.091			2188			525			38.3824			41688
	10			157.4			603			3181			44.8539			148096
	22			247.591			3358			1150			40.6279			49788
	9			320.889			1272			555			59.1413			35584
	4			265.5			574			536			39.548			17222
	24			139.708			611			1239			50.164			165189
	22			183.455			1346			2021			45.7631			157287
	5			108.4			150			2228			48.7085			79525
	12			297.333			2208			1634			53.2231			19247
	2			1543			2839			692			43.3895			7832
	10			275.2			1713			14			49.9273			446739
	23			174.696			833			475			45.4704			113304
	10			168.4			448			22			61.1045			3196
	6			179.833			526			754			43.1881			46596
	6			83.8333			117			487			49.1054			2996
	6			434.667			1060			199			42.408			62598
	7			141.571			522			1660			47.8305			3333
	11			128.545			291			1349			44.0594			61892
	15			222			1753			2797			45.1652			64779
	3			729.333			1481			315			37.5229			13116
	6			565.333			2905			219			50.3538			13069
	3			226.333			456			341			52.43			4446
	8			125			225			850			59.2			256181
	12			116.5			455			353			57.7969			7765
	3			409.333			862			1598			47.3127			9817
	1			690			690			353			56.5217			690
	5			437.8			1866			723			33.9881			29565
	5			146			424			2096			43.4247			8270
	16			135.5			722			1266			40.5443			61105
	18			243.111			2114			268			38.4826			46248
	19			171.105			1353			511			56.8748			44337
	11			128.182			278			4495			57.9433			6607
	10			170.8			664			280			42.5059			40760
	5			1045.4			4668			862			38.3777			11226
	3			280			489			5431			58.4524			3944
	18			159.833			950			649			42.2315			374118
	7			906.857			5524			627			47.4638			29706
	28			149.393			779			309			43.6051			152451
	8			360.25			1195			1114			61.2769			13712
	6			242			524			886			42.0799			24704
	10			266.1			1292			1475			46.4111			63561
	5			258.2			918			507			40.1239			4979
	4			516			1604			243			43.9922			5108
	16			179.562			628			1233			42.4295			40506
	6			151.333			320			377			47.9075			20311
	18			232.333			1471			1109			46.7001			812684
	20			162.6			635			1437			59.1943			18809
	11			252.727			1203			2185			42.8417			30811
	7			340.429			1558			1107			36.5925			25824
	4			706.5			2257			9171			39.5966			37311
	8			255.75			1200			1143			47.9961			53884
	11			984.273			9336			643			35.8548			741019
	2			1560.5			2469			1159			56.1999			10140
	5			223.8			811			900			42.8061			3492
	8			255.5			1297			324			49.5108			15527
	9			204.333			992			2013			44.4807			33105
	15			158.733			429			1297			45.1071			74890
	26			215.231			2002			1847			36.2223			84417
	7			294.143			1294			291			45.0219			7390
	14			232.786			1937			11265			45.6889			63481
	2			373			647			475			53.2172			1332
	8			1670.38			11477			2098			38.9434			129743
	20			112.1			562			555			41.8376			76050
	19			270.053			2242			1534			40.1871			43204
	7			195			630			4895			41.3187			18979
	23			156.696			1612			1993			38.4573			100275
	15			431.933			4946			3153			35.3758			59464
	3			1240.33			2556			8671			48.7772			6721
	4			1112.75			3348			489			35.9694			89399
	4			2343.75			8902			1433			41.9733			98547
	14			136.714			573			4846			42.9467			30300
	1			2040			2040			3224			39.5588			2040
	6			918.833			4952			786			35.8244			20486
	15			427.467			3369			2322			37.6482			120243
	6			285.5			936			129			42.732			35566
	16			287			2538			564			40.2439			105236
	25			137.2			301			144			60.7289			11711
	10			201.1			738			1464			57.3844			3938
	15			167.133			417			406			48.4244			23589
	16			229.938			1649			1083			43.0008			272548
	3			421.333			1081			510			44.3038			2215
	4			354.75			1047			120			43.7632			51675
	27			203.704			1364			994			47.3818			125612
	6			143.333			266			2466			60.5814			3691
	16			172.438			1090			1124			40.4494			124423
	10			366.8			2607			945			40.0491			239600
	8			408.625			2364			1251			47.2316			67960
	18			208.556			1233			825			47.496			181610
	10			236.2			1365			101			38.4843			47012
	12			184.417			921			161			48.5766			95627
	7			155.857			251			459			58.8451			4153
	10			217.9			616			614			58.8802			9815
	21			184			724			205			48.9648			59435
	13			195.385			761			1385			63.3858			18216
	12			174.417			490			55			40.516			78637
	9			280.222			1478			372			50.3965			79802
	10			174.2			388			235			59.6441			7203
	10			136.1			415			2062			53.0492			16745
	17			151.412			447			785			49.2618			44167
	17			231.941			2069			3695			46.7918			38978
	7			284.429			1127			826			43.0437			30154
	11			529.455			4077			5045			41.2775			150767
	5			229			852			3023			50.131			6978
	19			446.737			5255			236			42.4128			129738
	16			327			3138			536			49.7706			177288
	19			112.632			354			349			42.8037			34835
	2			818			1498			363			37.8362			4381
	7			164.857			571			146			62.6516			9551
	13			142.615			510			2311			56.2028			19772
	11			87.7273			227			1279			51.6062			2769
	4			787.5			2494			1714			37.3333			8233
	10			362.1			1416			1376			47.9149			132958
	11			277.818			1788			372			36.7801			35199
	5			436.4			1521			44			46.3336			31420
	10			188.9			441			1041			51.297			33083
	11			72.0909			125			895			50.4414			3246
	13			216.154			1176			1072			39.4306			30419
	7			340.714			1036			1895			44.1929			16909
	12			181			1157			82			39.9632			25250
	11			319.818			2059			62			49.5452			145357
	21			166.762			393			1698			61.0223			13158
	10			107.8			200			2903			56.4935			8728
	11			299.273			1836			8738			43.5298			60614
	20			295.75			2999			703			38.0727			37105
	16			697.375			8833			628			37.5067			160899
	11			262.364			861			636			44.3174			79852
	5			410.8			880			958			38.1207			12507
	9			198.556			604			192			60.9961			9116
	13			190.385			1210			3440			36.2828			41549
	19			129.158			258			117			40.9943			70923
	7			654.571			3513			1091			40.7464			31742
	14			138.714			220			1505			57.415			25557
	15			204.8			1163			4964			46.8424			28496
	4			475.5			1650			1330			39.8528			5321
	23			389.217			5845			1118			37.8351			68680
	19			165.947			1339			570			45.1951			58776
	9			223.556			1199			1158			48.7078			11113
	11			212.455			660			4548			50.9628			66835
	16			223.062			1482			910			58.6719			25180
	9			660.222			4723			266			43.7227			23080
	8			242.875			1022			708			41.2249			25374
	6			366.667			660			295			51.9545			6293
	10			189.1			983			100			41.4595			13803
	9			117			337			484			60.2089			6669
	6			148.5			286			1693			47.9237			18188
	3			582.667			1305			270			53.4897			2780
	7			85			111			1579			51.2605			18257
	10			312.5			1829			1167			38.336			28457
	4			154			367			357			51.9481			15511
	26			189			1788			2381			42.9385			116060
	24			172.833			1265			526			56.8949			144269
	8			218.5			548			438			43.7071			19451
	15			294.267			2473			1653			37.3584			134046
	9			219.778			618			848			50.6572			190155
	24			130.583			569			1857			44.5437			162511
	26			191.769			1776			3980			43.582			163847
	7			263.857			1019			355			41.6351			49907
	7			365.143			1994			4627			53.0516			10955
	19			339.526			4057			625			40.8154			146970
	15			212.533			527			5727			55.6775			18951
	10			585.2			4700			6328			42.3274			139249
	5			272.8			754			355			43.7683			13476
	26			357.192			5895			8980			50.5007			159675
	16			539.438			6430			465			40.4704			73371
	23			154.391			384			387			59.8705			27649
	18			674.111			9112			83			37.5391			101434
	7			176.143			464			318			40.3082			3392
	7			315			657			1340			60.9524			255166
	21			138.714			364			834			54.8232			24127
	8			241.5			482			2712			48.0331			498260
	10			245.6			1500			185			48.1678			9367
	23			195.783			1000			7088			51.499			80932
	8			446.75			2710			734			38.4723			45662
	10			81.6			218			1287			48.1618			41068
	21			582.619			7470			2286			51.6714			315992
	16			139.438			738			7032			42.3129			27663
	6			383			1424			2277			42.8198			12587
	13			289.154			2330			83			38.2549			80356
	2			3813.5			7233			167			41.1171			8596
	8			401.625			2416			1889			43.9776			29133
	21			138.571			364			1382			54.811			24133
	8			149.875			200			4542			53.628			17549
	13			246.923			1973			443			37.8193			44931
	6			356			1420			3046			41.2921			280170
	7			813.857			4736			222			37.1072			39160
	6			145.333			482			7187			40.8257			33445
	27			254.593			3182			5486			41.2133			105912
	6			212.833			382			285			57.87			14187
	3			2494.33			7368			311			39.3826			30995
	27			327.148			5663			588			45.1036			408621
	11			168.455			396			238			41.8241			20475
	27			205.926			1351			1358			40.3417			73132
	7			260.857			592			6461			56.6265			3622
	9			125.667			292			4918			39.6994			32904
	7			323.857			1459			3624			48.0371			12357
	17			490.765			6632			3267			36.3179			70084
	22			358.136			4987			497			40.5381			186011
	14			400.714			3890			742			41.1408			47827
	5			878.6			3515			785			38.6524			96844
	13			160.462			667			642			56.7593			13104
	26			111.115			802			625			53.8249			57074
	8			221			1009			261			41.233			36162
	22			144.227			672			1378			43.555			74621
	10			205.4			835			109			57.9844			7840
	11			180			437			3632			45.8586			202488
	26			165.115			1362			2168			60.191			46371
	11			86.8182			154			379			40.4188			27162
	14			433.929			4243			398			53.1523			29595
	8			431			2345			729			52.0592			37361
	5			245.2			528			570			57.1778			3151
	10			140.4			539			4307			53.7749			3219
	21			155.095			977			310			53.9761			20018
	26			171.692			748			2610			39.3593			195416
	4			1251.25			4325			557			39.4006			10766
	19			162.895			628			798			48.2391			8612
	10			424.9			2795			671			38.5267			66301
	3			429			591			1711			47.5524			51368
	7			205			837			204			37.3519			208263
	4			382.5			928			74			60.5882			9973
	18			205.889			1873			332			41.2304			34240
	15			164.467			406			2434			55.8168			8670
	8			138.125			236			2360			53.0317			4413
	15			124.467			434			1685			58.6502			11817
	17			356.471			2611			218			48.0198			195358
	10			346.8			2471			8959			51.6148			95359
	23			182.87			1829			1370			40.7989			122858
	9			141.111			245			400			46.9291			35753
	6			1792.83			9192			2861			39.7695			143692
	6			336			1459			239			39.4345			27221
	9			182.778			495			2971			55.076			40502
	6			653.167			2940			2341			44.8073			28758
	21			173.381			331			344			57.9236			26326
	9			423.889			3049			1261			37.9292			27407
	23			241.13			2815			2822			41.4713			163196
	15			129.2			431			708			57.3271			9844
	20			148.2			1303			620			40.9919			62987
	7			566.857			3063			1325			47.5806			7949
	3			420			848			1287			59.9206			2842
	6			246.333			784			1576			51.4885			5875
	2			1191			2146			58			48.0688			2842
	11			285.545			1427			2380			51.6396			12574
	18			254.611			2664			1368			43.7705			146513
	6			119.167			185			131			45.7343			6885
	4			1220.25			4190			2497			44.1508			11509
	12			305.333			1397			921			58.8155			28213
	12			180.417			756			143			42.2633			33754
	5			862.4			3882			4302			43.7384			42213
	5			312			1019			1407			41.4744			14451
	15			119.933			265			495			51.0839			79830
	24			320.167			4368			21			38.3654			43785
	14			259.143			1616			362			48.4289			213121
	2			390			663			919			43.7179			1957
	4			248.25			390			421			56.8983			9384
	14			157.143			775			824			54.8636			5478
	22			197.182			1096			336			46.1042			417676
	14			151.429			482			1413			44.5283			127703
	4			334.75			990			1277			39.8058			8922
	6			185.833			558			418			42.1525			20835
	21			264.476			2136			1820			48.0735			135604
	20			187.45			1433			3392			37.7434			91745
	6			145.333			542			271			37.0413			7546
	19			202.895			1998			2210			38.8586			36065
	7			599.857			3472			1212			35.9848			37209
	30			122.6			415			464			57.9935			31089
	11			334.727			2293			3959			42.1238			37142
	30			187.867			2015			247			51.2598			51431
	10			159.5			654			448			48.9655			6314
	11			457.909			4061			1629			51.7173			12942
	6			114.167			324			1723			37.0803			64610
	15			112.333			555			1873			37.5668			58053
	6			364			1658			361			56.1355			9453
	12			272.917			1785			6561			48.9771			36120
	5			517.6			2013			621			50.1932			3564
	11			145.273			471			214			56.9462			5446
	23			401.13			6650			180			47.041			458631
	3			477.333			812			2060			59.0084			4751
	11			150.727			349			2812			57.1773			10329
	5			134.6			345			4975			64.7845			9269
	13			283.077			2174			2524			43.4239			26841
	6			696			2945			2374			50.7423			56695
	7			901.286			5107			2544			40.0222			26942
	6			532.833			2555			1358			37.9105			14657
	6			523			2520			485			43.7859			60014
	25			235.6			2754			956			39.5925			182737
	15			240.933			1891			5855			48.7825			67124
	2			353			520			3625			43.9093			4185
	11			191.273			1053			398			44.154			15532
	26			372.769			5996			62			48.4214			53853
	25			268.92			3811			154			38.4203			51942
	18			114.278			471			1932			58.3374			7690
	7			136.571			319			3257			50.3138			18905
	7			239.857			633			2839			52.1144			510071
	3			1198.67			2398			4149			52.3915			8046
	7			785.857			3981			2822			41.5379			20626
	16			269.875			2928			369			46.1093			42222
	5			979			4289			289			36.9969			22499
	6			562.333			2910			871			52.6971			26614
	9			192.889			447			1197			41.1866			98780
	9			124.667			260			1192			47.2371			74586
	10			317.3			1299			822			45.1938			10606
	14			173.857			1313			201			35.7025			115907
	23			231.087			1374			1670			54.6566			151928
	15			164.6			891			1276			46.2535			14826
	16			100.312			282			1680			37.5078			71386
	7			556.857			1946			493			54.6947			21560
	7			353.714			1681			3253			43.4168			9532
	15			221.133			1740			1196			39.1619			15396
	12			167.167			670			2384			50.5484			26802
	7			606.714			3434			512			49.3996			19512
	21			206.952			1358			2940			44.2936			223107
	15			334.067			2390			781			41.349			191096
	4			243.5			603			6140			43.8398			11503
	11			371.182			3024			145			43.375			22584
	4			357.75			999			2010			51.3627			9461
	5			1385.4			6295			211			37.1589			25623
	14			109.929			251			139			52.1118			7056
	4			650.5			2192			3386			35.05			7855
	4			151.75			268			368			49.4234			13057
	7			187.857			541			1003			50.8745			23409
	9			701.556			3553			391			52.2015			80438
	10			181.5			418			1457			53.9945			24244
	7			272.714			1091			6842			46.5689			34868
	1			1383			1383			2261			51.8438			1383
	14			257.643			1605			1522			52.2872			64094
	8			1083.88			7103			1867			44.9429			56252
	22			266.273			2229			626			44.2301			431390
	7			313.143			1591			83			57.8011			11190
	10			290.3			1975			3495			54.4953			118433
	3			624.333			1448			1801			58.5158			8810
	9			137.889			440			1811			55.6809			18535
	10			513.1			3701			971			47.3007			42239
	8			325.125			1834			1023			37.7547			19551
	7			380.714			1893			526			36.4353			82522
	18			174.5			1158			3228			44.3489			201879
	3			457.333			1151			798			44.9708			7202
	5			217.4			584			279			56.2098			3842
	8			683			3411			161			57.4122			22060
	27			547.259			4068			689			46.2913			136063
	10			121.7			283			1139			50.9449			23432
	12			280.333			780			183			59.3341			23292
	8			254.375			911			457			46.4865			36558
	8			251.875			1250			7998			38.6104			97405
	4			201			321			1695			50.6219			15722
	7			226			609			161			52.5284			38226
	9			1015			8130			7829			43.1856			85228
	10			362.9			1767			363			50.4547			69548
	23			131.522			339			1866			43.9669			134131
	27			410.741			7916			8720			35.8702			224978
	9			167.556			544			1666			54.5093			56963
	6			532.667			2000			3299			43.5232			40520
	7			1370.57			8798			674			43.621			66456
	16			237.5			1669			194			47.1579			50980
	10			514.5			3661			1257			51.8756			25368
	45			159.867			818			165			52.3075			31209
	47			173.574			878			254			39.6788			129499
	15			230.6			1344			1250			50.1301			152078
	9			90.6667			285			3465			51.348			97980
	16			150.875			401			328			47.5559			31701
	6			394.833			1358			1862			44.5758			14649
	11			437.455			3506			1499			42.8096			25048
	15			128.2			317			584			54.5502			48905
	7			379.571			2026			194			36.5826			9903
	9			267.889			1612			4956			51.7628			5071
	15			171.8			814			48			41.4823			65300
	12			93.5			281			1623			56.328			4083
	13			535.462			5162			486			44.0741			127731
	5			175.2			290			2256			57.3059			4642
	25			201.36			1867			882			46.7819			28279
	11			154.818			526			1136			44.1574			54129
	15			310.933			2526			1853			39.9871			28899
	19			194.474			1014			1639			40.7307			83318
	3			521			1310			1360			40.3711			11111
	10			338.1			2111			2570			40.698			26870
	6			408			1837			2307			38.2353			43253
	19			196.737			1531			121			57.5976			47566
	15			301.8			2708			1484			50.6737			15722
	20			286.8			2415			788			58.9784			50128
	7			211.429			414			4300			57.8378			3863
	10			235.8			1625			1752			37.8711			51785
	8			238.875			994			330			45.3689			31789
	6			857			4397			461			41.9876			27548
	7			353.429			1797			334			40.1778			5613
	10			152.3			545			2250			38.4767			14811
	6			169.333			513			8319			47.0472			8058
	11			148.545			502			11542			36.9033			61226
	12			354.083			2388			519			38.2443			155157
	4			2162.25			8317			463			44.086			11760
	5			2610.8			12076			686			55.9599			27917
	9			178.111			627			895			37.7417			22074
	6			154.833			515			2514			43.4876			9177
	23			190.304			883			7096			51.1081			63180
	11			197.818			948			13424			50.2298			12288
	7			453.286			2726			749			40.3404			28339
	27			370.519			7252			708			39.5542			36805
	5			2833.4			13570			283			41.5261			24173
	9			177.667			891			1866			41.526			21933
	8			263.125			1292			547			44.1805			28814
	9			168.889			454			415			45.5263			17068
	19			220.579			2010			2831			40.3484			44274
	12			196			764			461			42.3044			11105
	16			136.688			507			471			40.0091			46576
	35			210.543			2940			503			47.2656			73855
	15			121.8			568			309			40.6678			58514
	4			289.5			615			2594			42.8325			8209
	6			238.5			727			604			59.5388			9815
	21			124.952			468			382			57.8506			7985
	31			208.129			2762			2138			49.783			129472
	18			193.389			950			3915			49.0089			118417
	11			164.091			649			3124			63.4903			5807
	9			393.556			2294			1327			37.38			132404
	5			913.8			4048			5774			35.7846			12280
	18			264.722			3179			280			44.9738			53379
	4			504.5			1479			2270			57.1358			2804
	28			318.75			5951			1542			37.9944			117339
	5			157.8			382			253			59.8226			12680
	11			318.909			2427			2976			40.5074			25746
	14			198.5			1632			1089			39.6546			28116
	23			129			332			1211			47.2531			53079
	9			660.667			4731			417			48.2677			102239
	52			131.538			1185			533			47.193			547089
	7			273.286			1311			108			50.7057			4153
	14			152.857			490			1357			52.3832			18373
	6			286			770			1548			60.8974			19888
	7			131.143			207			421			51.9608			2365
	3			1143.67			1957			6368			49.7231			13821
	15			227.467			1716			81			38.1887			104523
	16			147.562			472			3440			58.6192			15463
	13			665.538			6503			3080			41.1812			107079
	17			120.706			259			2379			58.5283			32217
	31			246.452			3524			2509			46.5838			196987
	5			1019			3104			491			38.3513			44166
	16			283.5			2544			1586			47.619			71713
	6			607.5			2892			3157			40.1097			16474
	6			195.667			691			1087			49.063			19571
	7			676.143			2048			302			52.4826			13921
	9			464.222			3168			3411			40.9526			23457
	15			212.333			1116			1879			43.4537			115587
	23			108.739			441			3473			52.459			23922
	4			1103.75			3569			991			46.4326			7117
	4			556.5			1914			107			40.2066			15818
	10			450.6			3489			3046			39.0146			69689
	7			294.857			1162			4182			38.9535			13736
	16			114.188			267			276			45.1013			14270
	9			556.556			3102			834			48.4927			40419
	10			506.8			4323			279			39.779			59463
	15			171.6			737			354			47.5913			101774
	20			211.1			995			1318			59.9716			85402
	9			124.333			333			2989			37.5335			10815
	6			174.833			525			142			43.8513			3038
	16			205.938			1461			489			61.4871			51523
	16			325.938			3121			4972			41.7641			280885
	41			189.244			604			393			58.474			42392
	19			162.947			652			1482			58.8501			113720
	17			397.706			5124			3820			39.9941			89194
	10			188.9			750			246			58.3377			251645
	7			300			1566			263			41.4762			11055
	3			1403.33			3926			2427			41.4252			12343
	11			111.909			305			2146			52.8838			25510
	7			292			822			1580			51.272			28077
	8			421.25			2427			82			51.9288			52120
	6			475.833			2275			3589			57.4431			21655
	16			269.375			1730			1209			45.1044			87236
	6			131.333			363			1031			43.0203			9167
	12			476.167			4227			404			48.1799			71375
	17			220.765			1326			2732			43.1921			36818
	44			187.773			1073			123			51.1377			143453
	11			373.818			1528			1915			57.8307			7904
	8			429.75			2812			168			37.8709			14586
	14			122.286			296			663			56.8341			5900
	7			418.857			2053			465			35.2319			28179
	5			133			194			3989			48.4211			15303
	27			266.593			3366			257			59.4054			77679
	3			283.333			579			1374			47.0588			1605
	15			510.067			3972			304			47.9414			181197
	10			136.5			395			192			54.5055			3354
	4			424.25			1479			1409			40.0118			7021
	10			216			508			3708			57.0833			11479
	5			161.4			447			58			48.4511			4285
	12			220.5			1527			726			46.1829			14381
	21			291.143			3697			2076			40.7098			371210
	15			165.133			494			266			45.6197			28860
	7			247.143			791			1781			54.6821			3613
	9			351.667			2160			688			40.1896			60296
	9			97.5556			316			1703			58.8838			15147
	7			374.143			1920			1305			35.0897			32314
	8			212.875			838			460			57.4868			56202
	16			189.062			1945			117			54.876			60078
	40			363.75			8247			269			44.5636			243277
	49			147			460			424			42.0242			231639
	5			323.2			1130			152			46.0396			14716
	13			139.308			408			499			61.2921			11233
	1			1599			1599			593			51.0944			1599
	9			162.444			319			2024			50			36585
	4			393.75			1050			628			49.9683			2585
	9			196.889			707			1492			58.07			7781
	10			304.9			2103			269			50.7379			82478
	10			203.2			819			1602			39.7146			23102
	11			244.182			1656			474			41.586			67089
	14			182.571			502			236			57.7465			6104
	7			543			2864			1057			41.7522			63426
	3			259.667			527			317			45.1861			4571
	7			118.286			326			1907			55.0725			6950
	6			347.167			1197			1242			43.2549			30588
	5			213.8			470			368			45.3695			17846
	9			348.222			2059			249			55.3606			20555
	16			153.938			1210			2008			49.8173			47893
	5			203.8			404			320			47.4975			5141
	2			253.5			390			443			47.929			1418
	15			359.333			2163			1457			52.4675			26959
	11			117.455			352			1325			41.9505			30595
	2			578			974			3238			69.2042			2469
	7			350			1580			13661			45.7143			9285
	14			229.357			1428			181			39.209			36252
	12			407.167			3417			63			39.4597			187599
	14			1082.21			13787			937			36.42			178170
	11			126.455			344			323			48.3825			18127
	9			108.667			200			1604			42.229			22321
	9			286.889			1036			843			45.6235			119540
	14			156.714			511			227			48.1313			100048
	11			281.636			1835			3286			57.2628			13880
	3			1285.67			2406			523			49.7537			282170
	15			183.533			404			1366			53.8685			49926
	18			290.389			3468			772			48.9191			62392
	11			190.727			690			368			59.0086			27507
	30			193			1468			3134			50.5527			97951
	12			182			948			303			57.2802			28099
	16			160.125			428			249			52.5371			9954
	9			458			3233			994			45.5847			7102
	27			126.926			397			7143			50.1605			35055
	30			119.167			351			2618			59.8881			12222
	35			162.714			1123			489			38.9289			29372
	10			1034.4			7284			323			38.4281			60787
	30			233.967			2615			3093			41.9575			206706
	8			129.125			529			1007			38.5286			22818
	13			146.692			377			459			58.259			9915
	5			847			3573			587			52.3259			7413
	11			258.727			1560			1812			43.2537			99169
	11			159.455			573			193			52.9076			10600
	9			211.556			603			1634			49.4748			116693
	10			317.6			1893			4320			49.6537			12227
	7			138.143			266			60			50.3619			18522
	4			510.25			1755			2690			45.0269			13887
	9			616.222			4527			1485			47.0249			53359
	8			110.875			165			999			51.8602			3209
	5			730.4			2888			4926			53.6966			72411
	8			355			1643			2029			57.0775			17174
	6			417.833			1661			4097			53.0116			11608
	15			483.333			5221			383			44.3448			129865
	6			488.333			2296			673			52.9693			14597
	26			310.462			4189			7441			45.441			107998
	3			269.667			410			648			39.1842			8761
	17			180.941			880			1077			58.3225			49364
	4			1991.75			7525			100			36.6261			13577
	15			178.8			774			5687			54.5861			27426
	10			330.6			1221			798			49.9698			24088
	11			100.273			190			1328			60.1995			4886
	9			748.111			5786			2692			39.1356			37714
	8			233.125			891			1389			52.0107			4584
	7			423.857			1501			985			56.0499			15496
	22			228.636			2849			371			40.5567			108605
	9			284.667			1494			6124			41.8033			43010
	9			260.889			1098			1004			42.0784			17421
	8			204.125			541			1410			49.2345			17903
	10			706.4			6128			1571			44.2809			30288
	6			332.833			1411			220			44.7672			14801
	21			210.095			1632			1107			42.5204			87543
	20			226.65			1640			1533			44.3856			84761
	13			277.846			2138			2158			57.6135			42262
	20			177.85			1126			1631			59.6289			18404
	15			221.667			1731			3251			35.1278			70927
	21			245.095			2287			285			42.2965			82759
	7			334.571			1653			2054			60.8454			13274
	6			708			3455			2468			37.9002			17594
	5			215.6			457			840			54.6382			21139
	6			486			2199			759			49.3827			5613
	6			564.333			2515			377			38.2162			28898
	14			237.714			1041			2780			46.5745			79923
	10			207.4			1005			2316			57.5699			12658
	3			243.667			524			3100			53.2148			1647
	12			441.583			2918			181			34.5726			22931
	11			468.636			2305			455			45.3346			100310
	7			586.143			3349			1739			36.4855			43231
	8			208.875			474			563			51.7654			33620
	27			124.963			574			1826			55.4831			95650
	8			490.125			2302			1058			46.1362			6491
	22			148.727			635			546			54.9205			16945
	5			509.2			1976			219			54.4776			5040
	9			221.111			1143			1254			53.3166			16385
	40			160			827			540			53.9844			137362
	65			149.169			377			2813			46.4934			633429
	6			316.833			1449			1567			60.4419			8854
	8			221.25			611			1252			54.1243			6631
	17			339.824			3133			208			53.6611			161617
	5			601.6			2289			543			42.8524			12834
	16			233.438			1318			1741			39.5448			57913
	10			143.4			350			128			53.5565			40460
	10			142.4			551			5534			59.9719			7766
	15			249.8			1869			754			41.2864			182475
	18			190.389			788			837			43.7701			195747
	15			484.667			5609			1004			38.2806			63441
	6			595.167			3348			571			56.2868			30684
	5			246.8			861			4658			43.6791			6421
	3			499			1073			1222			52.1042			152532
	12			210.75			719			189			39.0273			21006
	21			354.429			4772			875			45.5999			70127
	15			261.667			1339			516			54.8535			43416
	7			170.143			294			1464			61.5449			2450
	4			340.25			944			1166			41.5136			20159
	6			207.833			571			1974			43.7049			19551
	24			190.458			1580			2989			59.4837			174473
	14			218			1331			959			50.7208			53621
	11			319.545			2150			4484			38.037			114363
	4			900.75			3145			297			47.3217			17256
	11			209			1090			433			46.02			10271
	6			913.667			4679			610			39.6753			153334
	4			144.5			287			302			50.8651			3651
	11			128.182			458			1939			46.1702			37160
	14			151.714			817			1512			43.4557			62663
	5			306.8			1148			1962			61.734			5079
	14			252.643			2005			918			37.9418			30016
	27			172.037			1629			1647			38.4715			58460
	12			323.833			2067			672			58.1318			26016
	6			218.5			885			1215			43.6308			40828
	23			223.609			1692			1238			43.6127			209399
	38			124.553			735			206			43.3552			73153
	6			402.667			1343			893			50.1656			12980
	16			248.75			1446			2441			64.0704			17370
	7			141.143			269			208			55.5668			4305
	5			315.6			950			431			59.9493			3731
	17			241.529			2612			2879			37.3113			149242
	11			152.818			343			849			50.6841			11778
	23			194			818			213			59.4352			18505
	15			338.267			3046			136			37.9779			51278
	6			266			936			152			39.5363			25982
	12			128.083			334			9163			42.8107			26037
	8			141.875			282			2473			51.2775			215455
	34			166.176			370			304			49.3982			79363
	10			1035.6			9253			70			40.6141			71010
	5			580.2			2550			2826			38.6074			11608
	7			154.286			434			2154			45.7407			10813
	3			105.667			145			121			44.164			5584
	12			357			2862			197			42.1335			30591
	9			443.778			2141			833			59.1888			20144
	6			126.833			187			475			52.0368			2317
	43			145.674			350			704			44.4444			90837
	10			237.3			965			426			45.9756			29028
	12			160.917			610			257			55.5153			9237
	5			288.2			863			1440			39.4171			2983
	15			119.467			533			4275			40.346			58107
	20			98.85			341			386			57.2079			16370
	21			218.429			1564			445			38.6963			33887
	28			265.143			4414			2344			35.924			59156
	6			272.167			502			261			55.1745			172978
	15			190.733			698			2555			46.1377			19173
	12			307.167			2488			1252			40.0434			134602
	6			209			423			269			54.7049			5987
	20			305.4			3127			3136			48.1663			37914
	4			417.25			1369			4842			39.7843			34603
	6			154.833			386			6613			43.8105			91011
	8			716.375			4481			552			37.777			71900
	8			749.5			5016			13112			37.3082			40236
	15			547.6			6664			845			44.9842			48250
	27			143.593			648			2973			51.5089			49893
	19			816.158			13247			369			46.5919			46224
	11			181.091			970			1834			37.3494			558070
	7			514.286			3095			122			55.0556			5751
	21			169.095			612			537			53.9003			8231
	5			657.4			2205			600			56.7691			18049
	4			232.5			403			90			56.2366			4160
	6			259.167			635			747			48.6817			82821
	26			120			726			1510			59.2628			51990
	13			105.846			176			866			59.2297			14785
	18			200.111			892			442			54.2199			83036
	17			271.235			1638			2945			41.0106			44095
	8			226.25			983			1712			47.3481			19589
	10			228.4			625			669			50.2189			30850
	14			383.643			3095			2802			56.7864			44678
	5			457			1839			44			34.7046			20286
	13			155.538			708			239			37.1909			47502
	28			283.179			3059			156			48.7956			122173
	6			93.3333			137			1320			46.6071			5628
	13			154.846			307			632			45.1565			67468
	3			187.667			318			2601			53.1083			4499
	20			192.15			1410			261			39.5004			71317
	6			193			769			304			46.114			24903
	10			373.3			2699			895			51.6743			25564
	3			261.333			598			401			61.0969			4969
	2			543.5			846			1101			52.5299			4319
[truncated: 1,253 more rows]

## Sheet: Figure 6
Figure 6c
Influenza virus expressing hemagglutinin (HA)-pseudotyped green fluorescent protein (eGFP)
Column A Mean 33.04	Column B Mean 79.73
Column A vs B P Value <0.0001
Untreated	Auxin Treated
34.953	73.6937
33.5384	76.7485
29.0149	85.6488
37.1883	86.6416
39.7734	84.0477
25.5829	83.4442
26.7055	89.4959
38.0844	86.0752
30.7585	83.6233
29.7603	77.6392
43.6916	71.484
34.8845	80.1886
39.9801	74.4788
26.9042	75.9517
35.812	87.6352
26.6102	71.8219
22.1471	78.6981
25.1241	83.8707
22.1219	70.9114
21.8083	75.7118
53.6508	86.9221
37.8599	71.2219
54.9403	82.1684
27.1289	48.1317
29.6453	72.2886
42.5744	85.5801
41.3528	85.5349
36.5245	87.9139
34.6988	77.7858
26.5789	82.7113
27.3885	83.0641
22.8477	90.1221
37.1732
26.7116

## Sheet: Figure 7
Figure 7a
Column A Median 11.13	Column B Median 20.68		Column D Median 14.45	Column E Median 56.24		Column G Median 20.5	Column H Median 44.7		Column J Median 12.66	Column K Median 28.47		Column M Median 12.8	Column N Median 45.7		Column P Median 8.21	Column Q Median 29.23		Column S Median 23.15	Column T Median 79.5
eGFP			5'(HA)-eGFP-3'(HA)			5'(HA)-eGFP			5'(HA-UTR)-eGFP			HA CDS(45nt)-eGFP			eGFP-3'(HA)			5'(HA)-eGFP-3'(HA) Minigenome
Untreated	Auxin Treated		Untreated	Auxin Treated		Untreated	Auxin Treated		Untreated	Auxin Treated		Untreated	Auxin Treated		Untreated	Auxin Treated		Untreated	Auxin Treated
8.5	22.7		4.8	66.43		44.9	62.9		15.4545	19.7574		5.8	18.2		30.7853	20.4722		41.7	52.6
9.5	30.6		37.9	87.79		35.9	21.4		6.96581	14.8907		9.2	14.2		18.1126	65.8147		46.5	16.6
9.9	5.1		11.2	82.83		18.8	16.1		8.8587	13.2093		15.3	39.6		7.59446	28.7129		30	93.6
7.9	2.4		14.2	91.13		36.4	66.7		29.2469	94.6535		4.9	36.5		6.83186	97.1751		54.9	57.1
18.5	7.1		18	43.43		1.6	22.7		17.6923	89.1768		10.8	89.1		18.4474	56.6517		29.9	26.4
3.2	3.1		9.1	40.6		3.9	16.3		7.82787	20.6614		29.9	86.3		6.37143	22.7097		28.6	95.6
1.1	55.6		5.9	91.49		28.1	40.4		4.33276	21.7949		8.2	92.5		3.56738	53.2467		58.3	93.5
4.8	62.1		9.9	19.92		84.8	81.3		7.30702	45.5769		7.3	22.4		6.19403	92.4731		13.5	88.3
13.9	38.5		5.2	85.6		37.1	21.1		12.6667	45.2551		12.7	21		7.95122	89.3333		20.6	74.9
9.7	13.4		6.6	71.84		31.6	24.5		14.0152	32.8077		4	84.8		12.0219	76.6055		16.2	98.8
8	15.9		5.5	75.78		21.5	8.2		14.1071	28.3333		8.1	72.5		7.78748	34.8659		17.6	88.4
12.8	26.3		4.2	14.85		14.6	53.1		3.74648	60.3125		13.1	39.9		7.33491	21.6456		11.5	34.9
2.1	60.2		4.2	23.19		30.8	18.7		13.0086	66.0305		6.5	8.7		11.5423	19.7191		34.5	90.5
45.5	14.3		28.1	92.87		25.5	12.6		15.4167	23.8979		9.7	47.7		9.16201	84.9754		8.8	94.1
11.1	7.7		2.5	90		16.4	29.1		13.4637	28.6227		26.7	20.1		10.5882	45.6679		36.4	94.6
22.1	15.6		15.9	99.16		31.6	63.8		4.02222	9.2402		5.7	21.7		11.5966	29.1908		23.1	93.9
12.1	3.5		14.7	15.89		23.2	58.4		7.81726	11.1864		8.6	90.1		13.0482	30.4054		19.3	46.3
16.2	8.8		5.4	92.24		25.6	30.5		17.1154	10.3854		7.6	85.7		13.7848	67.5097		11.5	69.9
1.7	23.8		16.6	22.38		19.6	89.3		12.5448	20.4933		7	58.1		12.8062	77.3723		38.4	73.3
1.9	19.6		3.7	26.97		18.9	92.3		11.7431	9.18367		3.9	88.1		3.84937	55.8394		20.3	69.7
1.6	11.1		5.6	27.74		18.7	38.1		9.11243	16.6129		1.5	82.8		7.22798	16.7168		21.1	69.2
2.8	21.1		20.6	36.63		14.6	32.5		16.6216	44.7716		8	35.1		2.74428	18.8859		12.2	35.8
7.5	36.6		11.8	21.94		22.3	35.8		13.1206	67.2		2.6	41.3		5.90361	20.7031		27	93.6
0.8	25.4		29.4	90.16		26	74.4		10.4778	90.5512		3.9	36.4		9.59893	17.3771		55.2	52.4
0.3	10.2		25.3	91.87		22	37.9		5.47126	26.3658		7.7	22.3		8.21086	51.3906		8.1	97.3
5.3	16.9		5.9	92.26		6	47.8		25.6614	23.6607		13.4	68.9		11.0323	15.5977		20.5	67.9
1	20.4		5.3	86.62		15.4	41.9		7.10526	19.9487		10.9	55.1		10.2469	19.1126		12.4	84.4
1.1	17.4		7.2	81.23		20.5	38.1		20	50.6173		9.3	69.6		15.8959	16.9688		43.1	58.6
0.6	9.7		22.6	88.23		16.2	41.5		10.1356	80.814		32.1	95.4		6.04569	10.3425		27.3	71.9
5.3	14.7		19.5	11.14		30.9	73.2		9.24569	20.5202		22	92.9		3.56459	37.4214		35.1	93.6
1	9.68		32.9	88.42		10	66.8		3.49398	4.46686		3.7	29.6		8.8535	10.6721		21.5	30.6
7.1	68.87		50.1	67.09		12.9	40.6		6.25514	65.1515		9.4	50.7		12	26.9168		19.8	88.5
10.7	79.76		19.5	55.73		11.2	83.9		14.0521	21.2667		41	64.1		11.1838	19.398		49.9	72.2
22.3	20.96		71.1	91.39		21.2	60.2		8.96739	43.6009		17.6	43.3		9.21212	6.17647		18.8	52.8
34.7	13.78		98.2	83.18		36.4	27.4		11.6176	30.3835		6.8	55.4		4.87884	94.7566		10.8	50
9.8	58.08		9.5	40.11		34	65.9		17.7326	26.6667		2.1	79		2.71989	48.8834		25.2	38
7	19.2		9	70.76		7.3	34.3		24.3103	24.5946		23.4	77		2.39695	36.1496		78.3	96.7
4.2	40.46		26.1	24.28		12.2	29.8		8.39286	61.6822		3	69.7		3.13675	28.4658		16	42.7
14.96	9.08		8.2	40.53		22.8	29.3		11.8095	28.2766		27.2	43.7		2.0765	15.5963		35.5	38.1
1.18	13.77		25.7	86.9		21.1	73		94.1748	84.34		12.9	58.4		9.34853	30.4578		20.3	32.1
46.27	25.52		30.5	60.67		27.7	77.3		14.6215	31.5591		37.2	66.1		8.2807	21.4706		23.2	81.2
8.31	8.08		31.4	81.65		35	44.7		29.3248	43.3604		4.1	23.4		4	60.0939		19.5	46.7
20.52	31.52		22.7	18.99		20.5	42.68		17.9641	51.6774		2	19.1		5.79032	58.7302		15.7	98.2
8	12.03		22.3	51.56		22.7	61.71		15.7917	12.9358		7.5	36.4		6.04567	11.6859		24	45.9
11.52	7.64		12	23.33		15	54.08		8.0597	62.4278		4	29		5.55556	29.2769		10.9	95.2
9.09	52.61		19.9	57.34		38.4	17.05		17.4429	22.24		2.4	20.8		7.0122	13.2749		23.7	24.7
11.89	3.36		35.1	71.79		24.9	88.86		14.5308	93.0108		0.9	35.2		5.07			33.5	96.3
6.4	15.18		16.3	56.76		14	78.48		15.3719	24.9038		8.5	36.1		25.4			21.7	96.6
7.7	77.27		21.7	98.4		35.9	52.95		17.1186	43.75		11.1	31.7		21.2			48.3	98.5
5.85	22.97		35.6	97.2		11.5	86.33		11.5461	18.5139		12.7	29.9		11.2			25.3	9.4
16.7	37.81		2.7	92.8		12.9	30.85		7.2093	33.2248		27.7	6		15.8			8.5	85
39.07	27.95		2.4	41.2		17.4	43.33			80.5		33.8	21.4					8.1	94.5
3.18	5.65		8.8	22.1		18.3	29.17					34.5	14					71.7	14.3
6.32	66.67		0	84.6		48.5	40.33					29.1	48.7					23.9	26.8
16.51	16.98		1.5	60		16.7	34.93					37.3	77					42	25.2
1.53	23.53		24.2	68.6		10.8	30.71					33.6	85.4					15.2	88.2
24.43	5.25		36.4	52.1		18.1	84.91					10.6	96.4					29.6	95.5
5.3	52.14		52	86.7		18.8	25.32					28.9	57.2					16.6	87.5
19.99	46.73		14.7	75.1		33.6	17.01					29.7	75.6					11.2	65.5
39.4	42.89		21.5	82.8		12.4	13.97					26.1	83.8					50.7	96.7
12	15.34		28.4	61.5		22.8	36.05					8.4	80.4					23	61.1
21.01	53.95		25.8	36.7		9.7	54.84					15.7	28.3					29.2	98.5
46.18	10.48		29.3	25.4		16.7	90.76					11.1	29.4					45.7	99.5
17.24	21.49		14.2	18.3		19.5	66.38					10.9	52.3					20.9	34.3
7.68	13.15		8.5	17		16.7	60.69					21	49.1					46.2	36.7
7.13	21.63		35.1	59.3		20.8	62.97					26.3	42.8					23.4	90.6
12.56	8.38		13	95.5		9.8	59.75					25	90.7					37.2	84.6
11.74	8.61		6.5	97.5		17.6	50.17					22.6	88.3					21.5	88.9
7.26	11.03		21.6	65.6		26	51.31					36	26.7					31.7	70.4
9.8	8.51		20.9	34.6		9.4	55.3					4.1	32.6					28	84
84.48	30.45		14.9	36.5		39.5	35.5					2.3	9.9					12.1	47.8
11.53	39.63		5.4	25.1		32.8	22.21					12.4	86					20.7	88.6
22.18	10.77		13.6	25.5		31.1	65.05					20.3	83.6					10.3	26.4
7.05	5.96		14.1	92.5		12.3	51.31					17.9	38.2					14.3	40.2
11.48	19.16		24.3	39.3		9.6	25.31					21.2	17.5					13.8	72.7
30.98	49.7		29	77.9		21.5	1.89					30.8	52.1					33.5	97.8
13.73	62.74		23.1	96.5		7.4	37.79					32.5	33.6					18.5	43.5
18.62	66.18		17.7	27.1		10.4	20.64					22.1	40.8					33.5	31.3
16.94	73.96		41.1	19.2		23.7	63.59					12.4	19.7					2.9	86.3
5.51	51.43		10.9	27		16.6	19.78					23.4	67.2					3.3	89.9
57.3	26.2		11.4	33.4		25.2	17.71					11.4	78					43.5	61.2
25.96	90.36		11.9	15.6		21.1	77.33					11.3	25					12.8	79.5
11.17	85.77		13.7	12.5		20.2	83.83					23.5	75.3					34.7	27.4
17.43	36.46		1.3	20.8		16.1	94.85					8	89.1					26	48.9
14.42	30.43		12.3	19.8		28	87.18					17.4	85.4					24.6	35.6
16.87	61.96		7	87.2		39.7	22.65					2.5	36.7					61.8	55
10.58	82.83		20.5	45.5		15.4	37.87					24.7	19					32.8	93.7
14.65	70.41		11.4	36.1		44.6	47.63					20.7	49.1					31.3	74.4
6.48	73.66		15.2	96.6		21.7	68.67					11.9	21.1					24.8	94.8
16.75	29.29		12.7	66.9		11.2	68.17					13.8	38.5					16.3	98.6
14.93	63.86		5	47.8		33.5	20.47					15.3	82.4					76.3	98.8
11.68	28.27		15.3	24.8		12.4	87.1					16.3	78.9					19.8	100
8.79	12.33		31.2	27.3		21.6	68.78					20.7	70.9					12.6	91.5
15.86	10.04		16.2	43.7		28.1	94.26					20.5	29.2					11	82.4
17.72	9.34		23.1	75.5		14.2	20.11					48.4	85					15.3	93.2
13.34	9.45		1.2	27.8		14.3	28.03					21.6	29.9					32.4	87.3
6.66	9.96		2.8	24.2		21.7	54.14					15.7	35.4					25.4	92.4
29.4	20.11		1.4	39.5		12.8	66.52					15.1	88.7					15.4
19.62	12.99		1.9	46.5		12.4	64.03					14	33.4					22.4
35.63	5.23		11	37.6		18.2	33.33					36.5	20.8					18.1
						26.9	54.64

## Sheet: Supp. Fig. 1
Sup. Fig. 1a				TPR														Untreated				Auxin Treated
	HA		NP		PA		PB1		PB2		M2		NS2			MALAT1		GAPDH			MALAT1		GAPDH
	Column B Mean 1	Column C Mean 3.049	Column D Mean 1	Column E Mean 1.939	Column F Mean 1	Column G Mean 5.484	Column H Mean 1	Column I Mean 4.739	Column J Mean 1	Column K Mean 5.879	Column L Mean 1	Column M Mean 5.898	Column N Mean 1	Column O Mean 2.913		Cytoplasm	Nucleus	Cytoplasm	Nucleus		Cytoplasm	Nucleus	Cytoplasm	Nucleus
	Column B vs C P Value 0.0261		Column D vs E P Value 0.0028		Column F vs G P Value 0.0049		Column H vs I P Value <0.0001		Column J vs K P Value <0.0001		Column L vs M P Value 0.0048		Column N vs O P Value 0.0408			Column Q Mean 1	Column R Mean 56.13	Column S Mean 1	Column T Mean 0.3021		Column V Mean 1	Column W Mean 42.31	Column X Mean 1	Column Y Mean 0.3400
	Untreated	Auxin Treated	Untreated	Auxin Treated	Untreated	Auxin Treated	Untreated	Auxin Treated	Untreated	Auxin Treated	Untreated	Auxin Treated	Untreated	Auxin Treated		Column Q vs R P Value 0.0445		Column S vs T P Value <0.0001			Column V vs W P Value 0.0156		Column X vs Y P Value <0.0001
Replicate1	1	2.04675	1	1.85961	1	6.46059	1	4.75683	1	6.42338	1	5.61	1	3.40503		1	41.1646	1	0.301452		1	31.125	1	0.387786
Replicate2	1	2.99661	1	1.7407	1	6.08954	1	4.52526	1	5.69489	1	4.56306	1	1.63959		1	119.71	1	0.516462		1	76.4582	1	0.498823
Replicate3	1	4.10296	1	2.21555	1	3.90232	1	4.93369	1	5.51872	1	7.52	1	3.69438		1	42.7149	1	0.17115		1	42.636	1	0.26134
																1	20.9179	1	0.219151		1	19.0273	1	0.212176
Sup. Fig. 1b				GANP
	HA		NP		PA		PB1		PB2		M2		NS2					Untreated				Auxin Treated
	Column B Mean 1	Column C Mean 2.082	Column D Mean 1	Column E Mean 4.196	Column F Mean 1	Column G Mean 4.111	Column H Mean 1	Column I Mean 4.944	Column J Mean 1	Column K Mean 5.879	Column L Mean 1	Column M Mean 5.898	Column N Mean 1	Column O Mean 2.913		MALAT1		GAPDH			MALAT1		GAPDH
	Column B vs C P Value 0.0007		Column D vs E P Value 0.0151		Column F vs G P Value 0.0070		Column H vs I P Value 0.0021		Column J vs K P Value <0.0001		Column L vs M P Value 0.0048		Column N vs O P Value 0.0408			Cytoplasm	Nucleus	Cytoplasm	Nucleus		Cytoplasm	Nucleus	Cytoplasm	Nucleus
	Untreated	Auxin Treated	Untreated	Auxin Treated	Untreated	Auxin Treated	Untreated	Auxin Treated	Untreated	Auxin Treated	Untreated	Auxin Treated	Untreated	Auxin Treated		Mean 1	Mean 154.4	Mean	Mean 0.3395		Mean 1	Mean 186.1	Mean 1	Mean 0.5132
Replicate1	1	1.87905	1	2.88319	1	3.25126	1	3.83972	1	3.622	1	2.51984	1	3.06666		Column Q vs R P Value 0.0038		Column S vs T P Value 0.0011			Column V vs W P Value 0.0038		Column X vs Y P Value 0.0149
Replicate2	1	2.09556	1	4.11151	1	3.79211	1	5.62947	1	5.22827	1	2.18758	1	5.07239		1	108.634	1	0.231112		1	214.277	1	0.314253
Replicate3	1	2.27	1	5.59188	1	5.29024	1	5.36409	1	7.14368	1	3.2791	1	2.55502		1	196.266	1	0.490843		1	219.286	1	0.725309
																1	158.316	1	0.296616		1	124.799	1	0.500046
Sup. Fig. 1c				PCID2														Untreated				Auxin Treated
	HA		NP		PA		PB1		PB2		M2		NS2			MALAT1		GAPDH			MALAT1		GAPDH
	Column B Mean 1	Column C Mean 4.050	Column D Mean 1	Column E Mean 4.196	Column F Mean 1	Column G Mean 5.339	Column H Mean 1	Column I Mean 6.675	Column J Mean 1	Column K Mean 4.932	Column L Mean 1	Column M Mean 2.533	Column N Mean 1	Column O Mean 3.230		Cytoplasm	Nucleus	Cytoplasm	Nucleus		Cytoplasm	Nucleus	Cytoplasm	Nucleus
	Column B vs C P Value <0.0001		Column D vs E P Value 0.0151		Column F vs G P Value 0.0429		Column H vs I P Value 0.0423		Column J vs K P Value 0.0111		Column L vs M P Value 0.0152		Column N vs O P Value 0.0110			Mean 1	Mean 57.59	Mean	Mean 0.4147		Mean 1	Mean 45.13	Mean 1	Mean 0.5105
	Untreated	Auxin Treated	Untreated	Auxin Treated	Untreated	Auxin Treated	Untreated	Auxin Treated	Untreated	Auxin Treated	Untreated	Auxin Treated	Untreated	Auxin Treated		Column Q vs R P Value 0.0163		Column S vs T P Value 0.0111			Column V vs W P Value 0.0293		Column X vs Y P Value 0.0335
Replicate1	1	4.04	1	5.01633	1	8.04616	1	9.91491	1	5.91058	1	2.96151	1	3.72266		1	29.2426	1	0.306367		1	31.34	1	0.523623
Replicate2	1	4.06	1	2.27626	1	2.94173	1	3.24151	1	3.1748	1	1.7818	1	2.23457		1	70.3608	1	0.675191		1	32.3718	1	0.770215
Replicate3	1	5.71	1	5.08742	1	5.02898	1	6.86979	1	5.71043	1	2.85462	1	3.73205		1	73.1778	1	0.262429		1	71.6718	1	0.23761

## Sheet: Sup. Fig. 3
Sup. Fig. 3b			Sup. Fig. 3d			Sup. Fig. 3f			Sup. Fig. 3h			Sup. Fig. 3j			Sup. Fig. 3k
AID GANP (DLD-1 with AID GANP)			A549			A549			A549			A549
A/California/07/2009			A/WSN/1933			A/WSN/1933			A/Wyoming/03/2003			A/Vietnam/2506/2004
M mRNA			M mRNA			HA mRNA			M mRNA			M mRNA
Column A Mean 26.31	Column B Mean 82.07		Column D Mean 17.43	Column E Mean 52.19		Column G Mean 13.82	Column H Mean 49.34		Column J Mean 24.84	Column K Mean 62.19		Column M Mean 23.03	Column N Mean 64.30
Column A vs B P Value <0.0001			Column D vs E P Value <0.0001			Column G vs H P Value <0.0001			Column J vs K P Value <0.0001			Column M vs N P Value <0.0001
Untreated	Auxin Treated		Control siRNA	GANP siRNA		Control siRNA	GANP siRNA		Control siRNA	GANP siRNA		Control siRNA	GANP siRNA
24.5763	99.6815		12.5352	73.5385		8.18487	59.8736		32.1538	62.1127		17.7206	64.0136
14.6382	99.3421		21.5123	37.4179		11.8461	14.6875		10.6531	83.0929		11.8577	87.8531
15.2239	92.6959		23.5294	59.7252		6.10731	44.8876		27.896	62.5		63.2231	40.9929
15.1246	91.2698		16.5901	54.1936		17.5362	46.9288		58.1006	87.3016		17.7212	52
18.5714	97.9381		13.36	45.0451		15.1462	30.553		42.2562	66.5413		20.8261	43.5606
30.2885	22.3757		31.4939	28.4974		7.92683	54.7126		29.7273	82.9412		19.0407	71.1628
32.2222	98.5714		10.9138	50.2691		7.70932	35.264		23.1818	80.1587		22.6744	38.3969
25	99.0196		24.1113	28.6325		12.9423	61.4618		16.7127	41.5976		11.5646	45.036
66.6667	99.633		14.087	40.1235		14.4819	18.0251		21.4706	33.6806		39.1304	44.5736
27.451	96.5346		13.64	62.1212		17.4477	38.3747		23.1368	78.438		33.0128	68.7681
9.34694	99.6		9.63415	29.6578		12.8516	48.6598		21.2385	75.1073		24.973	70.7627
33.1783	100		19.2887	34.2368		11.938	87.7778		13.069	78.8618		21.9531	48.3674
71.8002	94.7961		39.0952	80.0802		8.2963	46.5089		18.9362	64.9289		18.6755	79.8291
16.8512	99.6403		26.5795	50.2128		7.48062	17.7778		18.5308	65.614		16.2132	52.7426
40	100		11.1801	66.4323		10.8696	25.2747		20.0261	54.4872		42.4194	56.0427
17.0336	65.1337		15.2182	67.4699		7.28658	60.0726		22.8261	28.2731		13.9062	52.0161
8.28794	62.8767		11.087	57.6923		10.5442	17.4706		20.728	79.7688		22.2364	57.561
17.6087	70.9893		13.4247	46.5168		7.06114	38.814		32.7972	40.4558		26.2092	48.7075
24.3045	98.2456		20.0962	59.3819		5.12644	28.3721		27.6012	82.1208		27.6256	66.147
57.6159	96.129		14.6541	55.7971		8.1746	44.1696		39.8131	75.4206		10.8816	95.8039
31.1268	97.3877		15.5608	64		15.2805	74.3697		45.666	62.069		24.7429	54.6729
22.6772	98.6301		14.8973	54.3575		11.8223	80.4767		22.3622	69.2946		26.3424	77.7027
27.2093	94.2509		18.6972	41.2863		14.7879	66.5966		45.666	35.3409		28.9005	47.8659
20	86.5337		37.5	44.5525		9.41584	59.7884		22.3622	36.8649		27.3737	62.5698
31.9565	63.0824		10.8257	58.2418		36.0919	67.4342		9.2562	79.8465		13.4082	83.6879
13.087	74.398		21.9355	85.7143		16.0396	50.9235		19.4286	60.6218		11.6173	88.3256
19.4322	63.2773		19.8047	88.812		12.2222	62.4734		20.3077	53.2484		31.3419	95.3149
27.0769	100		10.8715	41.5246		17.9646	72.9167		13.0714	49.2453		13.1778	65.7005
51.0753	99.798		18.1897	45.8167		15.4908	57.551		36.6013	15.0368		21.6667	52.377
15.7239	67.1756		22.3487	34.1772		19.0164	79.4931		26.5976	72.426		20.4527	63.8009
5.97403	65.8389		11.8182	43.0296		21.4865	60.9712		42.2481	49.1824		10.6753	85.5172
38.2222	100		33.0097	60.3145		18.125	19.6226		10.6061	31.6495		26.1585	98.7013
12.6641	54.386		15.1147	49.5536		14.359	33.4802		15.092	89.1122		32.9412	53.6522
16.5263	60.5298		20.2454	55.8036		19.9234	36.4641		22.0401	64.486		33.211	64.7107
22.5194	99.7033		17.2308	42.7586		11.5336	35.3341		23.6364	85.2564		24.171	59.375
63.2184	100		18.8966	45.8586		11.4679	65.1079		39.386	67.7193		14.2917	85.6108
16.0776	96.3731		19.0698	32.5843		10.6583	25.67		22.7687	64.5503		13.1443	60.6015
24.7443	16.6851		54.6341	41.821		18.9524	51.5924		25.3704	31.0526		18.3772	58.9706
25.6633	97.2789		9.72603	52.8571		13.861	58.6093		11.6058	59.1483		30.3268	50.4
20.5556	15.8152		16.1137	50.2907		20	52.5499		14.5283	68.1982		24.24	64.1732
16.1852	51.7606		33.3333	53.4296		12.0853	43.152		17.1732	37.3762		23.6025	53.3333
36.4773	41.4419		6.27803	58.5254		15.7649	32.8194		34.7482	80.8989		17.5269	69.5455
20.5738	98.0477		7.88288	54.9637		22.1771	43.0233		39.515	53.1409		8.2243	61.4706
15.5556	98.1343		10.2837	67.8079		18.2645	60.1874		19.0141	62.8788		49.9254	73.4426
20.3385	98.1132		6.49618	46.2069		5.1956	68.3432		9.84479	93.5737		15.6542	45.3788
17.3016	92.9032		13.7358	37.6855		20.7874	36.6795		8.57143	62.9213		35.8607	42.9752
20.3636	97.7987		18.7001	40.367		15.3846	92.517		13.1429	58.0264		28.8235	77.0192
44.217	92.2509		7.06587	40.6504		18.1501	57.2165		31.4729	78.8461		20.5556	65.25
25.7944	44.7479		6.1371	77.1569		5.76236	56.4669		38.4795	93.0663		12.8571	62.0053
17.2656	35.614		11.8363	48.7699		18.8349	68.6131		21.1628	51.1387		11.5718	95.3704
32.9448	99.1597		18.9278	34.0136		15.0738	44.0703		44.0336	57.3171		25.1559	71.0983
29.8458			19.9382	36.4839			8.37209		12.1495	32.2353		25.0541	77.2973
			9.82456	71.7292			47.0785		17.9701	66.875		19.6911	55.7789
			8.61111	64.1176			74.5192					16.9553
			11.2621	33.2845								30.491
			17.3484	65.6442								28.777
				71.3897								13.6494
				64.6269

## Sheet: Sup. Fig. 5
Sup. Fig. 5a						Sup. Fig. 5b
	MALAT1		GAPDH				CALR		GAPDH
	Column B Mean 1	Column C Mean 138.6	Column D Mean 1	Column E Mean 0.3773			Column H Mean 1	Column I Mean 0.2840	Column J Mean 1	Column K Mean 0.1306
	Column B vs C P Value 0.0089		Column D vs E P Value 0.0004
	Cytoplasm	Nucleus	Cytoplasm	Nucleus			Cytoplasm	Nucleus	Cytoplasm	Nucleus
Replicate1	1	107.262	1	0.33294		Replicate1	1	0.228773	1	0.126088
Replicate2	1	112.206	1	0.308142		Replicate2	1	0.340075	1	0.135097
Replicate3	1	196.266	1	0.490843

## Sheet: Sup. Fig. 7
Sup. Fig. 7a			Sup. Fig. 7b
5'UTR Length(nt)			CDS Length(nt)
Median Column A 184.5	Median Column B 106		Median Column D 1570.5	Median Column E 1317
P Value A vs B 1.95e-18			P Value D vs E 6.62e-6
Export Inhibited	Export not affected		Export Inhibited	Export not affected
61	96		891	432
225	75		1029	4617
343	417		6189	2403
71	69		1320	1980
278	437		2007	132
66	80		744	2139
793	39		3474	516
475	55		3513	423
55	235		7278	1470
187	155		3198	645
144	322		1104	2574
256	35		1812	1485
23	176		1230	1563
728	63		1221	957
207	102		537	6813
116	28		3750	1971
88	123		1623	375
96	202		900	195
166	305		1128	3594
12	94		1731	3030
81	172		1131	2850
413	49		7242	993
67	137		246	1677
695	27		6309	246
361	142		1977	1482
203	58		4269	1644
433	127		861	981
162	119		780	1095
90	86		2712	6306
141	122		2421	4317
31	150		1239	2310
108	402		1239	3894
309	58		669	2661
381	178		1737	474
177	45		1311	747
203	69		1032	2364
52	655		1188	2142
413	148		2055	1047
455	55		1320	1032
179	68		2472	2817
906	87		2520	2751
356	135		1437	1989
121	234		2007	1965
96	383		471	1566
149	49		1266	1191
259	114		3141	2271
807	234		1329	3291
108	80		1620	1101
219	132		1710	1194
103	162		909	3579
28	192		1674	1566
718	268		2901	2268
56	172		3849	1110
129	128		774	1491
186	68		1077	2850
97	174		837	675
89	132		2085	3726
564	328		4449	4893
191	63		501	1248
117	50		711	1995
350	165		1332	1128
361	118		10992	501
250	387		2694	1887
186	134		2391	495
115	325		819	5940
468	296		4185	1656
32	255		2178	1299
197	111		1581	1914
212	335		846	2691
177	137		4443	3975
176	34		1548	2103
19	101		1101	1644
318	105		3228	6075
395	192		417	1407
231	50		639	639
31	505		264	1734
207	141		624	759
244	27		357	834
219	228		2010	1005
406	117		978	3339
642	241		1842	4713
163	73		651	10008
68	152		1941	867
71	47		1269	2301
209	196		684	1251
90	203		876	1752
137	93		1185	1689
229	79		354	1392
414	89		9768	4548
36	317		4506	2214
88	182		876	3705
201	19		4743	1821
53	26		555	1209
73	75		2340	2118
285	226		1614	1200
232	236		5967	1593
330	83		9390	2217
95	64		1455	927
41	58		1326	1008
270	372		2859	1176
288	188		1326	1860
40	354		453	5544
183	92		687	831
32	200		2124	1230
226	65		1872	576
240	303		669	1731
38	39		1620	1428
310	99		2100	1107
40	40		1209	1518
180	235		1587	900
158	205		846	2787
68	77		2709	462
230	90		867	939
382	94		5532	309
234	111		1827	1428
528	6		909	1014
283	136		2343	1407
85	127		5754	1362
211	35		2397	1197
876	62		3306	1029
59	32		8529	1407
263	28		1587	2184
208	98		1260	921
129	281		444	1596
68	77		666	498
59	105		1722	2274
120	185		1185	738
116	166		3033	936
599	173		1710	2721
82	96		498	1245
193	333		624	2031
27	193		1404	2160
209	234		1176	1128
317	21		1629	1530
393	93		2079	222
174	374		465	1758
260	111		1881	1170
106	178		4131	1203
96	19		3498	1710
823	15		549	2277
377	163		1317	657
588	43		729	1329
328	143		2049	810
247	62		2091	618
204	236		4818	2265
48	422		819	3135
30	13		1011	1416
75	155		381	798
346	76		1155	720
180	431		2514	1488
80	171		747	426
116	431		444	1398
48	196		696	3174
93	229		747	912
171	230		687	1425
62	103		840	471
30	286		2376	936
409	113		2619	1056
99	79		651	705
109	20		831	999
303	117		2556	516
24	20		1140	828
73	26		6522	1755
60	104		537	1611
290	35		1926	2523
39	92		1080	981
68	257		429	4482
86	92		1323	1890
202	371		2013	2877
464	498		1857	1116
266	61		729	348
28	35		456	2478
180	151		2088	1560
626	9		879	1407
286	252		1338	1218
134	66		14571	864
126	78		9777	1734
65	196		1191	870
126	96		1575	1050
20	85		825	1296
70	49		1677	2355
224	145		891	1617
173	753		1128	6642
463	448		978	2793
282	87		1662	1818
216	104		1278	1554
180	263		1725	1347
143	68		1758	3696
312	204		3225	1269
569	40		3141	252
505	17		4671	3441
152	617		1857	978
183	162		2034	1359
209	30		675	546
176	165		3564	681
58	31		1476	675
162	67		1740	405
360	618		1719	4920
205	161		1161	1425
410	153		1176	1449
1385	213		2187	612
494	119		1926	1425
68	188		1230	3153
151	1172		1098	363
165	21		2709	492
112	162		2517	2784
265	38		2115	3507
232	13		2373	681
595	21		1713	3141
431	185		609	669
185	313		2265	918
150	82		3135	1131
74	88		1503	1569
273	181		3666	903
226	170		1836	927
317	181		2334	1281
389	412		1803	1821
174	112		816	1761
284	162		2130	1863
204	516		885	1050
238	4		5967	1389
75	96		687	243
198	30		1200	690
121	133		1977	777
115	67		1254	2145
323	29		3291	393
12	21		2298	324
65	138		681	642
260	12		2139	2223
817	129		1971	873
295	114		1116	516
12	94		1839	2529
222	14		8760	402
230	112		2049	846
9	91		708	744
845	115		1209	681
51	143		369	1356
63	54		3981	927
129	145		1014	2232
668	269		2052	441
281	296		3465	1662
184	74		2010	2478
40	388		528	1431
442	36		705	957
315	82		5592	1866
86	44		1047	3537
118	271		1569	1653
13	119		735	1428
186	73		2136	855
188	103		4104	1071
34	132		1059	2079
318	206		753	1458
73	25		966	672
42	15		438	684
133	212		1587	1572
160	128		1728	1419
332	452		1575	630
586	259		4470	2280
274	536		3003	1359
290	119		2961	684
553	259		1275	2538
159	203		1272	702
19	196		1104	441
91	81		1467	1242
99	23		2427	1692
195	132		2139	549
457	99		2382	342
91	150		1026	1266
486	28		687	1155
36	72		1110	495
107	170		2175	1377
143	262		1209	2592
187	183		576	1116
305	26		1179	2391
205	164		1257	2772
280	175		3546	1104
36	37		1539	1374
385	20		2634	1167
289	99		4236	2163
46	136		1203	420
83	80		1443	1581
1165	74		1752	540
216	442		1305	2661
85	57		459	1122
89	111		4080	1464
401	29		825	690
598	199		2556	738
1013	14		1260	1017
566	133		2091	999
31	113		1728	831
80	113		816	849
139	252		1827	2511
788	107		327	549
581	24		2142	1287
57	252		1059	552
903	30		2349	816
70	44		1674	306
440	242		1311	1758
228	72		1572	1914
179	857		2556	1539
160	12		2229	1296
62	167		2265	4014
403	198		1455	1449
422	115		1872	1257
41	37		2049	1125
227	14		7872	702
77	72		2103	525
117	49		1386	1194
147	66		1257	1026
254	294		720	3351
716	100		1077	2145
69	82		945	846
78	22		1302	678
162	153		1218	6138
230	106		1581	2319
11	189		564	915
228	161		1425	4341
244	91		1554	378
153	27		1923	465
122	1014		699	1596
79	292		2718	2406
170	94		1953	1125
511	191		2454	513
68	40		2382	972
104	175		1437	318
756	132		3003	1572
121	53		1626	789
136	75		1077	2805
35	108		1203	4170
987	26		7146	453
162	225		876	705
100	123		1071	2751
237	88		486	1422
129	89		2028	1017
21	180		945	5880
384	1665		723	2385
301	123		1491	2121
198	23		4521	369
132	22		1827	1950
125	146		1449	1545
236	204		2400	1155
819	61		4497	2859
189	241		7692	1863
259	126		1803	834
175	66		855	312
80	94		1050	3450
750	17		8892	756
392	326		2283	4386
11	29		1398	1782
149	433		1686	2103
96	95		375	1890
105	225		576	3810
801	73		3213	933
205	77		1785	444
672	290		5385	1995
549	282		1521	1263
469	362		1059	1545
455	72		1440	894
189	615		972	2331
128	55		1242	819
266	157		1686	846
265	79		4305	585
778	217		2781	2586
684	98		1761	426
29	252		2931	1515
184	23		810	1659
589	118		1857	804
229	33		1323	633
680	40		1407	480
20	235		1152	3558
	86			576
	147			1083
	232			459
	59			1605
	338			2577
	102			756
	94			4770
	28			384
	322			717
	133			645
	220			1776
	131			1785
	354			1395
	36			255
	202			978
	47			909
	106			2187
	412			3375
	63			1329
	22			501
	62			978
	55			984
	23			1461
	76			1302
	107			1146
	79			2046
	106			570
	472			4773
	62			960
	31			1404
	85			999
	268			873
	97			3036
	106			3645
	236			1911
	16			1677
	53			231
	114			678
	320			975
	124			1035
	93			2265
	172			5415
	319			1017
	19			414
	76			1092
	213			882
	488			2853
	398			2739
	116			357
	109			1227
	101			1569
	110			420
	172			1923
	408			1224
	95			1125
	84			1593
	54			1743
	158			3948
	235			5757
	163			978
	380			1632
	96			390
	52			1338
	140			6183
	147			654
	451			7326
	109			3261
	54			4140
	86			1110
	88			465
	69			3846
	32			810
	275			2220
	252			3018
	183			597
	97			1014
	98			1119
	47			516
	295			2031
	99			2604
	125			1365
	11			1581
	119			1419
	235			1485
	169			1203
	240			1761
	179			3075
	124			513
	75			1401
	75			1347
	120			516
	477			1617
	322			2568
	343			939
	490			321
	90			1587
	124			1311
	24			1122
	209			549
	100			624
	447			1308
	75			2850
	659			639
	22			441
	810			1725
	799			1782
	80			2757
	39			1635
	99			693
	219			1806
	12			594
	19			627
	161			1077
	187			1659
	88			3759
	220			5610
	524			1668
	254			2931
	299			1818
	179			642
	95			567
	31			1593
	369			612
	119			366
	501			1413
	67			2052
	176			3783
	35			3423
	767			2148
	249			2466
	304			2295
	26			1533
	116			1302
	51			5541
	157			954
	153			1431
	115			1296
	13			621
	110			1278
	132			1065
	66			1827
	355			912
	559			3522
	281			8013
	129			4455
	71			744
	118			1317
	202			447
	52			954
	279			1767
	60			384
	48			2070
	126			2949
	88			300
	46			840
	80			786
	153			2007
	32			651
	125			1893
	30			1341
	126			1539
	232			2943
	22			792
	116			1602
	229			1176
	33			816
	169			750
	58			1629
	1083			1431
	40			873
	60			1017
	215			753
	300			846
	64			2235
	144			1791
	203			2313
	34			873
	120			873
	666			3222
	181			2703
	161			2385
	25			2730
	321			1050
	72			315
	130			2853
	231			9999
	167			951
	23			591
	176			828
	474			759
	765			1620
	76			888
	243			2151
	480			6174
	122			2130
	81			834
	297			735
	426			3669
	84			1653
	446			780
	40			615
	178			516
	14			330
	35			1299
	93			2094
	257			3051
	61			2031
	88			987
	186			966
	47			600
	237			2670
	78			804
	83			714
	249			321
	46			2271
	49			1311
	182			1455
	33			2008
	114			1281
	37			1980
	83			723
	143			609
	401			2079
	27			597
	125			1893
	59			588
	49			1239
	259			1698
	117			1107
	15			1068
	89			2979
	13			2577
	84			1935
	115			2679
	316			3027
	74			4509
	16			171
	160			918
	340			1218
	351			1581
	66			1227
	333			1665
	212			1575
	173			684
	45			3951
	77			1320
	47			1077
	16			621
	133			609
	96			1818
	465			618
	131			1956
	717			4110
	57			4335
	101			1041
	203			318
	102			1512
	20			1236
	137			1149
	94			1320
	351			633
	243			1518
	349			942
	116			4290
	98			5613
	376			6096
	98			5133
	222			1368
	82			3111
	98			3222
	264			1128
	230			4200
	274			906
	489			1536
	18			2661
	13			474
	190			1131
	121			1683
	509			7647
	68			2241
	131			1512
	316			3666
	74			2682
	60			1038
	117			204
	40			762
	27			471
	121			846
	225			1191
	54			1680
	44			867
	95			537
	69			1017
	164			315
	47			1602
	509			1287
	106			5661
	1307			567
	64			2310
	20			1203
	30			3279
	310			1953
	123			1362
	166			1194
	88			3423
	77			1479
	95			5019
	38			738
	435			789
	11			2925
	424			1641
	43			2175
	25			960
	118			2712
	18			1296
	103			2055
	515			930
	97			1233
	56			1716
	128			324
	414			1569
	109			1347
	114			582
	100			3102
	86			687
	27			615
	152			1563
	388			3396
	18			2598
	121			1836
	49			1311
	11			777
	48			420
	17			1026
	149			2562
	211			456
	97			1215
	121			2457
	51			672
	358			2340
	304			3504
	51			987
	61			549
	283			1623
	186			2133
	88			1689
	25			402
	139			1575
	142			735
	112			1002
	86			780
	38			1176
	168			495
	20			1299
	52			2016
	160			735
	142			783
	610			2445
	143			3465
	37			1146
	217			288
	247			1416
	201			558
	128			834
	169			2106
	116			2913
	36			1905
	195			2289
	31			843
	68			759
	39			1320
	188			636
	121			1329
	135			4107
	89			2529
	554			381
	49			2277
	304			543
	70			1956
	438			1560
	126			3537
	510			909
	179			1806
	122			462
	160			492
	246			2205
	240			2295
	72			2742
	149			1176
	202			297
	37			3027
	227			1071
	51			963
	64			528
	80			1371
	136			1317
	145			1110
	104			2391
	304			2427
	69			921
	67			1251
	117			687
	472			1683
	73			1278
	228			1587
	76			573
	450			402
	28			2703
	70			1668
	24			762
	82			2955
	138			1269
	199			6660
	174			2280
	75			1194
	114			3354
	508			2064
	221			996
	309			2274
	333			1275
	23			1590
	189			6327
	395			5679
	32			726
	173			1269
	226			852
	21			1137
	67			552
	169			1560
	225			2334
	78			3147
	51			798
	226			996
	70			1677
	68			381
	82			3147
	69			381
	1252			1968
	18			459
	214			1476
	17			2343
	49			831
	141			2985
	10			1611
	62			12384
	15			1599
	95			273
	39			3303
	98			474
	48			2049
	212			1572
	101			807
	9			1896
	175			2094
	31			840
	230			852
	22			7626
	90			384
	307			2100
	82			1566
	178			1500
	141			3624
	233			4059
	185			567
	61			1839
	13			8145
	110			1401
	12			1632
	65			1389
	152			1281
	285			2955
	198			987
	312			1782
	173			6603
	59			690
	186			450
	85			1815
	457			711
	163			2091
	30			510
	364			189
	169			1131
	67			1944
	67			339
	95			1011
	39			2172
	14			900
	146			1305
	564			1725
	262			2139
	252			2253
	63			1572
	442			1179
	95			432
	363			681
	102			2142
	64			2379
	169			318
	59			1263
	402			3672
	250			1512
	94			4569
	61			603
	300			1647
	22			672
	16			768
	161			1236
	298			1317
	21			2682
	98			585
	213			831
	213			4383
	63			813
	48			3660
	70			1398
	202			309
	387			564
	98			4806
	181			738
	142			3795
	164			666
	296			2445
	160			660
	87			1062
	15			3282
	15			1911
	77			1248
	183			1764
	85			6675
	144			2625
	60			747
	69			405
	78			273
	37			1998
	232			291
	158			1860
	79			1281
	130			963
	282			1350
	95			2388
	197			1065
	90			2865
	390			1263
	19			1155
	93			789
	106			2496
	207			2739
	746			990
	123			1605
	563			2913
	118			3600
	77			837
	57			1602
	153			834
	96			954
	162			342
	378			297
	27			1731
	151			954
	147			1953
	51			2166
	71			612
	22			2424
	13			507
	228			426
	49			945
	211			1446
	105			480
	133			1371
	277			381
	24			705
	192			2727
	100			3894
	84			3105
	151			3072
	149			984
	312			3576
	21			1980
	235			2955
	58			495
	60			762
	56			2715
	119			1422
	25			1290
	22			783
	218			921
	78			984
	11			1971
	151			1365
	347			561
	63			1347
	179			1770
	159			933
	96			612
	115			1116
	19			1377
	500			2193
	81			696
	25			1749
	92			543
	259			681
	84			258
	88			990
	16			3255
	43			963
	159			1005
	59			309
	165			6531
	29			1452
	20			930
	9			1743
	119			678
	49			1122
	132			954
	9			927
	51			567
	120			327
	149			1416
	245			2052
	59			657
	103			516
	31			1047
	80			735
	24			1479
	142			2541
	31			723
	147			624
	88			1692
	345			1773
	35			2775
	155			2118
	56			672
	80			1173
	231			342
	336			711
	313			1011
	30			864
	103			1065
	75			657
	123			456
	24			780
	37			1149
	79			525
	252			1809
	33			297
	30			1983
	174			657
	23			2340
	10			2847
	333			1482
	62			618
	38			1050
	644			1431
	128			3090
	99			525
	122			3792
	345			936
	97			546
	180			1173
	71			972
	171			2730
	93			1674
	106			795
	72			951
	81			2922
	62			252
	49			1791
	19			636
	28			1497
	315			2208
	32			1515
	188			3429
	52			576
	83			681
	187			546
	26			174
	115			855
	30			1731
	86			1116
	88			7113
	131			954
	76			3387
	261			1212
	141			1374
	34			4725
	52			306
	173			168
	238			1920
	245			552
	267			1533
	317			1596
	105			1038
	170			729
	96			3015
	10			1218
	15			1560
	95			1497
	222			333
	137			516
	41			678
	122			243
	245			1035
	240			1704
	95			1620
	84			1464
	48			1008
	32			1005
	56			1161
	237			4365
	27			2430
	579			5025
	61			1506
	142			1038
	35			1335
	78			3369
	212			534
	238			885
	124			930
	59			2520
	161			2061
	45			195
	325			1446
	98			1515
	59			2181
	25			2898
	98			2196
	330			1110
	31			996
	208			1062
	120			453
	99			813
	29			2052
	39			453
	93			1608
	149			993
	59			405
	70			1617
	41			861
	19			438
	59			2502
	33			975
	36			507
	35			2295
	284			1032
	18			612
	111			5394
	39			6642
	151			564
	91			477
	69			897
	21			1986
	464			714
	55			2349
	426			723
	195			1872
	284			3144
	14			942
	101			3768
	112			1320
	186			816
	121			735
	102			1230
	42			822
	35			1287
	77			1218
	110			2103
	50			795
	101			198
	43			1551
	198			972
	296			1419
	30			534
	12			1725
	179			1350
	72			1446
	216			1410
	78			735
	23			1710
	45			1938
	392			318
	20			1440
	175			1032
	139			630
	254			1737
	129			1419
	154			1899
	20			1005
	159			345
	68			999
	119			327
	237			447
	164			486
	119			954
	194			426
	146			867
	248			2523
	87			1554
	92			1284
	187			915
	442			3402
	224			237
	216			1959
	230			1623
	65			441
	389			3741
	223			1878
	434			1938
	144			1386
	505			942
	61			2277
	12			2610
	470			969
	167			1002
	56			675
	103			579
	63			4581
	170			579
	92			1605
	89			1392
	181			3141
	171			1359
	90			1368
	681			942
	394			1308
	352			2508
	65			1965
	373			2001
	425			1080
	227			1758
	126			1518
	616			1251
	99			1353
	56			3822
	136			1179
	99			534
	241			1788
	784			2037
	108			1698
	29			1683
	176			1545
	78			2040
	154			1335
	73			132
	324			7623
	249			2073
	163			1392
	68			630
	81			1989
	319			2049
	326			999
	111			1719
	63			3759
	120			3186
	91			489
	402			3429
	356			1233
	102			1068
	232			204
	187			2115
	19			3855
	243			2625
	72			903
	50			1704
	205			2202
	113			897
	101			1683
	181			1299
	124			4200
	140			1695
	25			690
	161			1557
	91			1155
	232			732
	96			2598
	71			2199
	294			444
	140			1629
	162			3462
	231			1038
	58			456
	134			3354
	378			894
	64			2514
	147			2661
	146			2223
	57			1560
	143			2151
	97			2547
	32			3192
	29			537
	408			570
	153			5028
	138			3732
	238			1413
	115			651
	84			645
	88			1677
	239			462
	167			2925
	193			7092
	203			1020
	26			819
	28			1254
	44			1056
	16			1185
	168			4404
	293			1755
	19			3258
	16			825
	44			459
	62			2112
	79			2337
	22			2337
	124			729
	435			1287
	570			1806
	454			762
	597			915
	405			2751
	97			2532
	77			3870
	79			2208
	126			801
	164			579
	69			1560
	88			534
	261			1569
	24			1368
	198			5925
	57			387
	273			1893
	688			1545
	149			615
	61			1023
	509			3450
	28			738
	29			1962
	76			1434
	37			1017
	57			2187
	408			1698
	307			447
	98			2406
	116			2487
	33			441
	89			1428
	227			822
	398			1026
	64			3096
	82			1269
	414			537
	81			396
	24			1437
	185			420
	41			1188
	10			1482
	61			795
	73			582
	25			300
	27			705
	76			1029
	12			348
	35			258
	14			576
	369			339
	74			1428
	248			1908
	150			1908
	114			891
	68			1044
	50			615
	155			489
	132			1962
	629			759
	21			3399
	368			1623
	27			1119
	82			1176
	26			375
	83			504
	24			2337
	40			579
	231			2922
	304			2832
	110			1437
	384			639
	84			528
	169			552
	65			1569
	108			1806
	87			408
	95			774
	160			849
	30			1959
	128			3420
	71			729
	580			1281
	30			381
	150			1515
	108			1734
	90			2880
	24			699
	363			1977
	164			1557
	53			1362
	63			1131
	43			648
	67			1359
	476			561
	42			597
	11			2709
	97			882
	79			2256
	47			3201
	115			1365
	210			2313
	90			2097
	163			645
	95			243
	121			4824
	23			642
	753			1641
	88			1176
	130			1389
	131			2718
	36			978
	95			1254
	195			951
	39			1920
	325			3207
	96			1884
	283			1560
	38			1038
	71			1401
	288			948
	216			2265
	629			1590
	106			987
	290			1497
	331			210
	68			3150
	143			1875
	70			1833
	306			954
	69			732
	8			1182
	455			747
	217			828
	248			1884
	8			1122
	29			555
	107			1506
	86			717
	128			1659
	111			1401
	201			969
	59			1509
	106			3216
	324			954
	173			1485
	503			2685
	82			2244
	11			1677
	38			1341
	57			1137
	212			1476
	19			2202
	118			927
	28			1803
	202			1860
	104			366
	12			3783
	78			1716
	197			879
	146			1686
	40			2211
	113			1245
	220			990
	122			1818
	65			960
	43			633
	85			723
	70			1218
	100			510
	182			1359
	98			243
	86			3150
	41			2880
	411			1302
	80			1989
	123			1038
	159			2613
	36			3207
	452			837
	172			660
	121			2016
	100			2658
	20			1101
	221			636
	154			3537
	76			2079
	21			3039
	27			3075
	85			744
	195			1788
	87			2742
	96			1416
	196			1026
	106			3570
	1043			663
	99			522
	123			4101
	114			1395
	55			885
	180			1356
	85			537
	18			753
	283			2739
	37			1011
	219			1035
	129			714
	189			933
	206			297
	80			3636
	566			846
	140			213
	116			2778
	146			1425
	179			5130
	39			1089
	16			711
	324			867
	372			1863
	385			2634
	11			1611
	125			738
	125			1575
	188			2019
	16			855
	120			2340
	170			1410
	78			1596
	130			2742
	353			765
	187			2310
	22			924
	14			657
	213			981
	206			2511
	112			3678
	205			489
	157			2670
	28			1431
	187			570
	39			606
	103			669
	77			1953
	149			2157
	515			951
	166			1383
	178			3108
	11			939
	250			2340
	91			1038
	30			1545
	494			552
	390			1212
	118			561
	259			3009
	205			723
	35			2943
	126			1386
	15			1665
	111			1017
	244			534
	21			744
	283			810
	48			1830
	29			2721
	211			606
	33			2469
	1029			2082
	117			1998
	36			783
	223			519
	607			1617
	33			3156
	288			1611
	242			249
	248			681
	247			1593
	35			3168
	197			1449
	340			477
	195			579
	16			3798
	19			2274
	246			435
	143			2013
	158			558
	122			3261
	84			1311
	16			4299
	57			1044
	49			1059
	105			378
	112			1185
	25			447
	154			1437
	385			687
	25			1080
	13			2277
	31			783
	102			1428
	167			459
	215			1515
	127			1194
	95			1116
	139			543
	108			666
	65			3204
	125			2145
	183			153
	71			1020
	27			3651
	78			3024
	169			1629
	545			813
	150			1353
	132			1116
	95			2091
	99			1344
	11			648
	236			450
	82			1353
	76			594
	112			2217
	102			1158
	33			4008
	230			1542
	60			1368
	92			1995
	112			1137
	43			1542
	453			1398
	245			948
	108			2694
	42			2379
	86			351
	139			1098
	23			561
	163			645
	36			1368
	45			426
	288			357
	163			1128
	30			2637
	737			1281
	218			873
	254			252
	225			1929
	85			1572
	163			3369
	266			582
	156			870
	28			978
	233			999
	248			1605
	142			564
	22			603
	189			2025
	133			324
	211			369
	83			2100
	284			13764
	92			852
	387			2916
	102			1251
	285			486
	222			516
	353			837
	140			912
	480			1578
	107			2721
	79			2778
	85			1035
	445			1248
	64			786
	109			1686
	29			1779
	564			6408
	24			7932
	108			1635
	123			624
	93			2049
	170			993
	39			1251
	36			1422
	196			753
	49			873
	556			1794
	39			876
	75			1446
	116			786
	56			3333
	32			1098
	70			2349
	13			2778
	191			354
	299			1512
	85			615
	1119			2076
	30			1869
	13			2307
	58			1326
	143			858
	71			1062
	14			696
	216			648
	40			1176
	25			336
	99			1257
	30			1971
	49			228
	121			1479
	532			1032
	33			342
	38			3156
	76			1245
	74			618
	106			2829
	206			666
	43			741
	174			1188
	134			1191
	257			2148
	41			1668
	178			1512
	120			4494
	91			1185
	185			564
	96			834
	615			2127
	37			3759
	282			2259
	111			1383
	21			1119
	133			540
	106			1617
	80			555
	59			3042
	49			426
	20			1176
	141			1185
	90			2691
	9			2826
	91			5658
	193			690
	15			1629
	607			987
	52			792
	80			1464
	169			1809
	69			1857
	378			2112
	257			1899
	135			3819
	59			1755
	77			2019
	975			1074
	154			603
	316			2169
	345			864
	107			1779
	104			1851
	25			894
	68			240
	7			1005
	340			1002
	25			1710
	138			1620
	175			858
	129			2157
	179			3210
	150			708
	393			513
	63			1824
	258			1830
	19			7551
	110			2346
	12			1767
	69			1383
	22			603
	581			318
	301			960
	103			1197
	639			639
	64			603
	97			2088
	78			639
	190			2025
	438			2463
	76			7038
	200			3267
	255			627
	26			1386
	187			759
	28			468
	416			6345
	37			354
	65			3243
	44			1068
	42			255
	229			1809
	285			570
	58			1005
	206			2118
	207			2358
	75			795
	37			879
	130			534
	137			798
	222			882
	71			1182
	221			13020
	15			6669
	233			1275
	113			1524
	233			939
	87			1194
	17			840
	123			1089
	33			1005
	418			1278
	27			1158
	65			1866
	31			2169
	240			237
	23			558
	105			783
	93			726
	99			1119
	63			1125
	367			549
	102			192
	194			3012
	159			867
	47			516
	91			831
	92			1836
	52			1554
	138			1395
	214			1155
	332			774
	258			1428
	365			1536
	201			1233
	33			2646
	15			2322
	110			1905
	188			1557
	28			4311
	310			1221
	10			2163
	134			675
	105			3111
	378			3189
	1011			4593
	64			2820
	132			3387
	56			477
	105			1449
	38			1083
	57			1731
	98			1254
	36			1257
	35			1263
	122			735
	26			369
	299			1101
	32			798
	23			660
	191			1320
	91			1482
	522			2130
	159			807
	15			3450
	52			264
	30			2385
	108			471
	40			2001
	89			2118
	155			960
	40			954
	91			909
	42			1596
	91			2244
	434			1128
	82			1269
	15			825
	86			855
	571			975
	2042			2913
	47			2388
	268			1347
	58			2400
	120			1521
	40			2928
	136			588
	364			954
	300			654
	91			495
	151			615
	84			2394
	83			1161
	106			267
	85			2433
	371			2730
	78			915
	217			1116
	21			2838
	12			1962
	26			2685
	271			705
	108			903
	41			5580
	231			9366
	192			603
	253			996
	86			2769
	110			1185
	140			2394
	182			1113
	452			738
	173			1821
	21			2844
	64			1560
	217			2793
	140			330
	115			273
	132			1815
	24			2667
	99			2568
	176			975
	215			384
	125			552
	95			2889
	32			1758
	77			1443
	170			579
	41			1260
	74			825
	146			237
	65			900
	68			1365
	145			1164
	337			1527
	201			2985
	289			1584
	74			189
	49			3204
	555			3984
	29			1149
	64			2184
	174			750
	186			618
	311			1488
	149			1284
	204			3717
	40			2043
	243			540
	137			1281
	116			753
	122			5358
	62			1074
	70			303
	75			711
	175			174
	73			1380
	28			1662
	61			564
	148			6036
	107			1476
	178			1305
	43			627
	99			1185
	59			1674
	158			3045
	505			3087
	121			1086
	267			1908
	7			1218
	96			723
	111			3543
	114			318
	101			546
	32			2478
	61			1050
	115			1566
	58			3261
	45			2277
	638			1086
	247			579
	34			2541
	394			1203
	348			771
	74			621
	101			2169
	86			1209
	131			2751
	18			3012
	206			810
	36			1821
	15			2217
	297			534
	42			1335
	28			4827
	89			471
	225			1743
	67			315
	112			2295
	46			456
	249			1017
	27			474
	71			531
[truncated: 1,253 more rows]

[truncated: 2 more sheets: Sup. Fig. 8, Sup. Fig. 10]
